# Supplementary material for: Logged tropical forests have amplified and diverse ecosystem energetics
Source: Nature. 2022 Dec 14;612(7941):707–13. doi: 10.1038/s41586-022-05523-1 (PMC9771799; doi:10.1038/s41586-022-05523-1)
Supplement: Supplementary file 3 — Detailed commented R code underlying the analyses. All data used in the code are available in the Supplementary Data files. [file 41586_2022_5523_MOESM3_ESM.txt]

### R code to accompany the paper ###
### Malhi et al. "Logged tropical forests have amplified and diverse ecosystem energetics" ###


# Code structure

# 1. Read in data
# 1.1 Dataset used in the main analysis
# 1.2 Modifications for examining different hunting scenarios (see Figure ED4)
# 1.3 Modifications for splitting the data by different sites (see Figure ED5)

# 2. Estimate annual energy consumption by species
# 2.1 Calculate daily energy expenditure (DEE) per individual
# 2.2 Calculate daily energy intake per individual
# 2.3 Calculate total annual energy consumption per species per habitat type
# 2.4 Calculate total annual energy consumption per species per habitat type as proportion of net primary productivity (NPP)

# 3. Quantify uncertainties in the estimates
# 3.1 Uncertainty in population density
# 3.2 Uncertainty in assimilation efficiency
# 3.3 Uncertainty in diet proportions of the different food groups
# 3.4 Uncertainty in body mass
# 3.5 Uncertainty in DEE equation
# 3.6 Uncertainty in daily energy intake
# 3.7 Uncertainty in total annual energy consumption
# 3.8 Uncertainty in total annual energy consumption as proportion of NPP
# 3.9 Contribution of the different sources of uncertainty to total uncertainty

# 4. Aggregate the species-level results
# 4.1 Estimates by habitat type
# 4.2 Estimates by habitat type and animal group (birds and mammals)
# 4.3 Estimates by food group
# 4.4 Estimates by body mass class
# 4.5 Estimates by feeding guild

# 5. Energetic Shannon-Wiener Index (EWSI)
# 5.1 Calculate index
# 5.2 Cofidence intervals for the index
# 5.3 ESWI Statistics

# 6. Differences and ratios

# 7. Figures
# 7.1 Figure 2: Body mass, number of species, and energy consumption by habitat
# 7.2 Figure 4: Species with largest changes in energy consumption in Logged forest and Oil palm compared with Old-growth forest
# 7.3 Figure ED2: Largest consumers in each habitat type
# 7.4 Figure ED3: Total annual energy consumption by body mass class
# 7.5 Figure ED4: Body mass and energy consumption under different hunting scenarios
# 7.6 Figure ED5: Body mass and energy consumption across different sites
# 7.7 Figure ED6: Contribution of different sources of uncertainty to total uncertainty
# 7.8 Figure ED7: Contribution of species ranked by energetic intake to total uncertainty


###################################################################
### 1. Read in data ###

# Libraries

# Libraries for analysis
library(readxl)
library(TruncatedNormal)
library(vegan)
library(reshape2)
library(nlme)
library(stringr)
library(emmeans)

# Libraries for figures
library(ggplot2)
library(viridis)
library(cowplot)
library(patchwork)
library(forcats)
library(egg)


### 1.1 Dataset used in the main analysis ###

# All the data used in the code is included in the Supplementary Data files,
# which are available online

# Set working directory
setwd("C:/Malhi_etal_TrophicEnergetics")
getwd()

# Read excel file
data1 <- read_excel("Supplementary Data 1.xlsx", "Species characteristics&energy")
data1 <- data.frame(data1)
dim(data1)
names(data1)
head(data1)


# Variables used in the analysis
# Habitat type: Old-growth forest (OG), Logged forest, Oil palm (OP)
# Animal group: Mammal or Bird
# Feeding guild
# Body mass per individual (g), mean for each species (not divided into juveniles and adults or into males and females)
# Density as number of individuals per ha
# Occupancy probability

# Diet variables:
# Species-specific proportional composition of the diet, which sum up to 1
# Diet can consist of the following food groups:
# Invertebrates
# Fruit
# Seeds and nuts
# Vertebrates
# Leaves
# Nectar
# Assimilation efficiencies (and their standard deviations) of these food groups, which vary between mammals and birds and across bird guilds
# Diet composition is based on the expert opinion of the authors of the study
# Assimilation efficiencies (see also Supplementary Table S2)for birds:
# Bairlein, F. Energy and nutrient utilization efficiencies in birds--a review. in Proceedings of the 22nd International Ornithological Congress (ed. NJ Adams and RH Slotow) 2221–2246 (1999).
# for mammals:
# Crocker, D., Hart, A., Gurney, J., McCoy, C. Estimating daily food intake of wild birds and mammals(2002).


##### 1.2 Effect of hunting scenarios on trophic energetics on logged forest #####

# Hungting scenarios are examined by changing the population density of the hunted species (variable Density_ha.1)
# To assess the impact of hunting pressure on the tropic energetics in logged forest
# (see Figure ED4) caused by targeted hunting, indiscriminate hunting or both of them 
# simultaneously, we assumed a 50% reduction in population density for the hunted species.
# For these scenarios, the code was rerun using the same source file but with these altered densities, one scenario at the time.

# These reruns of the code are not repeated here, for the sake of conciseness.
# The results have been compiled in the Supplementary Data 6.xlsx, Sheet "Energetics_byHuntingScenarios".

# Turn the indicated lines comment lines into active code 
# in Section 2.2 and Section 3.3 to modify the density


##### 1.3 Trophic energetics when the data is split into multiple sites #####

# An additional analysis was carried out by splitting the old-growth forest data into four sites
# and logged forest data into twice and heavily logged areas (see Figure ED5)
# This was done using a subset of the species:
# all birds, except Bulwer's pheasant, Crested fireback and Great Argues, 
# and some mammals, for which the site-level estimates were available

# These reruns of the code are not repeated here, for the sake of conciseness.
# The results have been compiled in the Supplementary Data 7.xlsx.

# Use this source data for this alternative analysis:
# data1 <- read_excel("Supplementary Data 7.xlsx", "Species characteristics&energy")
# data1 <- data.frame(data1)
# dim(data1)
# names(data1)
# For Mammals, data from OG_Danum and OP_Sepilok sites are not available
# For these sites, mammal species density has been assinged to 0, instead of 'NA'
# for smoother running of the code. 

# Habitat variable now contains the different sites instead.

# For the uncertainty analysis by site, use the indicated lines in Sections 3.1 and 3.5.

# NPP data is not available for all these sites.
# Therefore, this analysis does not examine the energy consumption as percent of NPP.
# Consequently, the parts of the code which use NPP data won't work.

################################################################################

##### 2. Estimate annual energy consumption by species #####

# Data need to be sorted by Habitat and Species, or Habitat, AnimalGroup and Species

# Create a combined grouping variable, "AnimalGroup_Habitat"

AnimalGroup_Habitat <- as.factor(paste(data1$AnimalGroup, data1$Habitat, sep="_"))

# Re-order levels (note that this line will not work for the analysis by Site (see Section 1.3 of the code)
AnimalGroup_Habitat <- factor(AnimalGroup_Habitat, levels=c("Bird_Old-growth forest", "Bird_Logged forest", "Bird_Oil palm plantation", "Mammal_Old-growth forest", "Mammal_Logged forest", "Mammal_Oil palm plantation"))


##### 2.1 Daily energy expenditure, DEE #####
# Calculate daily energy expenditure (DEE, kJ per day) of 
# each species (average individual) based on its mass

# Equation is from Nagy, K. A., Girard, I. A. & Brown, T. K. Energetics of free-ranging mammals, reptiles, and birds. Annu. Rev. Nutr. 19, 247–277 (1999) 
# See also Table S1.

# DEE_coef_1 is Coef a in the paper
# DEE_coef_2 is Coef b in the paper
# 'Eutherian mammals' and 'All birds'
# Equation: DEE_coef_1*BodyMass^DEE_coef_2
# Unit for body mass is g

# Different coefficients for mammals and birds ('Eutherian mammals' and 'All birds')

DEE_coef_1.mammals <- 4.21
DEE_coef_2.mammals <- 0.772

DEE_coef_1.birds <- 10.5
DEE_coef_2.birds <- 0.681

DEE <- ifelse(data1$AnimalGroup == "Mammal", DEE_coef_1.mammals*(data1$BodyMass_gPerIndividual)^DEE_coef_2.mammals, DEE_coef_1.birds*(data1$BodyMass_gPerIndividual)^DEE_coef_2.birds)

hist(DEE)
hist(log(DEE))

data1$DEE <- DEE


##### 2.2 Daily energy intake by individual #####
# Calculate energy intake of average individual of each species, kJ per day
# EnergyIntake = DEE / Assimilation efficiency
# Calculated separately for each food type
# This is then multiplied by the proportion each food type contribute to the species' diet


EnergyIntake.Invertebrates <- DEE / data1$AssimilationEfficiency_Invertebrates  * data1$DietProportion_Invertebrates
EnergyIntake.Fruit <- DEE / data1$AssimilationEfficiency_Fruit  * data1$DietProportion_Fruit
EnergyIntake.SeedsNuts <- DEE / data1$AssimilationEfficiency_SeedsNuts  * data1$DietProportion_SeedsNuts
EnergyIntake.Vertebrates <- DEE / data1$AssimilationEfficiency_Vertebrates  * data1$DietProportion_Vertebrates
EnergyIntake.Leaves <- DEE / data1$AssimilationEfficiency_Leaves  * data1$DietProportion_Leaves
EnergyIntake.Nectar <- DEE / data1$AssimilationEfficiency_Nectar  * data1$DietProportion_Nectar

EnergyIntake.Total <-  EnergyIntake.Invertebrates + EnergyIntake.Fruit + EnergyIntake.SeedsNuts + EnergyIntake.Vertebrates + EnergyIntake.Leaves + EnergyIntake.Nectar
hist(log(EnergyIntake.Total))


##### 2.3 Annual energy consumption per m2 of habitat area per species #####
# Consumption = daily energy intake by individual * density of individuals per ha /10^4 * 365
# Final units: kJ m-2 year-1


# Convert density from individuals per hectare to individuals per m2
Density_m2 <- data1$Density_ha.1 / 10^4


# For the different hunting scenarios, use these line, one at the time (see Section 1.2)

# Targeted hunting
# Density_m2 <- ifelse(data1$TargetedlyHunted==1, Density_m2*0.5, Density_m2)

# Indiscriminate hunting
# Density_m2 <- ifelse(data1$IndiscriminatelyHunted==1, Density_m2*0.5, Density_m2)

# Targeted and indiscriminate hunting
# Density_m2 <- ifelse(data1$TargetedlyOrIndiscriminatelyHunted==1, Density_m2*0.5, Density_m2)


# Consumption by food types
Consumption.Invertebrates <- Density_m2 * EnergyIntake.Invertebrates * 365
Consumption.Fruit <- Density_m2 * EnergyIntake.Fruit * 365
Consumption.SeedsNuts <- Density_m2 * EnergyIntake.SeedsNuts * 365
Consumption.Vertebrates <- Density_m2 * EnergyIntake.Vertebrates * 365
Consumption.Leaves <- Density_m2  * EnergyIntake.Leaves * 365
Consumption.Nectar <- Density_m2 * EnergyIntake.Nectar * 365

Consumption.Total <- Consumption.Invertebrates + Consumption.Fruit + Consumption.SeedsNuts + Consumption.Vertebrates + Consumption.Leaves + Consumption.Nectar

hist(log(Consumption.Total))


##### 2.4  Consumption as per cent of net primary productivity (NPP) #####
# NPP (with standard deviation) estimated for each habitat type
# NPP unit is kJ m-2 year-1, same as energy consumption

data2 <- read_excel("Supplementary Data 3.xlsx", "NPP_by Habitat_kJm-2year-1")
data2 <- data.frame(data2)
dim(data2)
names(data2)
head(data2)

NPP.Logged <- data2$NPP[data2$Habitat=="Logged forest"]
NPP.OG <- data2$NPP[data2$Habitat=="Old-growth forest"]
NPP.OP <- data2$NPP[data2$Habitat=="Oil palm plantation"]


Consumption.Invertebrates.PerCentNPP <- ifelse(data1$Habitat=="Logged forest", Consumption.Invertebrates/NPP.Logged*100, ifelse(data1$Habitat=="Old-growth forest", Consumption.Invertebrates/NPP.OG*100, Consumption.Invertebrates/NPP.OP*100))
Consumption.Fruit.PerCentNPP <- ifelse(data1$Habitat=="Logged forest", Consumption.Fruit/NPP.Logged*100, ifelse(data1$Habitat=="Old-growth forest", Consumption.Fruit/NPP.OG*100, Consumption.Fruit/NPP.OP*100))
Consumption.SeedsNuts.PerCentNPP <- ifelse(data1$Habitat=="Logged forest", Consumption.SeedsNuts/NPP.Logged*100, ifelse(data1$Habitat=="Old-growth forest", Consumption.SeedsNuts/NPP.OG*100, Consumption.SeedsNuts/NPP.OP*100))
Consumption.Vertebrates.PerCentNPP <- ifelse(data1$Habitat=="Logged forest", Consumption.Vertebrates/NPP.Logged*100, ifelse(data1$Habitat=="Old-growth forest", Consumption.Vertebrates/NPP.OG*100, Consumption.Vertebrates/NPP.OP*100))
Consumption.Leaves.PerCentNPP <- ifelse(data1$Habitat=="Logged forest", Consumption.Leaves/NPP.Logged*100, ifelse(data1$Habitat=="Old-growth forest", Consumption.Leaves/NPP.OG*100, Consumption.Leaves/NPP.OP*100))
Consumption.Nectar.PerCentNPP <- ifelse(data1$Habitat=="Logged forest", Consumption.Nectar/NPP.Logged*100, ifelse(data1$Habitat=="Old-growth forest", Consumption.Nectar/NPP.OG*100, Consumption.Nectar/NPP.OP*100))

Consumption.Total.PerCentNPP <- Consumption.Invertebrates.PerCentNPP + Consumption.Fruit.PerCentNPP + Consumption.SeedsNuts.PerCentNPP + Consumption.Vertebrates.PerCentNPP + Consumption.Leaves.PerCentNPP + Consumption.Nectar.PerCentNPP
hist(Consumption.Total.PerCentNPP)


###########################################################################

##### 3. Incorportating uncertainties in the calculations #####

set.seed(8888)


# Simulate with 10,000 estimates for each species, drawn from random distributions
# The variable names follow those above, followed by '.u' to indicate uncertainty

# Set the number of simulations
n.sim <- 10000
n.species <- length(data1$Species)


##### 3.1 Uncertainty in population density #####

# For birds, use the species-specific standard deviation
# For mammals, either use the bootstrapped estimates from the REM population density models for species estimated with camera traps (see Methods for details)
# or if not available, the uncertainty in population density is set to 20% (sd) for those species we have data
# Uncertainty for the species for which the population density estiamte was based on ExpertGuess is set to 30% (sd)
# Three bird species (Bulwer's pheasant, Crested fireback, Great argus) were estimated using camera traps, so their uncertainty is derived from the REM models


# 999 bootstrapped density estimates for the REM model species
# See Methods and Wearn et al. (2016) Grain-dependent responses of mammalian diversity to land use and the implications for conservation set-aside. Ecol. Appl. 26, 1409–1420.

data3 <- read_excel("Supplementary Data 2.xlsx", "Density_999BootstrapEstim_REM")


# For the analysis by different sites (see Section 1.3), use this file instead:
# data3 <- read_excel("Supplementary Data 7.xlsx", "Density_999BootstrapEstim_REM")


data3 <- data.frame(data3)
dim(data3)
names(data3)[1:15]


# Create a dataframe of the uncertainty estimates only, no other columns
Density.u.REM <- data.frame(data3[,6:1004])
names(Density.u.REM)[1:15]

# Create a new matrix of 10000 observations by randomly replicating colums
# So the species' relative abundances within each site (column) remain

Density.u.REM.2 <- matrix(NA, nrow=length(data3$Species), ncol=n.sim)
dim(Density.u.REM.2)


# Random column index number for sampling the columns
index.Density.u.REM <- seq(from=1, to=ncol(Density.u.REM), by=1)
index.random <- NA

for (j in 1:n.sim) {
  index.random <- sample(index.Density.u.REM, 1)
  Density.u.REM.2[,j] <- Density.u.REM[,index.random]
}


# Create a matrix that has all the species, including the non-REM species, which will be assigned NAs

Density.u.REM.3 <- matrix(NA, nrow=n.species, ncol=n.sim)

Habitat_Species.data1 <- paste(data1$Habitat, data1$Species_ScientificName, sep="_")
Habitat_Species.data3 <- paste(data3$Habitat, data3$Species_ScientificName, sep="_")

head(Habitat_Species.data1)
head(Habitat_Species.data3)

for(i in 1:n.species) {
  Density.u.REM.3[i,] <- Density.u.REM.2[match(Habitat_Species.data1[i], Habitat_Species.data3),]
  
}


# Generate uncertainty estimates for the species we don't have the bootstrapped REM estimates
# For simplicity, this first done across all rows of the data, including the REM species


# First, incorportate uncertainty related to the detection radius around each sampling point
# Applies to bird data from point counts and bat data from harp traps
# For other species, the detection radius variable will be set to 1

# Create a matrix of random detection radius correction factors
# The bird and bat species will get a estimate drawn from truncated normal distribution
# assuming a 20% standard deviation and lower and upper bounds of 50% and 150% of the estimated detection radius

DetectionZoneCorrection.Birds <- 0.7854
DetectionZoneCorrection.Bats <- 0.1257

DetectionZoneCorrection <- ifelse(data1$Method=="Point count", DetectionZoneCorrection.Birds, ifelse(data1$Method=="Harp traps", DetectionZoneCorrection.Bats, 1))


Detection.u <- matrix(NA, nrow=n.species, ncol=n.sim)

for (i in 1:n.species) {
  
  Detection.u[i,] <- TruncatedNormal::rtnorm(n.sim, DetectionZoneCorrection[i], DetectionZoneCorrection[i]*0.2, lb=DetectionZoneCorrection[i]*0.5, ub=DetectionZoneCorrection[i]*1.5)
  
}

# Restore 1's for the species not sampled using the point count or harp trap methods
Detection.u[DetectionZoneCorrection==1,] <- 1


# In the original data the observed point count density was divided by the conversion factor to estimate density per ha
# So multiply by the original conversion factor to get the uncorrected density
# And divide by the simulated conversion factor that incorporates the uncertainty

Density_ha.1_uncorrected <- data1$Density_ha.1 * DetectionZoneCorrection

Density.u_DetectionZone <- Density_ha.1_uncorrected / Detection.u 

# Sanity check
data1$Density_ha.1[49]
hist(Density.u_DetectionZone[49,])
mean(Density.u_DetectionZone[49,])


# Incorporate uncertainty in the density estimates based on the SDs  

# Replace NA's in the Density_ha.SD column
data1$Density_ha.1.SD <- as.numeric(data1$Density_ha.1.SD)
data1$Density_ha.1.SD <- ifelse(is.na(data1$Density_ha.1.SD) & data1$DataSource =="Data", 0.2 * data1$Density_ha.1, ifelse(is.na(data1$Density_ha.1.SD) & data1$DataSource =="ExpertGuess", 0.3 * data1$Density_ha.1, data1$Density_ha.1.SD))


# Draw from truncated normal distribution
# Mean from the Density.u_DetectionZone matrix,
# SD is the observed SD (with the NAs filled with the assumed SD, as above)
# Keep zeros, if a species is not there it won't appear

Density.u.rnorm <- matrix(NA, nrow=n.species, ncol=n.sim)

for (i in 1:n.species) {
  for (j in 1:n.sim) {
    Density.u.rnorm[i,j] <- ifelse(data1$Density_ha.1[i]==0,0, TruncatedNormal::rtnorm(1, Density.u_DetectionZone[i,j], data1$Density_ha.1.SD[i], lb=0, ub=data1$Density_ha.1[i]*2))
    
  }}


# Check
plot(rowMeans(Density.u.rnorm) ~ data1$Density_ha.1)
abline(0,1)


# Combine the uncertainty estimates for the camera trapped species (uncertainties from the REM models)
# and other species (uncertainties derived from random normal distributions).
# I.e. select from the Density.u.REM.3 and Density.u.rnorm distributions

Density.u <- Density.u.REM.3
Density.u[is.na(Density.u)] <- Density.u.rnorm[is.na(Density.u)]


# Double check that original zeros are retained (although should be correct already)
Density.u[data1$Density_ha.1==0,] <- 0


# To run a scenario where the density of targeted hunted species is reduced by 50%, use this:
# Density.u[data1$TargetedlyHunted==1,] <- Density.u[data1$TargetedlyHunted==1,]*0.5

# To run a scenario where the density of indiscriminately hunted species is reduced by 50%, use this:
# Density.u[data1$IndiscriminatelyHunted==1,] <- Density.u[data1$IndiscriminatelyHunted==1,]*0.5

# To run a scenario where the density of both targeted and indiscriminately hunted species is reduced by 50%, use this:
# Density.u[data1$TargetedlyOrIndiscriminatelyHunted==1,] <- Density.u[data1$TargetedlyOrIndiscriminatelyHunted==1,]*0.5


# Check the results by plotting the means of the simulated densities against the original densities for each species
plot(rowMeans(Density.u) ~ data1$Density_ha.1)
abline(0,1)


# Calculate 95% CI of the density for each species
Density_CI95.lower <- apply(Density.u, 1, quantile, probs=c(0.025)) 
Density_CI95.upper <- apply(Density.u, 1, quantile, probs=c(0.975)) 


# To exclude uncertainty in Density (see Section 3.9 of the code), use this:
# Density.u <- matrix(rep(data1$Density_ha.1, n.sim), ncol=n.sim)


##### 3.2 Uncertainty in the Assimilation Efficiency (AE) #####


# Random beta distribution (Assimilation efficiecies are proportions)

# Calculate beta distribution parameters alpha and beta based on the mean and SD
# Assimilation efficiency estimates for birds are from
# Bairlein, F. Energy and nutrient utilization efficiencies in birds--a review. in Proceedings of the 22nd International Ornithological Congress (ed. NJ Adams and RH Slotow) 2221–2246 (1999), 
# and for mammals from 
# Crocker, D., Hart, A., Gurney, J., McCoy, C. Estimating daily food intake of wild birds and mammals.(2002)
# see also Supplementary Table S2


# Initialise vectors
AE_Invertebrates.u <- matrix(NA, nrow=n.species, ncol=n.sim)
AE_Fruit.u <- matrix(NA, nrow=n.species, ncol=n.sim)
AE_SeedsNuts.u <- matrix(NA, nrow=n.species, ncol=n.sim)
AE_Vertebrates.u <- matrix(NA, nrow=n.species, ncol=n.sim)
AE_Leaves.u <- matrix(NA, nrow=n.species, ncol=n.sim)
AE_Nectar.u <- matrix(NA, nrow=n.species, ncol=n.sim)


# Loop for simulating uncertainty in Assimilation Efficiency

for (i in 1:n.species) {
  
  AE_Invertebrates.mean <- data1$AssimilationEfficiency_Invertebrates[i]
  AE_Invertebrates.variance <- data1$AssimilationEfficiency.SD_Invertebrates[i]^2
  alpha.AE_Invertebrates <- (((1-AE_Invertebrates.mean)/AE_Invertebrates.variance) - 1/AE_Invertebrates.mean) * AE_Invertebrates.mean^2
  beta.AE_Invertebrates <- alpha.AE_Invertebrates * (1/AE_Invertebrates.mean - 1)
  AE_Invertebrates.u[i,] <- rbeta(n.sim, alpha.AE_Invertebrates, beta.AE_Invertebrates)
  
  AE_Fruit.mean <- data1$AssimilationEfficiency_Fruit[i]
  AE_Fruit.variance <- data1$AssimilationEfficiency.SD_Fruit[i]^2
  alpha.AE_Fruit <- (((1-AE_Fruit.mean)/AE_Fruit.variance) - 1/AE_Fruit.mean) * AE_Fruit.mean^2
  beta.AE_Fruit <- alpha.AE_Fruit * (1/AE_Fruit.mean - 1)
  AE_Fruit.u[i,] <- rbeta(n.sim, alpha.AE_Fruit, beta.AE_Fruit)
  
  AE_SeedsNuts.mean <- data1$AssimilationEfficiency_SeedsNuts[i]
  AE_SeedsNuts.variance <- data1$AssimilationEfficiency.SD_SeedsNuts[i]^2
  alpha.AE_SeedsNuts <- (((1-AE_SeedsNuts.mean)/AE_SeedsNuts.variance) - 1/AE_SeedsNuts.mean) * AE_SeedsNuts.mean^2
  beta.AE_SeedsNuts <- alpha.AE_SeedsNuts * (1/AE_SeedsNuts.mean - 1)
  AE_SeedsNuts.u[i,] <- rbeta(n.sim, alpha.AE_SeedsNuts, beta.AE_SeedsNuts)
  
  AE_Vertebrates.mean <- data1$AssimilationEfficiency_Vertebrates[i]
  AE_Vertebrates.variance <- data1$AssimilationEfficiency.SD_Vertebrates[i]^2
  alpha.AE_Vertebrates <- (((1-AE_Vertebrates.mean)/AE_Vertebrates.variance) - 1/AE_Vertebrates.mean) * AE_Vertebrates.mean^2
  beta.AE_Vertebrates <- alpha.AE_Vertebrates * (1/AE_Vertebrates.mean - 1)
  AE_Vertebrates.u[i,] <- rbeta(n.sim, alpha.AE_Vertebrates, beta.AE_Vertebrates)
  
  AE_Leaves.mean <- data1$AssimilationEfficiency_Leaves[i]
  AE_Leaves.variance <- data1$AssimilationEfficiency.SD_Leaves[i]^2
  alpha.AE_Leaves <- (((1-AE_Leaves.mean)/AE_Leaves.variance) - 1/AE_Leaves.mean) * AE_Leaves.mean^2
  beta.AE_Leaves <- alpha.AE_Leaves * (1/AE_Leaves.mean - 1)
  AE_Leaves.u[i,] <- rbeta(n.sim, alpha.AE_Leaves, beta.AE_Leaves)  
  
  AE_Nectar.mean <- data1$AssimilationEfficiency_Nectar[i]
  AE_Nectar.variance <- data1$AssimilationEfficiency.SD_Nectar[i]^2
  alpha.AE_Nectar <- (((1-AE_Nectar.mean)/AE_Nectar.variance) - 1/AE_Nectar.mean) * AE_Nectar.mean^2
  beta.AE_Nectar <- alpha.AE_Nectar * (1/AE_Nectar.mean - 1)
  AE_Nectar.u[i,] <- rbeta(n.sim, alpha.AE_Nectar, beta.AE_Nectar) 
  
}


# Check results

plot((rowMeans(AE_Invertebrates.u) ~ data1$AssimilationEfficiency_Invertebrates))
abline(0,1)

plot((rowMeans(AE_Fruit.u) ~ data1$AssimilationEfficiency_Fruit))
abline(0,1)

plot((rowMeans(AE_SeedsNuts.u) ~ data1$AssimilationEfficiency_SeedsNuts))
abline(0,1)

plot((rowMeans(AE_Vertebrates.u) ~ data1$AssimilationEfficiency_Vertebrates))
abline(0,1)

plot((rowMeans(AE_Leaves.u) ~ data1$AssimilationEfficiency_Leaves))
abline(0,1)

plot((rowMeans(AE_Nectar.u) ~ data1$AssimilationEfficiency_Nectar))
abline(0,1)


# To exclude uncertainty in Assimilation Efficiency (see Section 3.9 of the code) use these lines: 

# AE_Invertebrates.u <- matrix(rep(data1$AssimilationEfficiency_Invertebrates, n.sim), ncol=n.sim)
# AE_Fruit.u <- matrix(rep(data1$AssimilationEfficiency_Fruit, n.sim), ncol=n.sim)
# AE_SeedsNuts.u <- matrix(rep(data1$AssimilationEfficiency_SeedsNuts, n.sim), ncol=n.sim)
# AE_Vertebrates.u <- matrix(rep(data1$AssimilationEfficiency_Vertebrates, n.sim), ncol=n.sim)
# AE_Leaves.u <- matrix(rep(data1$AssimilationEfficiency_Leaves, n.sim), ncol=n.sim)
# AE_Nectar.u <- matrix(rep(data1$AssimilationEfficiency_Nectar, n.sim), ncol=n.sim)


##### 3.3 Uncertainty in the diet proportions (fractional consumption of the different food groups) #####

# The uncertainty comes from symmetrical beta distribution (alpha = beta = 2)
# Uncertainty = 0 when diet fraction equals 0 or 1
# Uncertainty is at its peak when diet fraction equals 0.5

# Peak uncertainty assigned to be 0.2
U.diet.peak <- 0.2

# Beta distribution example
# Create a diet fraction test vector
DietFraction.Test <- seq(from=0, to=1, by=0.01)

# Simulate uncertainty
U.diet.test <- dbeta(DietFraction.Test, 2, 2) * (U.diet.peak/max(dbeta(DietFraction.Test,2,2)))

# Plot the test results
plot(U.diet.test ~ DietFraction.Test)
# ok, this works


# Make a dataframe of the diet fraction variables
DietFractions <- data1[c("DietProportion_Invertebrates", "DietProportion_Fruit", "DietProportion_SeedsNuts", "DietProportion_Vertebrates", "DietProportion_Leaves", "DietProportion_Nectar")]
names(DietFractions)
dim(DietFractions)

# Calculate uncertainty for each food group in the data
Diet.SD <- apply(DietFractions, 2, function(x) dbeta(x, 2, 2) * U.diet.peak / max(dbeta(x,2,2)))
Diet.SD <- as.data.frame(Diet.SD)
names(Diet.SD)
dim(Diet.SD)

# Initialise uncertainty matrices

# Diet fractions
Invertebrates.u <- matrix(NA, nrow=n.species, ncol=n.sim)
Fruit.u <- matrix(NA, nrow=n.species, ncol=n.sim)
SeedsNuts.u <- matrix(NA, nrow=n.species, ncol=n.sim)
Vertebrates.u <- matrix(NA, nrow=n.species, ncol=n.sim)
Leaves.u <- matrix(NA, nrow=n.species, ncol=n.sim)
Nectar.u <- matrix(NA, nrow=n.species, ncol=n.sim)
DietSum.u <- matrix(NA, nrow=n.species, ncol=n.sim)

# Scaled diet fractions (sum equals 1)
Invertebrates.u.scaled <- matrix(NA, nrow=n.species, ncol=n.sim)
Fruit.u.scaled <- matrix(NA, nrow=n.species, ncol=n.sim)
SeedsNuts.u.scaled <- matrix(NA, nrow=n.species, ncol=n.sim)
Vertebrates.u.scaled <- matrix(NA, nrow=n.species, ncol=n.sim)
Leaves.u.scaled <- matrix(NA, nrow=n.species, ncol=n.sim)
Nectar.u.scaled <- matrix(NA, nrow=n.species, ncol=n.sim)
DietSum.u.check <- matrix(NA, nrow=n.species, ncol=n.sim)


# Loop for simulating uncertainty in diet fractions
# Draw from random beta distributions
# Estimate beta distribution parameters alpha and beta from mean and SD of the data

for (i in 1:n.species) {
  for (j in 1:n.sim) {
    
    Prop_Invertebrates.mean <- data1$DietProportion_Invertebrates[i]
    Prop_Invertebrates.variance <- Diet.SD$DietProportion_Invertebrates[i]^2
    alpha.Prop_Invertebrates <- (((1-Prop_Invertebrates.mean)/Prop_Invertebrates.variance) - 1/Prop_Invertebrates.mean) * Prop_Invertebrates.mean^2
    beta.Prop_Invertebrates <- alpha.Prop_Invertebrates * (1/Prop_Invertebrates.mean - 1)
    Invertebrates.u[i,j] <- ifelse(data1$DietProportion_Invertebrates[i]==0, 0, ifelse(data1$DietProportion_Invertebrates[i]==1, 1, rbeta(1, alpha.Prop_Invertebrates, beta.Prop_Invertebrates)))
    
    Prop_Fruit.mean <- data1$DietProportion_Fruit[i]
    Prop_Fruit.variance <- Diet.SD$DietProportion_Fruit[i]^2
    alpha.Prop_Fruit <- (((1-Prop_Fruit.mean)/Prop_Fruit.variance) - 1/Prop_Fruit.mean) * Prop_Fruit.mean^2
    beta.Prop_Fruit <- alpha.Prop_Fruit * (1/Prop_Fruit.mean - 1)
    Fruit.u[i,j] <- ifelse(data1$DietProportion_Fruit[i]==0, 0, ifelse(data1$DietProportion_Fruit[i]==1, 1, rbeta(1, alpha.Prop_Fruit, beta.Prop_Fruit)))
    
    Prop_SeedsNuts.mean <- data1$DietProportion_SeedsNuts[i]
    Prop_SeedsNuts.variance <- Diet.SD$DietProportion_SeedsNuts[i]^2
    alpha.Prop_SeedsNuts <- (((1-Prop_SeedsNuts.mean)/Prop_SeedsNuts.variance) - 1/Prop_SeedsNuts.mean) * Prop_SeedsNuts.mean^2
    beta.Prop_SeedsNuts <- alpha.Prop_SeedsNuts * (1/Prop_SeedsNuts.mean - 1)
    SeedsNuts.u[i,j] <- ifelse(data1$DietProportion_SeedsNuts[i]==0, 0, ifelse(data1$DietProportion_SeedsNuts[i]==1, 1, rbeta(1, alpha.Prop_SeedsNuts, beta.Prop_SeedsNuts)))
    
    Prop_Vertebrates.mean <- data1$DietProportion_Vertebrates[i]
    Prop_Vertebrates.variance <- Diet.SD$DietProportion_Vertebrates[i]^2
    alpha.Prop_Vertebrates <- (((1-Prop_Vertebrates.mean)/Prop_Vertebrates.variance) - 1/Prop_Vertebrates.mean) * Prop_Vertebrates.mean^2
    beta.Prop_Vertebrates <- alpha.Prop_Vertebrates * (1/Prop_Vertebrates.mean - 1)
    Vertebrates.u[i,j] <- ifelse(data1$DietProportion_Vertebrates[i]==0, 0, ifelse(data1$DietProportion_Vertebrates[i]==1, 1, rbeta(1, alpha.Prop_Vertebrates, beta.Prop_Vertebrates)))
    
    Prop_Leaves.mean <- data1$DietProportion_Leaves[i]
    Prop_Leaves.variance <- Diet.SD$DietProportion_Leaves[i]^2
    alpha.Prop_Leaves <- (((1-Prop_Leaves.mean)/Prop_Leaves.variance) - 1/Prop_Leaves.mean) * Prop_Leaves.mean^2
    beta.Prop_Leaves <- alpha.Prop_Leaves * (1/Prop_Leaves.mean - 1)
    Leaves.u[i,j] <- ifelse(data1$DietProportion_Leaves[i]==0, 0, ifelse(data1$DietProportion_Leaves[i]==1, 1, rbeta(1, alpha.Prop_Leaves, beta.Prop_Leaves)))
    
    Prop_Nectar.mean <- data1$DietProportion_Nectar[i]
    Prop_Nectar.variance <- Diet.SD$DietProportion_Nectar[i]^2
    alpha.Prop_Nectar <- (((1-Prop_Nectar.mean)/Prop_Nectar.variance) - 1/Prop_Nectar.mean) * Prop_Nectar.mean^2
    beta.Prop_Nectar <- alpha.Prop_Nectar * (1/Prop_Nectar.mean - 1)
    Nectar.u[i,j] <- ifelse(data1$DietProportion_Nectar[i]==0, 0, ifelse(data1$DietProportion_Nectar[i]==1, 1, rbeta(1, alpha.Prop_Nectar, beta.Prop_Nectar)))
    
  }}


# Sum of the diet fractions
DietSum.u <- Invertebrates.u + Fruit.u + SeedsNuts.u + Vertebrates.u + Leaves.u + Nectar.u


# Scale the simulated diet fractions so that their sum equals one
Invertebrates.u.scaled <- Invertebrates.u / DietSum.u
Fruit.u.scaled <- Fruit.u / DietSum.u
SeedsNuts.u.scaled <- SeedsNuts.u / DietSum.u
Vertebrates.u.scaled <- Vertebrates.u / DietSum.u
Leaves.u.scaled <- Leaves.u / DietSum.u
Nectar.u.scaled <- Nectar.u / DietSum.u


# Double check the sum of the scaled fractions
DietSum.u.scaled <-  Invertebrates.u.scaled + Fruit.u.scaled + SeedsNuts.u.scaled + Vertebrates.u.scaled + Leaves.u.scaled + Nectar.u.scaled
min(DietSum.u.scaled)
max(DietSum.u.scaled)

# Check
plot((rowMeans(Invertebrates.u.scaled) ~ data1$DietProportion_Invertebrates))
abline(0,1)

plot((rowMeans(Fruit.u.scaled) ~ data1$DietProportion_Fruit))
abline(0,1)

plot((rowMeans(SeedsNuts.u.scaled) ~ data1$DietProportion_SeedsNuts))
abline(0,1)

plot((rowMeans(Vertebrates.u.scaled) ~ data1$DietProportion_Vertebrates))
abline(0,1)

plot((rowMeans(Leaves.u.scaled) ~ data1$DietProportion_Leaves))
abline(0,1)

plot((rowMeans(Nectar.u.scaled) ~ data1$DietProportion_Nectar))
abline(0,1)


# To exclude uncertainty in Diet Proportions (see Section 3.9 of the code) use these lines:

# Invertebrates.u.scaled <- matrix(rep(data1$DietProportion_Invertebrates, n.sim), ncol=n.sim)
# Fruit.u.scaled <- matrix(rep(data1$DietProportion_Fruit, n.sim), ncol=n.sim)
# SeedsNuts.u.scaled <- matrix(rep(data1$DietProportion_SeedsNuts, n.sim), ncol=n.sim)
# Vertebrates.u.scaled <- matrix(rep(data1$DietProportion_Vertebrates, n.sim), ncol=n.sim)
# Leaves.u.scaled <- matrix(rep(data1$DietProportion_Leaves, n.sim), ncol=n.sim)
# Nectar.u.scaled <- matrix(rep(data1$DietProportion_Nectar, n.sim), ncol=n.sim)


### 3.4 Uncertainty in body mass of individuals ###

# SD for body mass of birds is from 
# Read, Q. D. et al. Tropical bird species have less variable body sizes. Biol. Lett. 14, (2018)
# Assume same SD for mammals, for lack of better data

Mass.SD <- 0.152

Mass.u <- matrix(NA, nrow=n.species, ncol=n.sim)

for (i in 1:n.species) {
  Mass.u[i,] <- TruncatedNormal::rtnorm(n.sim, data1$BodyMass_gPerIndividual[i], Mass.SD*data1$BodyMass_gPerIndividual[i], lb=1, ub=Inf)
}


plot(log(rowMeans(Mass.u)) ~ log(data1$BodyMass_gPerIndividual))
abline(0,1)


# To exclude uncertainty in body mass (see Section 3.9 of the code) use this:
# Mass.u <- matrix(rep(data1$BodyMass_gPerIndividual, n.sim), ncol=n.sim)


##### 3.5 Uncertainty in DEE equation parameters #####

# Assumption: allometric uncertainty shouldn't vary across habitats for the same species
# So let's use just logged forest data for this, and then copy the results for old-growth forest and oil palm 


data4 <- subset(data1, Habitat =="Logged forest")

# For the analysis by Site, use this
# data4 <- subset(data1, Habitat =="SalvageLogged")

dim(data4)


# DEE coefficients for calculating 95% confidence intervals for predictions
# From Nagy, K. A., Girard, I. A. & Brown, T. K. Energetics of free-ranging mammals, reptiles, and birds. Annu. Rev. Nutr. 19, 247–277 (1999) 
# See also Supplementary Table S1.
# DEE_coef_3, DEE_coef_4 and DEE_coef_5 are coefficients c, d and e in the paper


DEE_meanlogx_mammals <- 2.364 
DEE_coef_3.mammals <- 0.423
DEE_coef_4.mammals <- 1.017
DEE_coef_5.mammals <- 0.010

DEE_meanlogx_birds <- 1.950 
DEE_coef_3.birds <- 0.328
DEE_coef_4.birds <- 1.011
DEE_coef_5.birds <- 0.012


# Lower and upper confidence intervals for the DEE prediction (as described in Nagy et al. 1999)

DEE_CI.upper <- vector()
DEE_CI.lower <- vector()


DEE_CI.upper[data4$AnimalGroup=="Mammal"] <- 10^(log10(data4$DEE[data4$AnimalGroup=="Mammal"])  + DEE_coef_3.mammals * (DEE_coef_4.mammals + DEE_coef_5.mammals * (log10(data4$BodyMass_gPerIndividual[data4$AnimalGroup=="Mammal"]) - DEE_meanlogx_mammals)^2)^0.5)
DEE_CI.lower[data4$AnimalGroup=="Mammal"] <- 10^(log10(data4$DEE[data4$AnimalGroup=="Mammal"]) - DEE_coef_3.mammals * (DEE_coef_4.mammals + DEE_coef_5.mammals * (log10(data4$BodyMass_gPerIndividual[data4$AnimalGroup=="Mammal"])- DEE_meanlogx_mammals)^2)^0.5)

DEE_CI.upper[data4$AnimalGroup=="Bird"] <- 10^(log10(data4$DEE[data4$AnimalGroup=="Bird"]) + DEE_coef_3.birds * (DEE_coef_4.birds + DEE_coef_5.birds * (log10(data4$BodyMass_gPerIndividual[data4$AnimalGroup=="Bird"]) - DEE_meanlogx_birds)^2)^0.5)
DEE_CI.lower[data4$AnimalGroup=="Bird"] <- 10^(log10(data4$DEE[data4$AnimalGroup=="Bird"]) - DEE_coef_3.birds * (DEE_coef_4.birds + DEE_coef_5.birds * (log10(data4$BodyMass_gPerIndividual[data4$AnimalGroup=="Bird"]) - DEE_meanlogx_birds)^2)^0.5)

length(DEE_CI.upper)


# Sanity check
plot(log(DEE_CI.upper) ~ log(data4$DEE), xlim=c(1,15), ylim=c(1,15), pty="s")
points(log(DEE_CI.lower) ~ log(data4$DEE))

min(DEE_CI.lower)
min(DEE)
max(DEE_CI.upper)
max(DEE)


# Number of species in each habitat
n.habitat <- length(data1$Species[data1$Habitat=="Logged forest"])

# For analysis by Site, use this:
# n.habitat <- length(data1$Species[data1$Habitat=="SalvageLogged"])


# Initialise uncertainty matrices for DEE
DEE.u.simple <- matrix(NA, nrow=n.habitat, ncol=n.sim)
DEE.u <- matrix(NA, nrow=n.habitat, ncol=n.sim)
DEE_CI.upper.u <- matrix(NA, nrow=n.habitat, ncol=n.sim)
DEE_CI.lower.u <- matrix(NA, nrow=n.habitat, ncol=n.sim)
DEE_sd.u <- matrix(NA, nrow=n.habitat, ncol=n.sim)

dim(DEE.u.simple)


# DEE incorportates uncertainty in body mass
# Use only Logged forest data for the uncertainty in mass
Mass.u.short <- Mass.u[data1$Habitat=="Logged forest",]

# For analysis by Site, use this:
# Mass.u.short <- Mass.u[data1$Habitat=="SalvageLogged",]
dim(Mass.u.short)


# Loop for DEE

for (i in 1:n.habitat) {
  for (j in 1:n.sim) {
    
    # DEE, calculated using separate coefficients for mammals and birds
    
    # First, with uncertainty in body mass only
    # Does not include any uncertainty in DEE equation parameters
    DEE.u.simple[i,j] <- ifelse(data4$AnimalGroup[i] == "Mammal", DEE_coef_1.mammals*(Mass.u.short[i,j])^DEE_coef_2.mammals, DEE_coef_1.birds*(Mass.u.short[i,j])^DEE_coef_2.birds)
    
    
    # Upper and lower confidence intervals for the DEE estimates, with uncertainty in body mass
    DEE_CI.upper.u[i,j] <- ifelse(data4$AnimalGroup[i] == "Mammal", 10^(log10(DEE.u.simple[i,j]) + DEE_coef_3.mammals * (DEE_coef_4.mammals + DEE_coef_5.mammals*(log10(Mass.u.short[i,j])-DEE_meanlogx_mammals)^2)^0.5), 10^(log10(DEE.u.simple[i,j]) + DEE_coef_3.birds * (DEE_coef_4.birds + DEE_coef_5.birds*(log10(Mass.u.short[i,j])-DEE_meanlogx_birds)^2)^0.5))
    DEE_CI.lower.u[i,j] <- ifelse(data4$AnimalGroup[i] == "Mammal", 10^(log10(DEE.u.simple[i,j]) - DEE_coef_3.mammals * (DEE_coef_4.mammals + DEE_coef_5.mammals*(log10(Mass.u.short[i,j])-DEE_meanlogx_mammals)^2)^0.5), 10^(log10(DEE.u.simple[i,j]) - DEE_coef_3.birds * (DEE_coef_4.birds + DEE_coef_5.birds*(log10(Mass.u.short[i,j])-DEE_meanlogx_birds)^2)^0.5))
    
    
    # Estimate SD of DEE predictions based on the 95% percentile range
    DEE_sd.u[i,j] <-  (DEE_CI.upper.u[i,j] - DEE_CI.lower.u[i,j]) / 3.92
    
    
    # Apply this SD to draw from random lognormal distribution
    # This now incorporates the uncertainty related to the parameters
    
    # Location and shape parameters for lognormal distribution  
    location <- log(DEE.u.simple[i,j]^2 / sqrt(DEE_sd.u[i,j]^2 + DEE.u.simple[i,j]^2))
    shape <- sqrt(log(1 + (DEE_sd.u[i,j]^2 / DEE.u.simple[i,j]^2)))
    
    DEE.u[i,j] <- rlnorm(1, location, shape)
    
  }}


sum(is.na(DEE.u))

# Sanity check
plot(log10(rowMeans(DEE.u)) ~ log10(data4$DEE))
points(log10(rowMeans(DEE.u.simple)) ~ log10(data4$DEE), col="red")
abline(0,1)
dim(DEE.u)

length(data1$DEE)

# Restore the DEE matrix into the length (each species will have the same uncertainty across the three habitat types) 
DEE.u.long <- matrix(rep(t(DEE.u), n.species / n.habitat), ncol=ncol(DEE.u), byrow=TRUE)
dim(DEE.u.long)

# Check
plot(log(rowMeans(DEE.u.long)) ~ log(data1$DEE))
abline(0,1)

mean(DEE)
mean(rowMeans(DEE.u.long))


# To exclude uncertainty in DEE and body mass (see Section 3.9 of the code), use this:
# DEE.u.long <- matrix(rep(DEE, n.sim), ncol=n.sim)

# To exclude uncertainty in DEE parameters, but keep the uncertainty in body mass
# (see Section 3.9 and Section 6 of the code), use this:
# DEE.u.long <- rbind(DEE.u.simple, DEE.u.simple, DEE.u.simple)


##### 3.6 Uncertainty in daily energy intake #####

# Propagates uncertainties in assimilation efficiency, diet proportion
# and DEE (which also incorporates uncertainty in body mass)

# Initialise vectors
EnergyIntake.Invertebrates.u <- matrix(NA, nrow=n.species, ncol=n.sim)
EnergyIntake.Fruit.u <- matrix(NA, nrow=n.species, ncol=n.sim)
EnergyIntake.Seeds_Nuts.u <- matrix(NA, nrow=n.species, ncol=n.sim)
EnergyIntake.Meat.u <- matrix(NA, nrow=n.species, ncol=n.sim)
EnergyIntake.TreeLeaves.u <- matrix(NA, nrow=n.species, ncol=n.sim)
EnergyIntake.Nectar.u <- matrix(NA, nrow=n.species, ncol=n.sim)
EnergyIntake.Total.u <- matrix(NA, nrow=n.species, ncol=n.sim)


EnergyIntake.Invertebrates.u <- DEE.u.long / AE_Invertebrates.u * Invertebrates.u.scaled 
EnergyIntake.Fruit.u <- DEE.u.long / AE_Fruit.u * Fruit.u.scaled 
EnergyIntake.SeedsNuts.u <- DEE.u.long / AE_SeedsNuts.u * SeedsNuts.u.scaled 
EnergyIntake.Vertebrates.u <- DEE.u.long / AE_Vertebrates.u * Vertebrates.u.scaled 
EnergyIntake.Leaves.u <- DEE.u.long / AE_Leaves.u * Leaves.u.scaled 
EnergyIntake.Nectar.u <- DEE.u.long / AE_Nectar.u * Nectar.u.scaled 

EnergyIntake.Total.u <- EnergyIntake.Invertebrates.u + EnergyIntake.Fruit.u + EnergyIntake.SeedsNuts.u + EnergyIntake.Vertebrates.u + EnergyIntake.Leaves.u + EnergyIntake.Nectar.u

min(rowMeans(EnergyIntake.Total.u))
max(log(EnergyIntake.Total))

plot(log(rowMeans(EnergyIntake.Total.u)) ~ log(EnergyIntake.Total))
abline(0,1)
abline(lm(log(rowMeans(EnergyIntake.Total.u)) ~ log(EnergyIntake.Total)), col="red")


##### 3.7 Uncertainty in total annual energy consumption #####

# Propagates the uncertainties in energy consumption per individual (as above) 
# and population density

# Density uncertainty comes from the density uncertainty matrix
# Density.u is per ha, so needs to be converted to per m2
# Also convert from daily to annual

Consumption.Invertebrates.u <- Density.u/10000 * EnergyIntake.Invertebrates.u * 365
Consumption.Fruit.u <- Density.u/10000 * EnergyIntake.Fruit.u * 365
Consumption.SeedsNuts.u <- Density.u/10000 * EnergyIntake.SeedsNuts.u * 365
Consumption.Vertebrates.u <- Density.u/10000 * EnergyIntake.Vertebrates.u * 365
Consumption.Leaves.u <- Density.u/10000 * EnergyIntake.Leaves.u * 365
Consumption.Nectar.u <- Density.u/10000 * EnergyIntake.Nectar.u * 365

Consumption.Total.u <- Consumption.Invertebrates.u + Consumption.Fruit.u + Consumption.SeedsNuts.u + Consumption.Vertebrates.u + Consumption.Leaves.u + Consumption.Nectar.u


# Check

plot(rowMeans(Consumption.Total.u) ~ Consumption.Total, xlim=c(0,80), ylim=c(0,80))
abline(0,1)
abline(lm(rowMeans(Consumption.Total.u) ~ Consumption.Total), col="red")


# 95% confidence intervals, for each species
Consumption.Total_CI95.lower <- apply(Consumption.Total.u, 1, quantile, probs=c(0.025))
Consumption.Total_CI95.upper <- apply(Consumption.Total.u, 1, quantile, probs=c(0.975))

# Combine into data frame (and export as .txt, if needed)
Consumption.PerSpecies <- data.frame(Consumption.Total, Consumption.Total_CI95.lower, Consumption.Total_CI95.upper)
# write.table(Consumption.PerSpecies, "Consumption.PerSpecies_fromR.txt", row.names=F)


##### 3.8 Uncertainty in NPP and energy consumption as % of NPP #####

# Standard deviations from data

NPP.Logged.SD <- data2$NPP.SD[data2$Habitat=="Logged forest"]
NPP.OG.SD <- data2$NPP.SD[data2$Habitat=="Old-growth forest"]
NPP.OP.SD <- data2$NPP.SD[data2$Habitat=="Oil palm plantation"]

# Truncated random normal distribution
NPP.Logged.u <- TruncatedNormal::rtnorm(n.sim, NPP.Logged, NPP.Logged.SD, lb=NPP.Logged - 2*NPP.Logged.SD, ub=NPP.Logged + 2*NPP.Logged.SD)
NPP.OG.u <- TruncatedNormal::rtnorm(n.sim, NPP.OG, NPP.OG.SD, lb=NPP.OG - 2*NPP.OG.SD, ub=NPP.OG + 2*NPP.OG.SD)
NPP.OP.u <- TruncatedNormal::rtnorm(n.sim, NPP.OP, NPP.OP.SD, lb=NPP.OP - 2*NPP.OP.SD, ub=NPP.OP + 2*NPP.OP.SD)

# Check
hist(NPP.Logged.u)
hist(NPP.OG.u)
hist(NPP.OP.u)


# Create a matrix where the value is replicated for each column
# So that all animal species will have the same NPP estimate per simulation

NPP.Logged.u.matrix <- matrix(NPP.Logged.u, nrow=n.species/3, ncol=n.sim, byrow=TRUE)
NPP.OG.u.matrix <- matrix(NPP.OG.u, nrow=n.species/3, ncol=n.sim, byrow=TRUE)
NPP.OP.u.matrix <- matrix(NPP.OP.u, nrow=n.species/3, ncol=n.sim, byrow=TRUE)

NPP.u <- rbind(NPP.Logged.u.matrix, NPP.OG.u.matrix, NPP.OP.u.matrix)
dim(NPP.u)


# To exclude uncertainty in NPP (see Section 3.9) use this:
# NPP.Logged.u.matrix <- matrix(NPP.Logged, nrow=n.species/3, ncol=n.sim, byrow=TRUE)
# NPP.OG.u.matrix <- matrix(NPP.OG, nrow=n.species/3, ncol=n.sim, byrow=TRUE)
# NPP.OP.u.matrix <- matrix(NPP.OP, nrow=n.species/3, ncol=n.sim, byrow=TRUE)
# NPP.u <- rbind(NPP.Logged.u.matrix, NPP.OG.u.matrix, NPP.OP.u.matrix)


# Uncertainty in consumption as % of NPP
Consumption.PerCentNPP.u <- Consumption.Total.u / NPP.u * 100

# 95% confidence intervals, for each species
Consumption.PerCentNPP_CI95.lower <- apply(Consumption.PerCentNPP.u, 1, quantile, probs=c(0.025))
Consumption.PerCentNPP_CI95.upper <- apply(Consumption.PerCentNPP.u, 1, quantile, probs=c(0.975))


### 3.9 Contribution of different sources of uncertainty to total uncertainty ###

# To estimate how much each source of uncertainty contributes to total uncertainty
# the analysis was run assuming uncertainty in all variables at the same time (the default analysis)
# and by rerunning the code assuming uncertainty in only one variable at the time.

# The proportional contribution of the different sources to the total uncertainty
# was estimated as the ratio of the 5% and 95% percentile range of the
# 'uncertainty-in-one-variable-at-the-time’ estimates 
# and the ‘uncertainty-in-all-variables’ estimates
# See Methods in the main text and 
# Fatichi, S. et al. Uncertainty partition challenges the predictability of vital details of climate change. Earths Future 4, 240–251 (2016).

# The reruns of the code are not repeated here, for the sake of conciseness.
# The results have been complied in the Supplmentary Data 5.
# To reproducte the results, the option to exclude each source of uncertainty
# has been given as a comment line in each section above.


##################################################################

##### 4. Aggregate results #####


##### 4.1 Aggregate by habitat #####

# Body mass

Mass.Species_gm.2 <- data1$BodyMass_gPerIndividual * Density_m2
Mass.Species.Sum.Habitat <- tapply(Mass.Species_gm.2, data1$Habitat, sum)

Mass.Species_gm.2.u <- Mass.u * Density.u/10000
Mass.Species.Sum.Habitat.u <- rowsum(Mass.Species_gm.2.u, data1$Habitat)
Mass.Species.Sum.Habitat_CI95.lower <- apply(Mass.Species.Sum.Habitat.u, 1, quantile, probs=0.025)
Mass.Species.Sum.Habitat_CI95.upper <- apply(Mass.Species.Sum.Habitat.u, 1, quantile, probs=0.975)
Mass.Species.Sum.Habitat_CIs <- apply(Mass.Species.Sum.Habitat.u, 1, quantile, probs=c(0.05, 0.95, 0.025, 0.975))


# Number of species
NumberOfSpecies.Habitat <- tapply(data1$OccupancyProbability, data1$Habitat, sum)

# Consumption 
Consumption.Sum.Habitat <- tapply(Consumption.Total, data1$Habitat, sum)

Consumption.Sum.Habitat.u <- rowsum(Consumption.Total.u, data1$Habitat)
Consumption.Sum.Habitat_CI95.lower <- apply(Consumption.Sum.Habitat.u, 1, quantile, probs=0.025)
Consumption.Sum.Habitat_CI95.upper <- apply(Consumption.Sum.Habitat.u, 1, quantile, probs=0.975)
Consumption.Sum.Habitat_CI90.lower <- apply(Consumption.Sum.Habitat.u, 1, quantile, probs=0.05)
Consumption.Sum.Habitat_CI90.upper <- apply(Consumption.Sum.Habitat.u, 1, quantile, probs=0.95)

Consumption.Sum.Habitat_CIs <- apply(Consumption.Sum.Habitat.u, 1, quantile, probs=c(0.05, 0.95, 0.025, 0.975))


# Consumption as percent of NPP 
Consumption.Sum.PerCentNPP.Habitat <- tapply(Consumption.Total.PerCentNPP, data1$Habitat, sum)

Consumption.Sum.PerCentNPP.Habitat.u <- rowsum(Consumption.PerCentNPP.u, data1$Habitat)
Consumption.Sum.PerCentNPP.Habitat_CI95.lower <- apply(Consumption.Sum.PerCentNPP.Habitat.u, 1, quantile, probs=0.025)
Consumption.Sum.PerCentNPP.Habitat_CI95.upper <- apply(Consumption.Sum.PerCentNPP.Habitat.u, 1, quantile, probs=0.975)
Consumption.Sum.PerCentNPP.Habitat_CI90.lower <- apply(Consumption.Sum.PerCentNPP.Habitat.u, 1, quantile, probs=0.05)
Consumption.Sum.PerCentNPP.Habitat_CI90.upper <- apply(Consumption.Sum.PerCentNPP.Habitat.u, 1, quantile, probs=0.95)

Consumption.Sum.PerCentNPP.Habitat_CIs <- apply(Consumption.Sum.PerCentNPP.Habitat.u, 1, quantile, probs=c(0.05, 0.90, 0.025, 0.975))

# Combine into data frame (and export as .txt, if needed)
Results.Habitat <- data.frame(cbind(NumberOfSpecies.Habitat, Mass.Species.Sum.Habitat, Mass.Species.Sum.Habitat_CI95.lower, Mass.Species.Sum.Habitat_CI95.upper, Consumption.Sum.Habitat, Consumption.Sum.Habitat_CI95.lower, Consumption.Sum.Habitat_CI95.upper, Consumption.Sum.PerCentNPP.Habitat, Consumption.Sum.PerCentNPP.Habitat_CI95.lower, Consumption.Sum.PerCentNPP.Habitat_CI95.upper, Consumption.Sum.Habitat_CI90.lower, Consumption.Sum.Habitat_CI90.upper, Consumption.Sum.PerCentNPP.Habitat_CI90.lower, Consumption.Sum.PerCentNPP.Habitat_CI90.upper))
# write.table(Results.Habitat, "Results.Habitat_fromR.txt", row.names = T)

# For results by Site (does not include the calculations with NPP), use this:
# Results.Habitat <- data.frame(cbind(NumberOfSpecies.Habitat, Mass.Species.Sum.Habitat, Mass.Species.Sum.Habitat_CI95.lower, Mass.Species.Sum.Habitat_CI95.upper, Consumption.Sum.Habitat, Consumption.Sum.Habitat_CI95.lower, Consumption.Sum.Habitat_CI95.upper, Consumption.Sum.Habitat_CI90.lower, Consumption.Sum.Habitat_CI90.upper))
# write.table(Results.Habitat, "Results.Habitat_fromR.txt", row.names = T)


##### 4.2 Aggregate by Habitat and animal group #####

# Number of species
NumberOfSpecies.AnimalGroup_Habitat <- tapply(data1$OccupancyProbability, AnimalGroup_Habitat, sum)


# Body mass

Mass.Species.Sum.AnimalGroup_Habitat <- tapply(Mass.Species_gm.2, AnimalGroup_Habitat, sum)

Mass.Species.Sum.AnimalGroup_Habitat.u <- rowsum(Mass.Species_gm.2.u, AnimalGroup_Habitat)
Mass.Species.Sum.AnimalGroup_Habitat_CI95.lower <- apply(Mass.Species.Sum.AnimalGroup_Habitat.u, 1, quantile, probs=0.025)
Mass.Species.Sum.AnimalGroup_Habitat_CI95.upper <- apply(Mass.Species.Sum.AnimalGroup_Habitat.u, 1, quantile, probs=0.975)
Mass.Species.Sum.AnimalGroup_Habitat_CIs <- apply(Mass.Species.Sum.AnimalGroup_Habitat.u, 1, quantile, probs=c(0.05, 0.95, 0.025, 0.975))


# Consumption

Consumption.Sum.AnimalGroup_Habitat <- tapply(Consumption.Total, AnimalGroup_Habitat, sum)

Consumption.Sum.AnimalGroup_Habitat.u <- rowsum(Consumption.Total.u, AnimalGroup_Habitat)
Consumption.Sum.AnimalGroup_Habitat_CI95.lower <- apply(Consumption.Sum.AnimalGroup_Habitat.u, 1, quantile, probs=0.025)
Consumption.Sum.AnimalGroup_Habitat_CI95.upper <- apply(Consumption.Sum.AnimalGroup_Habitat.u, 1, quantile, probs=0.975)
Consumption.Sum.AnimalGroup_Habitat_CI90.lower <- apply(Consumption.Sum.AnimalGroup_Habitat.u, 1, quantile, probs=0.05)
Consumption.Sum.AnimalGroup_Habitat_CI90.upper <- apply(Consumption.Sum.AnimalGroup_Habitat.u, 1, quantile, probs=0.95)

Consumption.Sum.AnimalGroup_Habitat_CIs <- apply(Consumption.Sum.AnimalGroup_Habitat.u, 1, quantile, probs=c(0.05, 0.95, 0.025, 0.975))


# Consumption as percent of NPP

Consumption.Sum.PerCentNPP.AnimalGroup_Habitat <- tapply(Consumption.Total.PerCentNPP, AnimalGroup_Habitat, sum)

Consumption.Sum.PerCentNPP.AnimalGroup_Habitat.u <- rowsum(Consumption.PerCentNPP.u, AnimalGroup_Habitat)
Consumption.Sum.PerCentNPP.AnimalGroup_Habitat_CI95.lower <- apply(Consumption.Sum.PerCentNPP.AnimalGroup_Habitat.u, 1, quantile, probs=0.025)
Consumption.Sum.PerCentNPP.AnimalGroup_Habitat_CI95.upper <- apply(Consumption.Sum.PerCentNPP.AnimalGroup_Habitat.u, 1, quantile, probs=0.975)
Consumption.Sum.PerCentNPP.AnimalGroup_Habitat_CI90.lower <- apply(Consumption.Sum.PerCentNPP.AnimalGroup_Habitat.u, 1, quantile, probs=0.05)
Consumption.Sum.PerCentNPP.AnimalGroup_Habitat_CI90.upper <- apply(Consumption.Sum.PerCentNPP.AnimalGroup_Habitat.u, 1, quantile, probs=0.95)

Consumption.Sum.PerCentNPP.AnimalGroup_Habitat_CIs <- apply(Consumption.Sum.PerCentNPP.AnimalGroup_Habitat.u, 1, quantile, probs=c(0.05, 0.90, 0.025, 0.975))


# Combine into data frame (and export as .txt, if needed)
Results.AnimalGroup_Habitat <- data.frame(cbind(NumberOfSpecies.AnimalGroup_Habitat, Mass.Species.Sum.AnimalGroup_Habitat, Mass.Species.Sum.AnimalGroup_Habitat_CI95.lower, Mass.Species.Sum.AnimalGroup_Habitat_CI95.upper, Consumption.Sum.AnimalGroup_Habitat, Consumption.Sum.AnimalGroup_Habitat_CI95.lower, Consumption.Sum.AnimalGroup_Habitat_CI95.upper, Consumption.Sum.PerCentNPP.AnimalGroup_Habitat, Consumption.Sum.PerCentNPP.AnimalGroup_Habitat_CI95.lower, Consumption.Sum.PerCentNPP.AnimalGroup_Habitat_CI95.upper, Consumption.Sum.AnimalGroup_Habitat_CI90.lower, Consumption.Sum.AnimalGroup_Habitat_CI90.upper, Consumption.Sum.PerCentNPP.AnimalGroup_Habitat_CI90.lower, Consumption.Sum.PerCentNPP.AnimalGroup_Habitat_CI90.upper))
# write.table(Results.AnimalGroup_Habitat, "Results.AnimalGroup_Habitat_fromR.txt", row.names = T)


# For results by Site (does not include the calculations with NPP), use this:
# Results.AnimalGroup_Habitat <- data.frame(cbind(NumberOfSpecies.AnimalGroup_Habitat, Mass.Species.Sum.AnimalGroup_Habitat, Mass.Species.Sum.AnimalGroup_Habitat_CI95.lower, Mass.Species.Sum.AnimalGroup_Habitat_CI95.upper, Consumption.Sum.AnimalGroup_Habitat, Consumption.Sum.AnimalGroup_Habitat_CI95.lower, Consumption.Sum.AnimalGroup_Habitat_CI95.upper, Consumption.Sum.AnimalGroup_Habitat_CI90.lower, Consumption.Sum.AnimalGroup_Habitat_CI90.upper))
# write.table(Results.AnimalGroup_Habitat, "Results.AnimalGroup_Habitat_fromR.txt", row.names = T)


##### 4.3 Aggregate by food groups #####

Consumption.df <- data.frame(AnimalGroup_Habitat, Consumption.Invertebrates, Consumption.Fruit, Consumption.SeedsNuts, Consumption.Vertebrates, Consumption.Leaves, Consumption.Nectar, Consumption.Total)
Consumption.Sum.FoodGroups <- aggregate(. ~ AnimalGroup_Habitat, Consumption.df, sum)

Consumption.PerCentNPP.df <- data.frame(AnimalGroup_Habitat, Consumption.Invertebrates.PerCentNPP, Consumption.Fruit.PerCentNPP, Consumption.SeedsNuts.PerCentNPP, Consumption.Vertebrates.PerCentNPP, Consumption.Leaves.PerCentNPP, Consumption.Nectar.PerCentNPP, Consumption.Total.PerCentNPP)
Consumption.Sum.PerCentNPP.FoodGroups <- aggregate(. ~ AnimalGroup_Habitat, Consumption.PerCentNPP.df, sum)

# Total amount of NPP supporting bird and mammal food intake
# assuming different tropich level of invertebrates
TrophicLevel_2.0 <- Consumption.Sum.PerCentNPP.FoodGroups$Consumption.Invertebrates.PerCentNPP * 10^(2.0 - 1)
TrophicLevel_2.4 <- Consumption.Sum.PerCentNPP.FoodGroups$Consumption.Invertebrates.PerCentNPP * 10^(2.4 - 1)
TrophicLevel_2.5 <- Consumption.Sum.PerCentNPP.FoodGroups$Consumption.Invertebrates.PerCentNPP * 10^(2.5 - 1)
TrophicLevel_2.6 <- Consumption.Sum.PerCentNPP.FoodGroups$Consumption.Invertebrates.PerCentNPP * 10^(2.6 - 1)

# Combine into data frame (and export as .txt, if needed)
Results.FoodGroups <- data.frame(cbind(Consumption.Sum.FoodGroups, Consumption.Sum.PerCentNPP.FoodGroups))
# write.table(Results.FoodGroups, "Results.FoodGroups_fromR.txt", row.names = F)


##### 4.4 Aggregate by body mass class #####

# Bird species were divided into six and mammal species into seven logarithmic body mass classes

MassClass.df <- data.frame(AnimalGroup_Habitat, data1$MassClass, Mass.Species_gm.2, data1$OccupancyProbability, Mass.Species_gm.2, Consumption.Total)
names(MassClass.df)

Mass.Species.Sum.MassClass <- aggregate(Mass.Species_gm.2 ~ data1.MassClass + AnimalGroup_Habitat, MassClass.df, sum)
NumberOfSpecies.Sum.MassClass <- aggregate(data1.OccupancyProbability ~ data1.MassClass + AnimalGroup_Habitat, MassClass.df, sum)
Consumption.Sum.MassClass <- aggregate(Consumption.Total ~ data1.MassClass + AnimalGroup_Habitat, MassClass.df, sum)

MassClass.df.u <- data.frame(data1$MassClass, AnimalGroup_Habitat, Consumption.Total.u)

Consumption.Sum.MassClass.u <- aggregate(. ~ data1.MassClass + AnimalGroup_Habitat, MassClass.df.u, sum)
dim(Consumption.Sum.MassClass.u)
Consumption.Sum.MassClass_CI95.lower <- apply(Consumption.Sum.MassClass.u[,3:1002], 1, quantile, probs=0.025)
Consumption.Sum.MassClass_CI95.upper <- apply(Consumption.Sum.MassClass.u[,3:1002], 1, quantile, probs=0.975)
Consumption.Sum.MassClass_CIs <- apply(Consumption.Sum.MassClass.u[,3:1002], 1, quantile, probs=c(0.05, 0.90, 0.025, 0.975))


# Combine into data frame (and export as .txt, if needed)
Results.MassClass <- data.frame(Mass.Species.Sum.MassClass, NumberOfSpecies.Sum.MassClass[,3], Consumption.Sum.MassClass[,3], Consumption.Sum.MassClass_CI95.lower, Consumption.Sum.MassClass_CI95.upper)
# write.table(Results.MassClass, "Results.MassClass_fromR.txt", row.names=F)


##### 4.5 Aggregate by guild #####

Guild.df <- data.frame(data1$Guild, data1$Habitat, data1$AnimalGroup, AnimalGroup_Habitat, data1$OccupancyProbability, Mass.Species_gm.2, Consumption.Total)
names(Guild.df)

Mass.Species.Sum.Guild <- aggregate(Mass.Species_gm.2 ~ data1.Guild + AnimalGroup_Habitat, data=Guild.df, sum)
NumberOfSpecies.Guild <- aggregate(data1.OccupancyProbability ~ data1.Guild + AnimalGroup_Habitat, data=Guild.df, sum)
Consumption.Sum.Guild <- aggregate(Consumption.Total ~ data1.Guild + AnimalGroup_Habitat, data=Guild.df, sum)

Guild.df.u <- data.frame(data1$Guild, AnimalGroup_Habitat, Consumption.Total.u)

Consumption.Sum.Guild.u <- aggregate(. ~ data1.Guild + AnimalGroup_Habitat, Guild.df.u, sum)
dim(Consumption.Sum.Guild.u)
Consumption.Sum.Guild_CI95.lower <- apply(Consumption.Sum.Guild.u[,3:1002], 1, quantile, probs=0.025)
Consumption.Sum.Guild_CI95.upper <- apply(Consumption.Sum.Guild.u[,3:1002], 1, quantile, probs=0.975)
Consumption.Sum.Guild_CIs <- apply(Consumption.Sum.Guild.u[,3:1002], 1, quantile, probs=c(0.05, 0.90, 0.025, 0.975))

# Combine into data frame (and export as .txt, if needed)
Results.Guild <- data.frame(Mass.Species.Sum.Guild, NumberOfSpecies.Guild[,3], Consumption.Sum.Guild[,3], Consumption.Sum.Guild_CI95.lower, Consumption.Sum.Guild_CI95.upper)
# write.table(Results.Guild, "Results.Guild_fromR.txt", row.names=F)


##########################################################################

##### 5. Energetic Shannon-Wiener Index (ESWI) #####
# To examine energy flow across species and guilds in different habitats
# Low value for ESWI --> energetics dominated by small number of species --> potential vulnerability

### 5.1 Calculate ESWI

Guild_AnimalGroup_Habitat <- paste(data1$Guild, AnimalGroup_Habitat, sep=".")

data.ESWI <- data.frame(data1$AnimalGroup, data1$Species, Guild_AnimalGroup_Habitat, Consumption.Total)
names(data.ESWI)

data.ESWI.Birds <- subset(data.ESWI, data1.AnimalGroup=="Bird")
data.ESWI.Birds.wide <- dcast(data.ESWI.Birds, Guild_AnimalGroup_Habitat ~ data1.Species, value.var="Consumption.Total")
data.ESWI.Birds.wide[is.na(data.ESWI.Birds.wide)] <- 0

ESWI.Birds <- vegan::diversity(data.ESWI.Birds.wide[-1], index="shannon")


data.ESWI.Mammals <- subset(data.ESWI, data1.AnimalGroup=="Mammal")
data.ESWI.Mammals.wide <- dcast(data.ESWI.Mammals, Guild_AnimalGroup_Habitat ~ data1.Species, value.var="Consumption.Total")
data.ESWI.Mammals.wide[is.na(data.ESWI.Mammals.wide)] <- 0
names(data.ESWI.Mammals.wide)

ESWI.Mammals <- vegan::diversity(data.ESWI.Mammals.wide[-1], index="shannon")


ESWI.All <- c(ESWI.Birds, ESWI.Mammals)
length(ESWI.All)


ESWI.Guild_AnimalGroup_Habitat <- c(data.ESWI.Birds.wide$Guild_AnimalGroup_Habitat, data.ESWI.Mammals.wide$Guild_AnimalGroup_Habitat)

ESWI.All <- data.frame(ESWI.Guild_AnimalGroup_Habitat, ESWI.All)
ESWI.All[c("Guild_AnimalGroup", "Habitat")] <- str_split_fixed(ESWI.All$ESWI.Guild_AnimalGroup_Habitat, "_", 2)

plot(ESWI.All ~ as.factor(Habitat), data=ESWI.All)


##### 5.2 Confidence intervals for ESWI #####

data.ESWI.u <- data.frame(data1$AnimalGroup, Guild_AnimalGroup_Habitat, data1$Species, Consumption.Total.u)

# Birds
data.ESWI.Birds.u <- subset(data.ESWI.u, data1.AnimalGroup=="Bird")
dim(data.ESWI.Birds.u)

ESWI.Birds.u <- matrix(NA, nrow=length(ESWI.Birds), ncol=n.sim)
dim(ESWI.Birds.u)


# Loop, select one column at the time from the Consumption.Total.u matrix
# Turn into wide format
# Calculate ESWI


for (j in 1:n.sim){
  
  mytarget <- data.ESWI.Birds.u[,j+3]
  
  mydata <- data.frame(data.ESWI.Birds.u$data1.Species, data.ESWI.Birds.u$Guild_AnimalGroup_Habitat, mytarget)
  
  mydata.wide <- dcast(mydata, data.ESWI.Birds.u.Guild_AnimalGroup_Habitat ~ data.ESWI.Birds.u.data1.Species, value.var="mytarget")
  mydata.wide[is.na(mydata.wide)] <- 0
  
  ESWI.Birds.u[,j] <- vegan::diversity(mydata.wide[-1], index="shannon")
  
}


ESWI.Birds.CI95.lower <- apply(ESWI.Birds.u, 1, quantile, probs=c(0.025))
ESWI.Birds.CI95.upper <- apply(ESWI.Birds.u, 1, quantile, probs=c(0.975))


# Mammals

data.ESWI.Mammals.u <- subset(data.ESWI.u, data1.AnimalGroup=="Mammal")
dim(data.ESWI.Mammals.u)

ESWI.Mammals.u <- matrix(NA, nrow=length(ESWI.Mammals), ncol=n.sim)
dim(ESWI.Mammals.u)


for (j in 1:n.sim){
  
  mytarget <- data.ESWI.Mammals.u[,j+3]
  
  mydata <- data.frame(data.ESWI.Mammals.u$data1.Species, data.ESWI.Mammals.u$Guild_AnimalGroup_Habitat, mytarget)
  
  mydata.wide <- dcast(mydata, data.ESWI.Mammals.u.Guild_AnimalGroup_Habitat ~ data.ESWI.Mammals.u.data1.Species, value.var="mytarget")
  mydata.wide[is.na(mydata.wide)] <- 0
  
  ESWI.Mammals.u[,j] <- vegan::diversity(mydata.wide[-1], index="shannon")
  
}


ESWI.Mammals.CI95.lower <- apply(ESWI.Mammals.u, 1, quantile, probs=c(0.025))
ESWI.Mammals.CI95.upper <- apply(ESWI.Mammals.u, 1, quantile, probs=c(0.975))

# 

ESWI.All.CI95.lower <- c(ESWI.Birds.CI95.lower, ESWI.Mammals.CI95.lower)
ESWI.All.CI95.upper <- c(ESWI.Birds.CI95.upper, ESWI.Mammals.CI95.upper)


# Combine into data frame (and export as .txt, if needed)
Results.ESWI <- data.frame(ESWI.All, ESWI.All.CI95.lower, ESWI.All.CI95.upper)
# write.table(Results.ESWI, "Results.ESWI_fromR.txt", row.names=F)


### 5.3 ESWI Statistics ###
# Does ESWI differ across the habitats?
# Linear mixed-effects model, with Habitat as a fixed effect and Guild as random effect
# Two potential models: basic model (m1) and modified (m2) to account for different variances across the habitats
# Models compared using AIC
# Post-hoc test to determine which pairs of habitats differ

plot(ESWI.All ~ as.factor(Habitat), data=ESWI.All)

ESWI.All$Habitat <- factor(ESWI.All$Habitat, levels=c("Old-growth forest", "Logged forest", "Oil palm plantation"))


m1 <- lme(ESWI.All ~ Habitat, random = ~ 1 | Guild_AnimalGroup, data=ESWI.All) 
anova(m1)
summary(m1)

m2 <- lme(ESWI.All ~ Habitat, random = ~ 1 | Guild_AnimalGroup, weights=(varIdent(form=~1 |Habitat)), data=ESWI.All) 
anova(m2)
summary(m2)
intervals(m2)

AIC(m1,m2)
# Model 2 is better

post.hoc.m2 <- emmeans(m2, specs = pairwise ~ Habitat)
post.hoc.m2


#############################################################

##### 6. Ratios and differences #####

# When calculating ratios and differences between habitats, 
# we assume that uncertainties in DEE allometry do not propagate (for each species, same uncertainty in each habitat).
# Therefore, for calculating ratios and differences, the code was rerun without uncertainty in DEE parameters
# For conciseness, the results of this modification are not stored as separate variables
# In Section 3.5 in the code, use the line
# DEE.long <- rbind(DEE.u.simple, DEE.u.simple, DEE.u.simple)
# to achieve this, and recalculate the aggregated results
# Note that all figures (code below) except Figure 4, are based on the main results, incorporating uncertainty in DEE parameters


# Calculation of the confidence intervals of the ratios, which are presented in the main article:

# Ratio of total energy consumption (birds + mammals), Logged : OG

Consumption.Sum.Habitat.u.Logged <- Consumption.Sum.Habitat.u["Logged forest",]
Consumption.Sum.Habitat.u.OG <- Consumption.Sum.Habitat.u["Old-growth forest",]

Consumption.Sum.Logged_OG.ratio.u <- Consumption.Sum.Habitat.u.Logged / Consumption.Sum.Habitat.u.OG
Consumption.Sum.Logged_OG.ratio_CI95 <- quantile(Consumption.Sum.Logged_OG.ratio.u, probs=c(0.025, 0.975))


# Ratio of total energy consumption (birds + mammals) as per cent of NPP, Logged : OG

Consumption.Sum.PerCentNPP.Habitat.u.Logged <- Consumption.Sum.PerCentNPP.Habitat.u["Logged forest",]
Consumption.Sum.PerCentNPP.Habitat.u.OG <- Consumption.Sum.PerCentNPP.Habitat.u["Old-growth forest",]

Consumption.Sum.PerCentNPP.Logged_OG.ratio.u <- Consumption.Sum.PerCentNPP.Habitat.u.Logged / Consumption.Sum.PerCentNPP.Habitat.u.OG
Consumption.Sum.PerCentNPP.Logged_OG.ratio_CI95 <- quantile(Consumption.Sum.PerCentNPP.Logged_OG.ratio.u, probs=c(0.025, 0.975))


# Ratio of energy consumption, Logged : OG, separately for birds and mammals

Consumption.Sum.Bird_Logged.u <- Consumption.Sum.AnimalGroup_Habitat.u["Bird_Logged forest",]
Consumption.Sum.Bird_OG.u <- Consumption.Sum.AnimalGroup_Habitat.u["Bird_Old-growth forest",]

Consumption.Sum.Bird_Logged_OG.ratio.u <- Consumption.Sum.Bird_Logged.u / Consumption.Sum.Bird_OG.u
Consumption.Sum.Bird_Logged_OG.ratio_CI95 <- quantile(Consumption.Sum.Bird_Logged_OG.ratio.u, probs=c(0.025, 0.975))


Consumption.Sum.Mammal_Logged.u <- Consumption.Sum.AnimalGroup_Habitat.u["Mammal_Logged forest",]
Consumption.Sum.Mammal_OG.u <- Consumption.Sum.AnimalGroup_Habitat.u["Mammal_Old-growth forest",]

Consumption.Sum.Mammal_Logged_OG.ratio.u <- Consumption.Sum.Mammal_Logged.u / Consumption.Sum.Mammal_OG.u
Consumption.Sum.Mammal_Logged_OG.ratio_CI95 <- quantile(Consumption.Sum.Mammal_Logged_OG.ratio.u, probs=c(0.025, 0.975))


# Ratio of energy consumption of arboreal insectivorous birds, Logged : OG
# View(Consumption.Sum.Guild.u)

AI_Bird_Logged.u <- Consumption.Sum.Guild.u[10, 3:10002]
AI_Bird_OG.u <- Consumption.Sum.Guild.u[2, 3:10002]

AI_Bird_Logged_OG.ratio.u <- AI_Bird_Logged.u / AI_Bird_OG.u
AI_Bird_Logged_OG.ratio_CI95 <- quantile(AI_Bird_Logged_OG.ratio.u, probs=c(0.025, 0.975))


# Ratio of energy consumption of terrestrial herbivorous mammals, Logged : OG

TH_Mammal_Logged.u <- Consumption.Sum.Guild.u[42, 3:10002]
TH_Mammal_OG.u <- Consumption.Sum.Guild.u[32, 3:10002]

TH_Mammal_Logged_OG.ratio.u <- TH_Mammal_Logged.u / TH_Mammal_OG.u
TH_Mammal_Logged_OG.ratio_CI95 <- quantile(TH_Mammal_Logged_OG.ratio.u, probs=c(0.025, 0.975))


# Ratio of energy consuption of large (>100 kg) terrestrial herbivorous mammals, Logged : OG

Guild.df.2.u <- data.frame(data1$Guild, AnimalGroup_Habitat, data1$Guild, data1$BodyMass_gPerIndividual, Consumption.Total.u)

Guild.df.TH_ov100kg.Logged.u <- subset(Guild.df.2.u, AnimalGroup_Habitat=="Mammal_Logged forest" & data1.Guild =="Terrestrial Herbivore" & data1.BodyMass_gPerIndividual > 100)
Guild.df.TH_ov100kg.OG.u <- subset(Guild.df.2.u, AnimalGroup_Habitat=="Mammal_Old-growth forest" & data1.Guild =="Terrestrial Herbivore" & data1.BodyMass_gPerIndividual > 100)

Consumption.Sum.TH_ov100kg.Logged.u <- colSums(Guild.df.TH_ov100kg.Logged.u[,5:10004])
Consumption.Sum.TH_ov100kg.OG.u <- colSums(Guild.df.TH_ov100kg.OG.u[,5:10004])

Consumption.Sum.TH_ov100kg.Logged_OG.ratio.u <- Consumption.Sum.TH_ov100kg.Logged.u / Consumption.Sum.TH_ov100kg.OG.u
Consumption.Sum.TH_ov100kg.Logged_OG.ratio_CI95 <- quantile(Consumption.Sum.TH_ov100kg.Logged_OG.ratio.u, probs=c(0.025, 0.975))


###############################################################################################

###### 7. Figures ######


##### 7.1 Figure 2: NPP, body mass, number of species and energy consumption across the three habitats #####


dev.off()


pdf("Fig.2_Energetics_byHabitat.pdf", width=5.35, height = 6.57)

op <- par(mfrow=c(4,2), mar=c(1.5, 4.5, 1, 2.5), oma=c(1,1,1,1),  mgp=c(3,0.5,0), xpd=T)

ylab.Fig.2a <- expression(paste("MJ ", " m"^"-2", " year"^"-1"))
ylab.Fig.2b <- expression(paste("Body mass, g ", " m"^"-2"))
ylab.Fig.2d <- expression(paste("MJ ", " m"^"-2", " year"^"-1"))
ylab.Fig.2f <- expression(paste("% of NPP"))

Fig.2a.palette <- c("darkolivegreen3", "goldenrod4", "#44AA99", "orangered4")
Fig.2de.palette <- c("#DDCC77", "888888", "#CC6677", "#661100", "#44AA99", "#6699CC")


# NPP by individual plot to display on top of bar graph
data5 <- read_excel("Supplementary Data 3.xlsx", "NPP_by Plot_kJm-2year-1")
names(data5)

# data5$Habitat <- factor(data5$Habitat, levels=c("Old-growth forest", "Logged forest", "Oil palm plantation"))

# Oil palm plantation has only one replicate, so no need to show as data point
data5$NPP[data5$Habitat=="Oil palm plantation"] <- NA


# Fig.2a, NPP and its allocation into components

# Data into long format and sort

NPP.Allocation <- data2[,c("Habitat", "FineRootAllocation", "WoodyAllocation", "LeafAllocation", "ReproductiveAllocation")]
NPP.Allocation.long <- melt(NPP.Allocation, id="Habitat")
NPP.Allocation.long$Habitat <- factor(NPP.Allocation.long$Habitat, levels=c("Old-growth forest", "Logged forest", "Oil palm plantation"))
NPP.Allocation.long <- NPP.Allocation.long[order(NPP.Allocation.long$Habitat),]

NPP <- data2$NPP[order(factor(data2$Habitat, levels=c("Old-growth forest", "Logged forest", "Oil palm plantation")))]
NPP.SE <- data2$NPP.SE[order(factor(data2$Habitat, levels=c("Old-growth forest", "Logged forest", "Oil palm plantation")))]


Fig.2a.ticks <- c(0, 25, 50, 75, 100)

Fig.2a <- barplot(tapply(NPP.Allocation.long$value/1000, list(NPP.Allocation.long$variable, NPP.Allocation.long$Habitat), mean), yaxt="n", col=Fig.2a.palette, border=Fig.2a.palette, xlab="", xaxt="n", ylab=ylab.Fig.2a, main="", ylim=c(0,110), width=c(1,1,1), space=c(0.3, 0.3, 0.3))

x0 <- Fig.2a
data5$Fig2_x0 <- c(x0[2], x0[2], x0[2], x0[2], x0[2], x0[1], x0[1], x0[1], x0[1], x0[3])
points(NPP/1000 ~ jitter(Fig2_x0, 2), data=data5, pch=21, bg="dark grey", col="black" )

arrows(x0 <- Fig.2a, y0 = NPP/1000 + 1.96*NPP.SE/1000, x1=Fig.2a, y1 = NPP/1000, length=0.02, angle=90, code=1, col="grey26")
arrows(x0 <- Fig.2a, y0 = NPP/1000 - 1.96*NPP.SE/1000, x1=Fig.2a, y1 = NPP/1000, length=0.02, angle=90, code=1, col="white")

axis(side=2, at=Fig.2a.ticks, labels=Fig.2a.ticks, las=1, tck=-0.04)
text(x=0.17, y=100, "(a)", pos=4)


# Dummy figure for placing the legends

Fig.2.dummy <- barplot(tapply(NPP.Allocation.long$value/1000, list(NPP.Allocation.long$variable, NPP.Allocation.long$Habitat), mean), las=1, ylim=c(0,1600), col=NA, border=NA, ylab="", xlab="", main="", axes=FALSE, xaxt="n")

labels.Fig2.a <- c("Fine root", "Woody", "Leaf", "Reproductive")
labels.Fig2.b_e <- c("Invertebrates", "Vertebrates", "Fruit", "Seeds and nuts", "Leaves", "Nectar")

text(x=-0.8, y=1450, "Legend (a)", offset=0, adj=c(0,0), pos=4, cex=0.9)
legend(x=-1, y=1450, labels.Fig2.a, fill=Fig.2a.palette, border=Fig.2a.palette, cex=0.9, x.intersp = 0.35, y.intersp = 1.1, ncol=1, xpd=TRUE, text.width=0.8, bty="n", xjust=0)

text(x=1.6, y=1450, "Legend (d, e)", offset=0, adj=c(0,0), pos=4, cex=0.9)
legend(x=1.4, y=1450, labels.Fig2.b_e, fill=Fig.2de.palette, border=Fig.2de.palette, cex=0.9, x.intersp = 0.35, y.intersp = 1.1, ncol=1, xpd=TRUE, text.width=0.8, bty="n", xjust=0)


###

# Figure 2b and 2c, body mass and number of species

# Transform the number of species data to display them on the right axis of the figures
NumberOfSpecies.Transformed <- Results.AnimalGroup_Habitat$NumberOfSpecies.AnimalGroup_Habitat / (100/5)


# Fig. 2b, birds

Fig.2b <- barplot(Results.AnimalGroup_Habitat$Mass.Species.Sum.AnimalGroup_Habitat[1:3], names.arg=Results.AnimalGroup_Habitat$AnimalGroup_Habitat[1:3], las=1,  ylim=c(0,5), col="grey", border="grey26", xaxt="n", xlab="", ylab=ylab.Fig.2b, main="", space=c(0.3, 0.3, 0.3), tck=-0.04)
arrows(x0 <- Fig.2b, y0 = Results.AnimalGroup_Habitat$Mass.Species.Sum.AnimalGroup_Habitat_CI95.lower[1:3], x1=Fig.2b, y1 = Results.AnimalGroup_Habitat$Mass.Species.Sum.AnimalGroup_Habitat_CI95.upper[1:3], length=0.02, angle=90, code=3, col="grey26")

lines(Fig.2b, NumberOfSpecies.Transformed[1:3], col="dark blue")
points(Fig.2b, NumberOfSpecies.Transformed[1:3], pch=16, col="dark blue")

axis(4, at=seq(0, 5, by=1.25), labels=c(0, 25, 50, 75, 100), las=1, col="dark blue", col.axis="dark blue", col.lab="dark blue", tck=-0.04)
text(x=0.17, y=5, "(b)", pos=4)

# Fig. 2c, mammals

Fig.2c <- barplot(Results.AnimalGroup_Habitat$Mass.Species.Sum.AnimalGroup_Habitat[4:6], names.arg=Results.AnimalGroup_Habitat$AnimalGroup_Habitat[4:6], las=1, ylim=c(0,5), col="grey", border="grey26", xaxt="n", xlab="", ylab="", main="", space=c(0.3, 0.3, 0.3), tck=-0.04)
arrows(x0 <- Fig.2c, y0 = Results.AnimalGroup_Habitat$Mass.Species.Sum.AnimalGroup_Habitat_CI95.lower[4:6], x1=Fig.2c, y1 = Results.AnimalGroup_Habitat$Mass.Species.Sum.AnimalGroup_Habitat_CI95.upper[4:6], length=0.02, angle=90, code=3, col="grey26")

lines(Fig.2c, NumberOfSpecies.Transformed[4:6], col="dark blue")
points(Fig.2c, NumberOfSpecies.Transformed[4:6], pch=16, col="dark blue")

axis(4, at=seq(0, 5, by=1.25), labels=c(0, 25, 50, 75, 100), las=1, col="dark blue", col.axis="dark blue", col.lab="dark blue", tck=-0.04)
mtext("Number of species", side=4, line=2.2, cex=0.65, col="dark blue")
text(x=0.17, y=5, "(c)", pos=4)

###

# Figure 2d and 2e, energy consumption, allocated into food groups

# Results by food group into long format
Consumption.Sum.FoodGroups.long <- melt(Consumption.Sum.FoodGroups, id="AnimalGroup_Habitat")

# Drop Consumption.Total and sort by AnimalGroup_Habitat
Consumption.Sum.FoodGroups.long <- Consumption.Sum.FoodGroups.long[1:36,]
Consumption.Sum.FoodGroups.long$variable <- factor(Consumption.Sum.FoodGroups.long$variable, levels=c("Consumption.Invertebrates", "Consumption.Vertebrates", "Consumption.Fruit", "Consumption.SeedsNuts", "Consumption.Leaves", "Consumption.Nectar"))
Consumption.Sum.FoodGroups.long <- Consumption.Sum.FoodGroups.long[order(Consumption.Sum.FoodGroups.long$AnimalGroup_Habitat, Consumption.Sum.FoodGroups.long$variable),]
row.names(Consumption.Sum.FoodGroups.long) <- NULL

# Replace zeros (leaves for birds, nectar for mammals), with the tiniest values
Consumption.Sum.FoodGroups.long$value[Consumption.Sum.FoodGroups.long$value==0] <- 0.00000001

# Split into birds and mammals
Consumption.Sum.FoodGroups.long.Birds <- droplevels(Consumption.Sum.FoodGroups.long[1:18,])
Consumption.Sum.FoodGroups.long.Mammals <- droplevels(Consumption.Sum.FoodGroups.long[19:36,])


# Fig.2d, birds

Fig.2d <- barplot(tapply(Consumption.Sum.FoodGroups.long.Birds$value/1000, list(Consumption.Sum.FoodGroups.long.Birds$variable, Consumption.Sum.FoodGroups.long.Birds$AnimalGroup_Habitat), mean), las=1, ylim=c(0,2.2), col= Fig.2de.palette, border = Fig.2de.palette, xaxt="n", main="", ylab=ylab.Fig.2d, space=c(0.3, 0.3, 0.3), tck=-0.04)
arrows(x0=Fig.2d, y0=Results.AnimalGroup_Habitat$Consumption.Sum.AnimalGroup_Habitat_CI95.lower[1:3]/1000, x1=Fig.2d, y1=Results.AnimalGroup_Habitat$Consumption.Sum.AnimalGroup_Habitat_CI95.upper[1:3]/1000, length=0.02, angle=90, code=3, col="grey26")
text(x=0.17, y=2.0, "(d)", pos=4)

Fig.2e <- barplot(tapply(Consumption.Sum.FoodGroups.long.Mammals$value/1000, list(Consumption.Sum.FoodGroups.long.Mammals$variable, Consumption.Sum.FoodGroups.long.Mammals$AnimalGroup_Habitat), mean), las=1, ylim=c(0,2.2), col= Fig.2de.palette, border = Fig.2de.palette, xaxt="n", main="", ylab="", space=c(0.3, 0.3, 0.3), tck=-0.04)
arrows(x0=Fig.2e, y0=Results.AnimalGroup_Habitat$Consumption.Sum.AnimalGroup_Habitat_CI95.lower[4:6]/1000, x1=Fig.2e, y1=Results.AnimalGroup_Habitat$Consumption.Sum.AnimalGroup_Habitat_CI95.upper[4:6]/1000, length=0.02, angle=90, code=3, col="grey26")
text(x=0.17, y=2.0, "(e)", pos=4)


###

# Fig.2f, Percentage of NPP consumed by birds

Fig.2f.ticks <- c(0.005, 0.05, 0.5, 5, 50)

Fig.2f <- barplot(TrophicLevel_2.5[1:3], col="white", border="dark grey", ylim=c(0.005,50), yaxt="n", log="y", ylab=ylab.Fig.2f, space=c(0.3, 0.3, 0.3), names.arg=c("OG", "Logged", "OP"))
arrows(x0=Fig.2f, y0=TrophicLevel_2.4[1:3], x1=Fig.2f, y1=TrophicLevel_2.6[1:3], length=0.02, angle=90, code=3, col="dark grey")

barplot(Results.AnimalGroup_Habitat$Consumption.Sum.PerCentNPP.AnimalGroup_Habitat[1:3], col="grey", border="grey26", ylim=c(0.005,50), yaxt="n", log="y", ylab=ylab.Fig.2f, space=c(0.3, 0.3, 0.3), add=T)
arrows(x0=Fig.2f, y0=Results.AnimalGroup_Habitat$Consumption.Sum.PerCentNPP.AnimalGroup_Habitat_CI95.lower[1:3], x1=Fig.2f, y1=Results.AnimalGroup_Habitat$Consumption.Sum.PerCentNPP.AnimalGroup_Habitat_CI95.upper[1:3], length=0.02, angle=90, code=3, col="grey26")

axis(side=2,at=Fig.2f.ticks, labels=Fig.2f.ticks, las=1, tck=-0.04)
text(x=0.17, y=50, "(f)", pos=4)


# Fig.2g, Percentage of NPP consumed by mammals

Fig.2g <- barplot(TrophicLevel_2.5[4:6], col="white", border="dark grey", ylim=c(0.005,50), log="y", yaxt="n", ylab="", space=c(0.3, 0.3, 0.3), names.arg=c("OG", "Logged", "OP"))
arrows(x0=Fig.2f, y0=TrophicLevel_2.4[4:6], x1=Fig.2f, y1=TrophicLevel_2.6[4:6], length=0.02, angle=90, code=3, col="dark grey")

barplot(Results.AnimalGroup_Habitat$Consumption.Sum.PerCentNPP.AnimalGroup_Habitat[4:6], col="grey", border="grey26", ylim=c(0.005,50), yaxt="n", log="y", ylab=ylab.Fig.2f, space=c(0.3, 0.3, 0.3), add=T)
arrows(x0=Fig.2f, y0=Results.AnimalGroup_Habitat$Consumption.Sum.PerCentNPP.AnimalGroup_Habitat_CI95.lower[4:6], x1=Fig.2f, y1=Results.AnimalGroup_Habitat$Consumption.Sum.PerCentNPP.AnimalGroup_Habitat_CI95.upper[4:6], length=0.02, angle=90, code=3, col="grey26")

axis(side=2,at=Fig.2f.ticks, labels=Fig.2f.ticks, las=1, tck=-0.04)
text(x=0.17, y=50, "(g)", pos=4)

#
dev.off()


##### 7.2 Figure 4, species with the largest change in energetics #####
# in logged forest and oil-palm plantation compared to old-growth forest

# Note: as we assume that the uncertainty in DEE allometry does not vary across habitats
# and thus those uncertainties don't propagate, these results have been run
# without the DEE uncertainty, as described in Section 3.9 and Section 6 in this code


Consumption.df.2 <- data.frame(data1$Habitat, data1$AnimalGroup, data1$Species, AnimalGroup_Habitat, Consumption.Total)
dim(Consumption.df.2)

# Split by Habitat
Consumption.df.OG <- subset(Consumption.df.2, data1.Habitat=="Old-growth forest")
Consumption.df.Logged <- subset(Consumption.df.2, data1.Habitat=="Logged forest")
Consumption.df.OP <- subset(Consumption.df.2, data1.Habitat=="Oil palm plantation")

Consumption.Total.u.Logged <- Consumption.Total.u[data1$Habitat=="Logged forest",]
Consumption.Total.u.OG <- Consumption.Total.u[data1$Habitat=="Old-growth forest",]
Consumption.Total.u.OP <- Consumption.Total.u[data1$Habitat=="Oil palm plantation",]


# Calculate the difference, with confidence intervals, in consumption by species 
# between Logged forest and Old-growth forest and between Oil palm plantation and Old-growth forest


# Logged minus Old-growth
Consumption.Total.diff.Logged <- Consumption.df.Logged$Consumption.Total - Consumption.df.OG$Consumption.Total
hist(Consumption.Total.diff.Logged)

Consumption.Total.u.diff.Logged <- Consumption.Total.u.Logged - Consumption.Total.u.OG
hist(rowMeans(Consumption.Total.u.diff.Logged))
Consumption.Total.u.diff.Logged_CI95.lower <- apply(Consumption.Total.u.diff.Logged, 1, quantile, probs=c(0.025))
Consumption.Total.u.diff.Logged_CI95.upper <- apply(Consumption.Total.u.diff.Logged, 1, quantile, probs=c(0.975))


# Oil palm minus Old-growth

Consumption.Total.diff.OP <- Consumption.df.OP$Consumption.Total - Consumption.df.OG$Consumption.Total
hist(Consumption.Total.diff.OP)

Consumption.Total.u.diff.OP <- Consumption.Total.u.OP - Consumption.Total.u.OG
hist(rowMeans(Consumption.Total.u.diff.OP))
Consumption.Total.u.diff.OP_CI95.lower <- apply(Consumption.Total.u.diff.OP, 1, quantile, probs=c(0.025))
Consumption.Total.u.diff.OP_CI95.upper <- apply(Consumption.Total.u.diff.OP, 1, quantile, probs=c(0.975))


# Combine into a dataframe

Consumption.df.Logged <- data.frame(Consumption.df.Logged, Consumption.Total.diff.Logged, Consumption.Total.u.diff.Logged_CI95.lower, Consumption.Total.u.diff.Logged_CI95.upper)
Consumption.df.OP <- data.frame(Consumption.df.OP, Consumption.Total.diff.OP, Consumption.Total.u.diff.OP_CI95.lower, Consumption.Total.u.diff.OP_CI95.upper)


# Extract the top 20 winners and losers, in terms of consumption, in Logged and OP


Top.n <- 20

# Logged forest winners and losers
Consumption.df.Logged <- Consumption.df.Logged[order(Consumption.df.Logged$Consumption.Total.diff.Logged, decreasing = TRUE),]
Consumption.df.Logged.Winners <- head(Consumption.df.Logged, n=Top.n)
Consumption.df.Logged.Winners$WinnerLoserCategory <- c("Winner")

Consumption.df.Logged <- Consumption.df.Logged[order(Consumption.df.Logged$Consumption.Total.diff.Logged, decreasing = FALSE),]
Consumption.df.Logged.Losers <- head(Consumption.df.Logged, n=Top.n)
Consumption.df.Logged.Losers$WinnerLoserCategory <- c("Loser")

Consumption.df.Logged.Winners_Losers <- rbind(Consumption.df.Logged.Winners, Consumption.df.Logged.Losers)


# Oil palm plantation winners and losers

Consumption.df.OP <- Consumption.df.OP[order(Consumption.df.OP$Consumption.Total.diff.OP, decreasing = TRUE),]
Consumption.df.OP.Winners <- head(Consumption.df.OP, n=Top.n)
Consumption.df.OP.Winners$WinnerLoserCategory <- c("Winner")

Consumption.df.OP <- Consumption.df.OP[order(Consumption.df.OP$Consumption.Total.diff.OP, decreasing = FALSE),]
Consumption.df.OP.Losers <- head(Consumption.df.OP, n=Top.n)
Consumption.df.OP.Losers$WinnerLoserCategory <- c("Loser")

Consumption.df.OP.Winners_Losers <- rbind(Consumption.df.OP.Winners, Consumption.df.OP.Losers)


# Figure 


ylab.Fig.4 <- expression(paste(Delta*"Energetic intake, kJ ", " m"^"-2", " year"^"-1"))

Fig.4a <- ggplot(data=Consumption.df.Logged.Winners_Losers, aes(reorder(data1.Species, Consumption.Total.diff.Logged), Consumption.Total.diff.Logged, fill=Consumption.Total.diff.Logged<0, alpha=data1.AnimalGroup)) + 
  theme_bw() + theme(panel.grid.major = element_blank(), panel.grid.minor = element_blank(), legend.position = "none", plot.title=element_text(size=11), panel.border = element_rect(size = 0.2)) +
  scale_alpha_manual(values=c(0.6,1))+
  scale_y_continuous(limits=c(-100,600), breaks=c(-100, -50, 0, 50, 100, 150, 200, 250, 300, 350, 400, 450, 500, 550, 600, 650)) +
  geom_bar(stat="identity") +
  geom_errorbar(aes(ymin=Consumption.Total.u.diff.Logged_CI95.lower, ymax=Consumption.Total.u.diff.Logged_CI95.upper), width=0.2, position=position_dodge(.9), colour="dark grey")+
  labs(x="", y="", title = "(a) Logged")
Fig.4a + coord_flip(ylim=c(-60,200))


Fig.4b <- ggplot(data=Consumption.df.OP.Winners_Losers, aes(reorder(data1.Species, Consumption.Total.diff.OP), Consumption.Total.diff.OP, fill=Consumption.Total.diff.OP<0, alpha=data1.AnimalGroup)) +
  theme_bw() + theme(panel.grid.major = element_blank(), panel.grid.minor = element_blank(), legend.position = "none", plot.title=element_text(size=11), panel.border = element_rect(size = 0.2)) +
  scale_alpha_manual(values=c(0.6,1))+
  scale_y_continuous(limits=c(-100,600), breaks=c(-100, -50, 0, 50, 100, 150, 200, 250, 300, 350, 400, 450, 500, 550, 600, 650)) +
  geom_bar(stat="identity") +
  geom_errorbar(aes(ymin=Consumption.Total.u.diff.OP_CI95.lower, ymax=Consumption.Total.u.diff.OP_CI95.upper), width=0.2, position=position_dodge(.9), colour="dark grey")+
  labs(x="", y="", title = "(b) Oil palm", size=11)
Fig.4b + coord_flip(ylim=c(-60,200))


pdf("Fig.4_Winners_Losers.pdf", width=18/2.54, height = 16.8/2.54)

Fig.4 <- wrap_plots(Fig.4a + coord_flip(ylim=c(-60,200)), Fig.4b + coord_flip(ylim=c(-60,200)), nrow=1, ncol=2)
ggdraw(add_sub(Fig.4, ylab.Fig.4, vpadding=grid::unit(0,"lines"),y=0, x=0.5, vjust=0, hjust=0, size=11))

dev.off()


##### 7.3 Figure ED2, top 20 consumers of bird and mammal species #####

Consumption.df.3 <- data.frame(data1$Habitat, data1$AnimalGroup, data1$Species, AnimalGroup_Habitat, Consumption.Total, Consumption.Total_CI95.lower, Consumption.Total_CI95.upper)
names(Consumption.df.3)

Top.n <- 20

# Birds

Consumption.Birds.OG <- subset(Consumption.df.3, AnimalGroup_Habitat =="Bird_Old-growth forest")
Consumption.Birds.OG.Top <- Consumption.Birds.OG[order(Consumption.Birds.OG$Consumption.Total,decreasing = TRUE),]
Consumption.Birds.OG.Top <- head(Consumption.Birds.OG.Top, n=Top.n)
Consumption.Birds.OG.Top <- Consumption.Birds.OG.Top[order(Consumption.Birds.OG.Top$Consumption.Total),]

Consumption.Birds.Logged <- subset(Consumption.df.3, AnimalGroup_Habitat =="Bird_Logged forest")
Consumption.Birds.Logged.Top <- Consumption.Birds.Logged[order(Consumption.Birds.Logged$Consumption.Total,decreasing = TRUE),]
Consumption.Birds.Logged.Top <- head(Consumption.Birds.Logged.Top, n=Top.n)
Consumption.Birds.Logged.Top <- Consumption.Birds.Logged.Top[order(Consumption.Birds.Logged.Top$Consumption.Total),]

Consumption.Birds.OP <- subset(Consumption.df.3, AnimalGroup_Habitat =="Bird_Oil palm plantation")
Consumption.Birds.OP.Top <- Consumption.Birds.OP[order(Consumption.Birds.OP$Consumption.Total,decreasing = TRUE),]
Consumption.Birds.OP.Top <- head(Consumption.Birds.OP.Top, n=Top.n)
Consumption.Birds.OP.Top <- Consumption.Birds.OP.Top[order(Consumption.Birds.OP.Top$Consumption.Total),]


# Mammals

Consumption.Mammals.OG <- subset(Consumption.df.3, AnimalGroup_Habitat =="Mammal_Old-growth forest")
Consumption.Mammals.OG.Top <- Consumption.Mammals.OG[order(Consumption.Mammals.OG$Consumption.Total,decreasing = TRUE),]
Consumption.Mammals.OG.Top <- head(Consumption.Mammals.OG.Top, n=Top.n)
Consumption.Mammals.OG.Top <- Consumption.Mammals.OG.Top[order(Consumption.Mammals.OG.Top$Consumption.Total),]

Consumption.Mammals.Logged <- subset(Consumption.df.3, AnimalGroup_Habitat =="Mammal_Logged forest")
Consumption.Mammals.Logged.Top <- Consumption.Mammals.Logged[order(Consumption.Mammals.Logged$Consumption.Total,decreasing = TRUE),]
Consumption.Mammals.Logged.Top <- head(Consumption.Mammals.Logged.Top, n=Top.n)
Consumption.Mammals.Logged.Top <- Consumption.Mammals.Logged.Top[order(Consumption.Mammals.Logged.Top$Consumption.Total),]

Consumption.Mammals.OP <- subset(Consumption.df.3, AnimalGroup_Habitat =="Mammal_Oil palm plantation")
Consumption.Mammals.OP.Top <- Consumption.Mammals.OP[order(Consumption.Mammals.OP$Consumption.Total,decreasing = TRUE),]
Consumption.Mammals.OP.Top <- head(Consumption.Mammals.OP.Top, n=Top.n)
Consumption.Mammals.OP.Top <- Consumption.Mammals.OP.Top[order(Consumption.Mammals.OP.Top$Consumption.Total),]


# Figure


dev.off()

xlab.Fig.ED2 <- expression(paste("Energetic intake  ", "(kJ ", "m"^"-2", " year"^"-1",")"))

tiff("Fig.ED2_Top20Consumers.tiff", width=18/2.54, height = 17/2.54, res=300, units="in")

op <- par(mfrow=c(2,3), mar=c(3.5,4,0.5,4), oma=c(0.5,8,1,1), mgp=c(2.5,0.7,0))

# Birds
Fig.ED2a <- barplot(Consumption.Birds.OG.Top$Consumption.Total, names.arg=Consumption.Birds.OG.Top$data1.Species, cex.names=0.8, horiz=TRUE, las=1, xlim=c(0,50), cex.axis=0.8, main="", border="white", space=0.05, col="light grey")
arrows(y0=Fig.ED2a, x0=Consumption.Birds.OG.Top$Consumption.Total_CI95.lower, y1=Fig.ED2a, x1=Consumption.Birds.OG.Top$Consumption.Total_CI95.upper, length=0.02, angle=90, code=3, col="dark grey")
text(x=0, y=max(Fig.ED2a)+1.5, "(a) Birds, Old-growth", cex=0.9, xpd=TRUE, pos=4)

Fig.ED2b <- barplot(Consumption.Birds.Logged.Top$Consumption.Total, names.arg=Consumption.Birds.Logged.Top$data1.Species, cex.names=0.8, horiz=TRUE, las=1, xlim=c(0,200), cex.axis=0.8, main="", xlab="", border="white", space=0.05, col="light grey")
arrows(y0=Fig.ED2b, x0=Consumption.Birds.Logged.Top$Consumption.Total_CI95.lower, y1=Fig.ED2b, x1=Consumption.Birds.Logged.Top$Consumption.Total_CI95.upper, length=0.02, angle=90, code=3, col="dark grey")
text(x=0, y=max(Fig.ED2b)+1.5, "(b) Birds, Logged", cex=0.9, xpd=TRUE, pos=4)

Fig.ED2c <- barplot(Consumption.Birds.OP.Top$Consumption.Total, names.arg=Consumption.Birds.OP.Top$data1.Species, cex.names=0.8, horiz=TRUE, las=1, xlim=c(0,250), cex.axis=0.8, main="", border="white", space=0.05, col="light grey")
arrows(y0=Fig.ED2c, x0=Consumption.Birds.OP.Top$Consumption.Total_CI95.lower, y1=Fig.ED2c, x1=Consumption.Birds.OP.Top$Consumption.Total_CI95.upper, length=0.02, angle=90, code=3, col="dark grey")
text(x=0, y=max(Fig.ED2c)+1.5, "(c) Birds, Oil palm", cex=0.9, xpd=TRUE, pos=4)

# Mammals
Fig.ED2d <- barplot(Consumption.Mammals.OG.Top$Consumption.Total, names.arg=Consumption.Mammals.OG.Top$data1.Species, cex.names=0.8, horiz=TRUE, las=1, xlim=c(0,80),cex.axis=0.8, main="", border="white", space=0.05, col="light grey")
arrows(y0=Fig.ED2d, x0=Consumption.Mammals.OG.Top$Consumption.Total_CI95.lower, y1=Fig.ED2d, x1=Consumption.Mammals.OG.Top$Consumption.Total_CI95.upper, length=0.02, angle=90, code=3, col="dark grey")
text(x=0, y=max(Fig.ED2d)+1.5, "(d) Mammals, Old-growth", cex=0.9, xpd=TRUE, pos=4)

Fig.ED2e <- barplot(Consumption.Mammals.Logged.Top$Consumption.Total, names.arg=Consumption.Mammals.Logged.Top$data1.Species, cex.names=0.8, horiz=TRUE, las=1, xlim=c(0,580), cex.axis=0.8, main="", xlab=xlab.Fig.ED2, border="white", space=0.05, col="light grey")
arrows(y0=Fig.ED2e, x0=Consumption.Mammals.Logged.Top$Consumption.Total_CI95.lower, y1=Fig.ED2e, x1=Consumption.Mammals.Logged.Top$Consumption.Total_CI95.upper, length=0.02, angle=90, code=3, col="dark grey")
text(x=0, y=max(Fig.ED2e)+1.5, "(e) Mammals, Logged", cex=0.9, xpd=TRUE, pos=4)

Fig.ED2f <- barplot(Consumption.Mammals.OP.Top$Consumption.Total, names.arg=Consumption.Mammals.OP.Top$data1.Species, cex.names=0.8, horiz=TRUE, las=1, xlim=c(0,50), cex.axis=0.8, main="", border="white", space=0.05, col="light grey")
arrows(y0=Fig.ED2f, x0=Consumption.Mammals.OP.Top$Consumption.Total_CI95.lower, y1=Fig.ED2f, x1=Consumption.Mammals.OP.Top$Consumption.Total_CI95.upper, length=0.02, angle=90, code=3, col="dark grey")
text(x=0, y=max(Fig.ED2f)+1.5, "(f) Mammals, Oil palm", cex=0.9, xpd=TRUE, pos=4)

dev.off()


##### 7.4 Figure ED3: Energetics by mass class #####

Results.MassClass[c("AnimalGroup", "Habitat")] <- str_split_fixed(Results.MassClass$AnimalGroup_Habitat, "_", 2)
names(Results.MassClass)

Results.MassClass$NumberOfSpecies.Round <- round(Results.MassClass$NumberOfSpecies.Sum.MassClass...3., digits=0)
Results.MassClass$Habitat.Short <- ifelse(Results.MassClass$Habitat=="Old-growth forest", "OG", ifelse(Results.MassClass$Habitat=="Logged forest", "Logged", "OP"))
Results.MassClass$Habitat.Short <- factor(Results.MassClass$Habitat.Short, levels=c("OP", "Logged", "OG"))

Results.MassClass.Birds <- subset(Results.MassClass, AnimalGroup=="Bird")
Results.MassClass.Mammals <- subset(Results.MassClass, AnimalGroup=="Mammal")


ylab.Fig.ED3 <- expression(paste("Energetic intake, kJ ", " m"^"-2", " year"^"-1"))

Bird.MassClass.Labels <- c("<10 g", "10-32 g", "32-100 g", "100-316 g", "316-1000 g", ">1000 g")
Mammal.MassClass.Labels <- c("<10 g", "10-100 g", "100-1000 g", bquote(10^{3}-10^{4}~g), bquote(10^{4}-10^{5}~g), bquote(10^{5}-10^{6}~g), bquote("">10^{6}~g))


dev.off()

# Birds

Fig.ED3a <- ggplot(data=Results.MassClass.Birds, aes(x=Consumption.Sum.MassClass...3., y=rev(factor(data1.MassClass)), fill=Habitat.Short, label=NumberOfSpecies.Round)) + 
  theme_bw() + theme(panel.grid.major = element_blank(), panel.grid.minor = element_blank(), legend.position = c(0.8,0.2), legend.title = element_blank(), panel.border = element_rect(size = 0.2), plot.title=element_text(size=11)) +
  geom_bar(position=position_dodge(), stat="identity") +
  scale_fill_manual(values=c("lightgoldenrod4", "darkolivegreen3", "darkgreen")) +
  scale_y_discrete(labels=rev(Bird.MassClass.Labels)) +
  labs(x=ylab.Fig.ED3, y="", title="(a) Birds") +
  geom_errorbar(aes(xmin=Consumption.Sum.MassClass_CI95.lower, xmax=Consumption.Sum.MassClass_CI95.upper), width=0.2, position=position_dodge(.9), colour="grey")+
  geom_text(position=position_dodge(width=0.9), hjust=-3.5, size=2.7)+
  guides(fill = guide_legend(reverse = TRUE))
Fig.ED3a


# Mammals

Fig.ED3b <- ggplot(data=Results.MassClass.Mammals, aes(x=Consumption.Sum.MassClass...3., y=rev(factor(data1.MassClass)), fill=Habitat.Short, label=NumberOfSpecies.Round)) + 
  theme_bw() + theme(panel.grid.major = element_blank(), panel.grid.minor = element_blank(), legend.position = "none", panel.border = element_rect(size = 0.2), plot.title=element_text(size=11)) +
  geom_bar(position=position_dodge(), stat="identity") +
  scale_fill_manual(values=c("lightgoldenrod4", "darkolivegreen3", "darkgreen")) +
  scale_y_discrete(labels=rev(Mammal.MassClass.Labels)) +
  labs(x=ylab.Fig.ED3, y="", title="(b) Mammals")+
  geom_errorbar(aes(xmin=Consumption.Sum.MassClass_CI95.lower, xmax=Consumption.Sum.MassClass_CI95.upper), width=0.2, position=position_dodge(.9), colour="grey") +
  geom_text(position=position_dodge(width=0.9), hjust=-4, size=2.7)
Fig.ED3b


tiff("Fig.ED3_MassClasses.tiff", width=18/2.54, height = 10.7/2.54, res=300, units="in")
ggarrange(Fig.ED3a, Fig.ED3b, ncol=2)

dev.off()


##### 7.5 Figure ED4: Hunting scenarios #####

# Body mass and energetics in logged forest under three different, hypothetical hunting scenarios
# Targeted hunting, indiscriminate hunting and both
# Old-growth forest and logged forest under observed hunting pressure (baseline) as comparison

# The data is read in from the Supplementary Data 6 file for conciseness,
# but if needed, the results can be reproduced re-running the main code,
# with modification in population densities, as described in Section 1.2


data6 <- read_excel("Supplementary Data 6.xlsx", "Energetics_byHuntingScenarios")
data6 <- data.frame(data6)
dim(data6)
names(data6)
head(data6)

data6 <- subset(data6, Habitat!="Oil palm plantation")

HuntingScenarios <- c("OG", "Baseline (low)", "Targeted", "Indiscriminate", "Targeted+Indiscriminate")
HuntingColours <- c("grey48", "grey80", "grey80", "grey80", "grey80")

ylab.Fig.ED4a <- expression(paste("Body mass, g ", " m"^"-2"))
ylab.Fig.ED4c <- expression(paste("MJ ", " m"^"-2", " year"^"-1"))


tiff("Fig.ED4_HuntingScenarios_2.tiff", width=18/2.54, height = 17/2.54, units="in", res=300)

op <- par(mfrow=c(2,2), mar=c(1, 4.5, 1, 1), oma=c(10,1,1,0),  mgp=c(3,0.7,0), xpd=T)

Fig.ED4a <- barplot(data6$BodyMass_g.m.2[data6$AnimalGroup=="Bird"], names.arg=HuntingScenarios, las=2,  ylim=c(0, 1.6), col=HuntingColours, border=HuntingColours, xaxt="n", xlab="", ylab=ylab.Fig.ED4a, main="", space=c(0.3, 0.3, 0.3, 0.3, 0.3), tck=-0.04)
arrows(x0 <- Fig.ED4a, y0 = data6$BodyMass_CI95.lower[data6$AnimalGroup=="Bird"], x1=Fig.ED4a, y1 = data6$BodyMass_CI95.upper[data6$AnimalGroup=="Bird"], length=0.02, angle=90, code=3, col="black")
text(x=0.08, y=1.5, "(a)", pos=4)

Fig.ED4b <- barplot(data6$BodyMass_g.m.2[data6$AnimalGroup=="Mammal"], names.arg=HuntingScenarios, las=2,  ylim=c(0, 5), col=HuntingColours, border=HuntingColours, xaxt="n", xlab="", ylab="", main="", space=c(0.3, 0.3, 0.3, 0.3, 0.3), tck=-0.04)
arrows(x0=Fig.ED4b, y0 = data6$BodyMass_CI95.lower[data6$AnimalGroup=="Mammal"], x1=Fig.ED4b, y1 = data6$BodyMass_CI95.upper[data6$AnimalGroup=="Mammal"], length=0.02, angle=90, code=3, col="black")
text(x=0.08, y=4.87, "(b)", pos=4)

Fig.ED4c <- barplot(data6$EnergeticIntake_kJ.m.2.year.1[data6$AnimalGroup=="Bird"]/1000, names.arg=HuntingScenarios, las=2,  ylim=c(0, 2.5), col=HuntingColours, border=HuntingColours, xlab="", ylab=ylab.Fig.ED4c, main="", space=c(0.3, 0.3, 0.3, 0.3, 0.3), tck=-0.04)
arrows(x0=Fig.ED4c, y0 = data6$EnergeticIntake_CI95.lower[data6$AnimalGroup=="Bird"]/1000, x1=Fig.ED4c, y1 = data6$EnergeticIntake_CI95.upper[data6$AnimalGroup=="Bird"]/1000, length=0.02, angle=90, code=3, col="black")
text(x=0.08, y=2.4, "(c)", pos=4)

Fig.ED4d <- barplot(data6$EnergeticIntake_kJ.m.2.year.1[data6$AnimalGroup=="Mammal"]/1000, names.arg=HuntingScenarios, las=2,  ylim=c(0, 1.6), col=HuntingColours, border=HuntingColours, xlab="", ylab="", main="", space=c(0.3, 0.3, 0.3, 0.3, 0.3), tck=-0.04)
arrows(x0=Fig.ED4d, y0 = data6$EnergeticIntake_CI95.lower[data6$AnimalGroup=="Mammal"]/1000, x1=Fig.ED4c, y1 = data6$EnergeticIntake_CI95.upper[data6$AnimalGroup=="Mammal"]/1000, length=0.02, angle=90, code=3, col="black")
text(x=0.08, y=1.5, "(d)", pos=4)

dev.off()


##### 7.6 Figure ED5: body mass, number of species and energy consumption across sites #####

# For this analysis, the main code was rerun with modifitions specified in Section 1.3 of the code
# Instead of three habitats, use seven different sites

ylab.Fig.ED5a <- expression(paste("Body mass, g ", " m"^"-2"))
ylab.Fig.ED5c <- expression(paste("MJ ", " m"^"-2", " year"^"-1"))

# Re-order the different habitats
Results.AnimalGroup_Habitat$AnimalGroup_Habitat <- row.names(Results.AnimalGroup_Habitat)
Results.AnimalGroup_Habitat$AnimalGroup_Habitat <- factor(Results.AnimalGroup_Habitat$AnimalGroup_Habitat, levels=c("Bird_OG_Danum", "Bird_OG_Sepilok", "Bird_OG_Maliau", "Bird_OG_VJR", "Bird_TwiceLogged", "Bird_SalvageLogged", "Bird_OP", "Mammal_OG_Danum", "Mammal_OG_Sepilok", "Mammal_OG_Maliau", "Mammal_OG_VJR", "Mammal_TwiceLogged", "Mammal_SalvageLogged", "Mammal_OP"))  
Results.AnimalGroup_Habitat_Fig.ED5 <- Results.AnimalGroup_Habitat[order(Results.AnimalGroup_Habitat$AnimalGroup_Habitat),]


# Transform the number of species data to display them on the right axis of the figures
NumberOfSpecies.Transformed <- Results.AnimalGroup_Habitat_Fig.ED5$NumberOfSpecies.AnimalGroup_Habitat / (80/3)
NumberOfSpecies.Transformed.2 <- Results.AnimalGroup_Habitat_Fig.ED5$NumberOfSpecies.AnimalGroup_Habitat / (60/3)


Fig.ED5_xlab <- c("OG_Danum", "OG_Sepilok", "OG_Maliau", "OG_VJR", "TwiceLogged", "SalvageLogged", "OP")


tiff("Fig.ED5_bySite.tiff", width=18/2.54, height = 17/2.54, units="in", res=300)

op <- par(mfrow=c(2,2), mar=c(1, 4.5, 1, 2.5), oma=c(8,1,1,2),  mgp=c(3,0.7,0), xpd=T)


# ED5a, body mass and number of species, birds

Fig.ED5a <- barplot(Results.AnimalGroup_Habitat_Fig.ED5$Mass.Species.Sum.AnimalGroup_Habitat[1:7], names.arg=Results.AnimalGroup_Habitat_Fig.ED5$AnimalGroup_Habitat[1:7], las=1,  ylim=c(0,3), col="grey", border="grey26", xaxt="n", xlab="", ylab=ylab.Fig.ED5a, main="", space=c(0.3, 0.3, 0.3, 0.3, 0.3, 0.3, 0.3), tck=-0.04)
arrows(x0 <- Fig.ED5a, y0 = Results.AnimalGroup_Habitat_Fig.ED5$Mass.Species.Sum.AnimalGroup_Habitat_CI95.lower[1:7], x1=Fig.ED5a, y1 = Results.AnimalGroup_Habitat_Fig.ED5$Mass.Species.Sum.AnimalGroup_Habitat_CI95.upper[1:7], length=0.02, angle=90, code=3, col="grey26")

lines(Fig.ED5a, NumberOfSpecies.Transformed[1:7], col="dark blue")
points(Fig.ED5a, NumberOfSpecies.Transformed[1:7], pch=16, col="dark blue")

axis(4, at=seq(0, 3, by=0.75), labels=c(0, 20, 40, 60, 80), las=1, col="dark blue", col.axis="dark blue", col.lab="dark blue", tck=-0.04)
text(x=0.17, y=2.8, "(a)", pos=4)


# ED5b, body mass and number of species, mammals

Fig.ED5b <- barplot(Results.AnimalGroup_Habitat_Fig.ED5$Mass.Species.Sum.AnimalGroup_Habitat[8:14], names.arg=Results.AnimalGroup_Habitat_Fig.ED5$AnimalGroup_Habitat[8:14], las=1,  ylim=c(0,3), col="grey", border="grey26", xaxt="n", xlab="", ylab="", main="", space=c(0.3, 0.3, 0.3, 0.3, 0.3, 0.3, 0.3), tck=-0.04)
arrows(x0 <- Fig.ED5b, y0 = Results.AnimalGroup_Habitat_Fig.ED5$Mass.Species.Sum.AnimalGroup_Habitat_CI95.lower[8:14], x1=Fig.ED5b, y1 = Results.AnimalGroup_Habitat_Fig.ED5$Mass.Species.Sum.AnimalGroup_Habitat_CI95.upper[8:14], length=0.02, angle=90, code=3, col="grey26")

lines(Fig.ED5b[3:7], NumberOfSpecies.Transformed.2[10:14], col="dark blue")
points(Fig.ED5b[3:7], NumberOfSpecies.Transformed.2[10:14], pch=16, col="dark blue")

axis(4, at=seq(0, 3, by=0.75), labels=c(0, 15, 60, 45, 60), las=1, col="dark blue", col.axis="dark blue", col.lab="dark blue", tck=-0.04)
mtext("Number of species", side=4, line=2.2, cex=0.8, col="dark blue")
text(x=0.17, y=2.8, "(b)", pos=4)
text(x0[1], y=0.5, "NA", pos=1, cex=0.8)
text(x0[2], y=0.5, "NA", pos=1, cex=0.8)


# ED5c, energetic intakee, birds

Fig.ED5c <- barplot(Results.AnimalGroup_Habitat_Fig.ED5$Consumption.Sum.AnimalGroup_Habitat[1:7]/1000, names.arg=Fig.ED5_xlab[1:7], las=1,  ylim=c(0,3), col="grey", border="grey26", las=2, xlab="", ylab=ylab.Fig.ED5c, main="", space=c(0.3, 0.3, 0.3, 0.3, 0.3, 0.3, 0.3), tck=-0.04)
arrows(x0 <- Fig.ED5c, y0 = Results.AnimalGroup_Habitat_Fig.ED5$Consumption.Sum.AnimalGroup_Habitat_CI95.lower[1:7]/1000, x1=Fig.ED5c, y1 = Results.AnimalGroup_Habitat_Fig.ED5$Consumption.Sum.AnimalGroup_Habitat_CI95.upper[1:7]/1000, length=0.02, angle=90, code=3, col="grey26")
text(x=0.17, y=2.8, "(c)", pos=4)


# ED5d, energetic intake, mammals

Fig.ED5d <- barplot(Results.AnimalGroup_Habitat_Fig.ED5$Consumption.Sum.AnimalGroup_Habitat[8:14]/1000, names.arg=Fig.ED5_xlab[1:7], las=1,  ylim=c(0, 1), col="grey", border="grey26", las=2, xlab="", ylab="", main="", space=c(0.3, 0.3, 0.3, 0.3, 0.3, 0.3, 0.3), tck=-0.04)
arrows(x0 <- Fig.ED5d, y0 = Results.AnimalGroup_Habitat_Fig.ED5$Consumption.Sum.AnimalGroup_Habitat_CI95.lower[8:14]/1000, x1=Fig.ED5d, y1 = Results.AnimalGroup_Habitat_Fig.ED5$Consumption.Sum.AnimalGroup_Habitat_CI95.upper[8:14]/1000, length=0.02, angle=90, code=3, col="grey26")

text(x=0.17, y=0.933, "(d)", pos=4)
text(x0[1], y=0.2, "NA", pos=1, cex=0.8)
text(x0[2], y=0.2, "NA", pos=1, cex=0.8)


dev.off()


##### 7.7 Figure ED6: Contribution of different sources of uncertainty to total uncertainty #####

# Contribution of different sources of uncertainty to total ucertainty
# The data, which consists of 90% confidence intervals for total consumption and as % of NPP
# is read in from the Supplementary Data 5 file for conciseness,
# but if needed, the results can be reproduced re-running the main code
# by assuming uncertainty only in one component at a time.
# See Section 3.9 of this code and Methods in the main text for a more extensive description

data7 <- read_excel("Supplementary Data 5.xlsx", "Energetics_UncertaintySources")
data7 <- data.frame(data7)
dim(data7)
names(data7)
head(data7)


# 5 to 95 percentile range

data7$Consumption.Sum_CI90.range <- data7$Consumption.Sum_CI90.upper - data7$Consumption.Sum_CI90.lower
data7$Consumption.Sum.PerCentNPP_CI90.range <- data7$Consumption.Sum.PerCentNPP_CI90.upper - data7$Consumption.Sum.PerCentNPP_CI90.lower

# Divide the percentile range of the individual errors by the total error
data.IndividualErrors <- subset(data7, UncertaintySource != "All")
data.TotalError <- subset(data7, UncertaintySource == "All")

# Divide the percentile range of the individual errors by the total error
data.IndividualErrors$Consumption.Sum_CI90.range.prop <- data.IndividualErrors$Consumption.Sum_CI90.range / data.TotalError$Consumption.Sum_CI90.range[match(data.IndividualErrors$AnimalGroup_Habitat, data.TotalError$AnimalGroup_Habitat)]
data.IndividualErrors$Consumption.Sum_CI90.ErrorSum <- ave(data.IndividualErrors$Consumption.Sum_CI90.range.prop, data.IndividualErrors$AnimalGroup_Habitat, FUN=sum)
data.IndividualErrors$Consumption.Sum_CI90.ErrorProp <- data.IndividualErrors$Consumption.Sum_CI90.range.prop / data.IndividualErrors$Consumption.Sum_CI90.ErrorSum 

data.IndividualErrors$Consumption.Sum.PerCentNPP_CI90.range.prop <- data.IndividualErrors$Consumption.Sum.PerCentNPP_CI90.range / data.TotalError$Consumption.Sum.PerCentNPP_CI90.range[match(data.IndividualErrors$AnimalGroup_Habitat, data.TotalError$AnimalGroup_Habitat)]
data.IndividualErrors$Consumption.Sum.PerCentNPP_CI90.ErrorSum <- ave(data.IndividualErrors$Consumption.Sum.PerCentNPP_CI90.range.prop, data.IndividualErrors$AnimalGroup_Habitat, FUN=sum)
data.IndividualErrors$Consumption.Sum.PerCentNPP_CI90.ErrorProp <- data.IndividualErrors$Consumption.Sum.PerCentNPP_CI90.range.prop / data.IndividualErrors$Consumption.Sum.PerCentNPP_CI90.ErrorSum 


# Figure

dev.off()

# Shorten the AnimalGroup_Habitat category names
data.IndividualErrors$AnimalGroup_Habitat.short <- data.IndividualErrors$AnimalGroup_Habitat
data.IndividualErrors$AnimalGroup_Habitat.short[data.IndividualErrors$AnimalGroup_Habitat=="Bird_Old-growth forest"] <- "Bird_OG"
data.IndividualErrors$AnimalGroup_Habitat.short[data.IndividualErrors$AnimalGroup_Habitat=="Bird_Logged forest"] <- "Bird_Logged"
data.IndividualErrors$AnimalGroup_Habitat.short[data.IndividualErrors$AnimalGroup_Habitat=="Bird_Oil palm plantation"] <- "Bird_OP"
data.IndividualErrors$AnimalGroup_Habitat.short[data.IndividualErrors$AnimalGroup_Habitat=="Mammal_Old-growth forest"] <- "Mammal_OG"
data.IndividualErrors$AnimalGroup_Habitat.short[data.IndividualErrors$AnimalGroup_Habitat=="Mammal_Logged forest"] <- "Mammal_Logged"
data.IndividualErrors$AnimalGroup_Habitat.short[data.IndividualErrors$AnimalGroup_Habitat=="Mammal_Oil palm plantation"] <- "Mammal_OP"

# Re-order
data.IndividualErrors$AnimalGroup_Habitat.short <- factor(data.IndividualErrors$AnimalGroup_Habitat.short, levels=c("Mammal_OP", "Mammal_Logged", "Mammal_OG", "Bird_OP", "Bird_Logged", "Bird_OG"))
data.IndividualErrors$UncertaintySource <- factor(data.IndividualErrors$UncertaintySource, levels=c("BodyMass", "PopDensity", "DEEequation", "AssimilationEfficiency", "DietProportions", "NPP"))


# For the errors in total consumption, drop NPP as an error source
data.IndividualErrors.2 <- subset(data.IndividualErrors, UncertaintySource!="NPP")

# (a) Sources of uncertainty in total consumption
Fig.ED6a <- ggplot(data=data.IndividualErrors.2, aes(x=AnimalGroup_Habitat.short, y=Consumption.Sum_CI90.ErrorProp, fill=forcats::fct_rev(UncertaintySource))) +
  geom_bar(position="stack", stat="identity") +
  scale_fill_viridis_d()+
  labs(x="", y="", title="(a) Uncertainty in energetic intake")+
  theme(legend.title = element_blank()) +
  guides(fill = guide_legend(reverse = TRUE))
Fig.ED6a + coord_flip()

# (b) Sources of uncertainty in consumption as per cent of NPP
Fig.ED6b <- ggplot(data=data.IndividualErrors, aes(x=AnimalGroup_Habitat.short, y=Consumption.Sum.PerCentNPP_CI90.ErrorProp, fill=forcats::fct_rev(UncertaintySource))) +
  geom_bar(position="stack", stat="identity") +
  scale_fill_viridis_d()+
  labs(x="", y="", title="(b) Uncertainty in % NPP consumed")+
  theme(legend.title = element_blank()) +
  guides(fill = guide_legend(reverse = TRUE))
Fig.ED6b + coord_flip()


tiff("Fig.ED6_UncertaintySources.tiff", height = 5, width=7.08, units="in", res=300)
wrap_plots(Fig.ED6a+ coord_flip(), Fig.ED6b + coord_flip(), nrow=2, ncol=1)

dev.off()


##### 7.8 Figure ED7: Contribution of species ranked by energetic intake to total uncertainty #####


#  Proportional consumption by each species out of the total comsumption within the same animal group and forest type
Consumption.df.3$Consumption.Total.Prop <- Consumption.df.3$Consumption.Total / ave(Consumption.df.3$Consumption.Total, Consumption.df.3$AnimalGroup_Habitat, FUN=sum)

# 95% CI interquantile range and its proportion
Consumption.df.3$Consumption.Total_CI95.interquantile <- Consumption.df.3$Consumption.Total_CI95.upper - Consumption.df.3$Consumption.Total_CI95.lower
Consumption.df.3$Consumption.Total_CI95.Interquantile.Prop <- Consumption.df.3$Consumption.Total_CI95.interquantile / ave(Consumption.df.3$Consumption.Total_CI95.interquantile, Consumption.df.3$AnimalGroup_Habitat, FUN=sum)


# Subset by AnimalGroup_Habitat and calculate the cumulative uncertainty from the data sorted by consumption

Consumption.df.Birds.OG <- subset(Consumption.df.3, AnimalGroup_Habitat == "Bird_Old-growth forest")
Consumption.df.Birds.OG <- Consumption.df.Birds.OG[order(-Consumption.df.Birds.OG$Consumption.Total),]
Consumption.df.Birds.OG$ConsumptionRank <- rank(-Consumption.df.Birds.OG$Consumption.Total)
Consumption.df.Birds.OG$Consumption.u.CumProp <- cumsum(Consumption.df.Birds.OG$Consumption.Total_CI95.Interquantile.Prop)
Consumption.df.Birds.OG$Consumption.Total.CumProp <- cumsum(Consumption.df.Birds.OG$Consumption.Total.Prop)

Consumption.df.Birds.Logged <- subset(Consumption.df.3, AnimalGroup_Habitat == "Bird_Logged forest")
Consumption.df.Birds.Logged <- Consumption.df.Birds.Logged[order(-Consumption.df.Birds.Logged$Consumption.Total),]
Consumption.df.Birds.Logged$ConsumptionRank <- rank(-Consumption.df.Birds.Logged$Consumption.Total)
Consumption.df.Birds.Logged$Consumption.u.CumProp <- cumsum(Consumption.df.Birds.Logged$Consumption.Total_CI95.Interquantile.Prop)
Consumption.df.Birds.Logged$Consumption.Total.CumProp <- cumsum(Consumption.df.Birds.Logged$Consumption.Total.Prop)

Consumption.df.Birds.OP <- subset(Consumption.df.3, AnimalGroup_Habitat == "Bird_Oil palm plantation")
Consumption.df.Birds.OP <- Consumption.df.Birds.OP[order(-Consumption.df.Birds.OP$Consumption.Total),]
Consumption.df.Birds.OP$ConsumptionRank <- rank(-Consumption.df.Birds.OP$Consumption.Total)
Consumption.df.Birds.OP$Consumption.u.CumProp <- cumsum(Consumption.df.Birds.OP$Consumption.Total_CI95.Interquantile.Prop)
Consumption.df.Birds.OP$Consumption.Total.CumProp <- cumsum(Consumption.df.Birds.OP$Consumption.Total.Prop)

Consumption.df.Mammals.OG <- subset(Consumption.df.3, AnimalGroup_Habitat == "Mammal_Old-growth forest")
Consumption.df.Mammals.OG <- Consumption.df.Mammals.OG[order(-Consumption.df.Mammals.OG$Consumption.Total),]
Consumption.df.Mammals.OG$ConsumptionRank <- rank(-Consumption.df.Mammals.OG$Consumption.Total)
Consumption.df.Mammals.OG$Consumption.u.CumProp <- cumsum(Consumption.df.Mammals.OG$Consumption.Total_CI95.Interquantile.Prop)
Consumption.df.Mammals.OG$Consumption.Total.CumProp <- cumsum(Consumption.df.Mammals.OG$Consumption.Total.Prop)

Consumption.df.Mammals.Logged <- subset(Consumption.df.3, AnimalGroup_Habitat == "Mammal_Logged forest")
Consumption.df.Mammals.Logged <- Consumption.df.Mammals.Logged[order(-Consumption.df.Mammals.Logged$Consumption.Total),]
Consumption.df.Mammals.Logged$ConsumptionRank <- rank(-Consumption.df.Mammals.Logged$Consumption.Total)
Consumption.df.Mammals.Logged$Consumption.u.CumProp <- cumsum(Consumption.df.Mammals.Logged$Consumption.Total_CI95.Interquantile.Prop)
Consumption.df.Mammals.Logged$Consumption.Total.CumProp <- cumsum(Consumption.df.Mammals.Logged$Consumption.Total.Prop)

Consumption.df.Mammals.OP <- subset(Consumption.df.3, AnimalGroup_Habitat == "Mammal_Oil palm plantation")
Consumption.df.Mammals.OP <- Consumption.df.Mammals.OP[order(-Consumption.df.Mammals.OP$Consumption.Total),]
Consumption.df.Mammals.OP$ConsumptionRank <- rank(-Consumption.df.Mammals.OP$Consumption.Total)
Consumption.df.Mammals.OP$Consumption.u.CumProp <- cumsum(Consumption.df.Mammals.OP$Consumption.Total_CI95.Interquantile.Prop)
Consumption.df.Mammals.OP$Consumption.Total.CumProp <- cumsum(Consumption.df.Mammals.OP$Consumption.Total.Prop)

# Figure

tiff("Fig.ED7_UncertaintyBySpecies.tiff", width=6, height = 7.08/2, units="in", res=300)
op <- par(mfrow=c(1,2), mar=c(0.5,1,0.5,1), oma=c(3,3,1,1), mgp=c(2.5,0.7,0), pty="s")


# Birds
plot(Consumption.u.CumProp ~ ConsumptionRank, data=Consumption.df.Birds.OG, type="n", xlab="", ylab="", las=1, main="", cex.main=0.6, xlim=c(0,90), ylim=c(0,1), cex.axis=0.8, cex.lab=0.8)
lines(Consumption.u.CumProp ~ ConsumptionRank, data=Consumption.df.Birds.OG, col="darkgreen", lwd=2)
lines(Consumption.u.CumProp ~ ConsumptionRank, data=Consumption.df.Birds.Logged, col="darkolivegreen3", lwd=2)
lines(Consumption.u.CumProp ~ ConsumptionRank, data=Consumption.df.Birds.OP, col="lightgoldenrod4", lwd=2)
text(x=3, y=0.98, "(a)", cex=0.9)

# Mammals
plot(Consumption.u.CumProp ~ ConsumptionRank, data=Consumption.df.Mammals.OG, type="n", xlab="", ylab="", las=1, main="", xlim=c(0,90), ylim=c(0,1), cex.axis=0.8, cex.lab=0.8, yaxt="n")
lines(Consumption.u.CumProp ~ ConsumptionRank, data=Consumption.df.Mammals.OG, col="darkgreen", lwd=2)
lines(Consumption.u.CumProp ~ ConsumptionRank, data=Consumption.df.Mammals.Logged, col="darkolivegreen3", lwd=2)
lines(Consumption.u.CumProp ~ ConsumptionRank, data=Consumption.df.Mammals.OP, col="lightgoldenrod4", lwd=2)
axis(2, at=seq(0, 1, 0.2), labels=F)
legend(25, 0.44, legend=c("Old-growth", "Logged", "Oil palm"), lty=1, lwd=2, col=c("darkgreen", "darkolivegreen3", "lightgoldenrod4"), bty="n", cex=0.8)
text(x=3, y=0.98, "(b)", cex=0.9)

mtext(text= "  Proportion of total uncertainty", side=2, line=1.2, cex=0.8, outer=TRUE)
mtext(text= "Species ranked by energetic intake", side=1, line=1, cex=0.8, outer=TRUE)

# 

dev.off()

#######################################################################################################
