# Supplementary material for: Logged tropical forests have amplified and diverse ecosystem energetics
Source: Nature. 2022 Dec 14;612(7941):707–13. doi: 10.1038/s41586-022-05523-1 (PMC9771799; doi:10.1038/s41586-022-05523-1)
Supplement: Supplementary file 4 — Supplementary Data 1 [file 41586_2022_5523_MOESM4_ESM.xlsx]

## Sheet: Species characteristics&energy
Habitat	AnimalGroup	Species	Species_ScientificName	Guild	DataSource	Method	Density_ha-1	Density_ha-1.SD	OccupancyProbability	BodyMass_gPerIndividual	MassClass	EnergyConsumption_kJm-2year-1	EnergyConsumption_CI95.upper	EnergyConsumption_CI95.lower	DietProportion_Invertebrates	DietProportion_Vertebrates	DietProportion_Fruit	DietProportion_SeedsNuts	DietProportion_Leaves	DietProportion_Nectar	AssimilationEfficiency_Invertebrates	AssimilationEfficiency_Fruit	AssimilationEfficiency_SeedsNuts	AssimilationEfficiency_Vertebrates	AssimilationEfficiency_Leaves	AssimilationEfficiency_Nectar	AssimilationEfficiency.SD_Invertebrates	AssimilationEfficiency.SD_Fruit	AssimilationEfficiency.SD_SeedsNuts	AssimilationEfficiency.SD_Vertebrates	AssimilationEfficiency.SD_Leaves	AssimilationEfficiency.SD_Nectar	TargetedlyHunted	IndiscriminatelyHunted	TargetedlyOrIndiscriminatelyHunted
Logged forest	Bird	Arctic warbler	Phylloscopus borealis	Arboreal Insectivore	Data	Point count	0.297532	0.657795	0.175814	10	Bird2_10-32 g	0.719784	0.0320286	2.1461	1	0	0	0	0	0	0.76	0.67	0.8	0.76	0.76	0.9	0.0669104	0.146969	0.0793725	0.0669104	0.132	0.151046	0	0	0
Logged forest	Bird	Ashy tailorbird	Orthotomus ruficeps	Arboreal Insectivore	Data	Point count	17.6828	10.9365	0.979918	7	Bird1_<10 g	33.5531	2.92626	96.3344	1	0	0	0	0	0	0.76	0.67	0.8	0.76	0.76	0.9	0.0669104	0.146969	0.0793725	0.0669104	0.132	0.151046	0	1	1
Logged forest	Bird	Asian brown flycatcher	Muscicapa dauurica	Arboreal Insectivore	Data	Point count	0.459024	0.808426	0.248607	10	Bird2_10-32 g	1.11046	0.0487061	3.19175	1	0	0	0	0	0	0.76	0.67	0.8	0.76	0.76	0.9	0.0669104	0.146969	0.0793725	0.0669104	0.132	0.151046	0	1	1
Logged forest	Bird	Asian fairy bluebird	Irena puella	Arboreal Frugivore	Data	Point count	5.96549	4.09321	0.96505	60	Bird3_32-100 g	52.1755	3.97434	158.759	0.5	0	0.5	0	0	0	0.76	0.67	0.8	0.76	0.76	0.9	0.0669104	0.146969	0.0793725	0.0669104	0.132	0.151046	0	1	1
Logged forest	Bird	Asian glossy starling	Aplonis panayensis	Arboreal Insectivore	Data	Point count	0.228352	0.583133	0.13148	55	Bird3_32-100 g	1.88231	0.080546	5.86982	0.5	0	0.5	0	0	0	0.76	0.67	0.8	0.76	0.76	0.9	0.0669104	0.146969	0.0793725	0.0669104	0.132	0.151046	1	0	1
Logged forest	Bird	Asian paradise flycatcher	Terpsiphone paradisi	Arboreal Insectivore	Data	Point count	2.8074	2.26489	0.833491	20	Bird2_10-32 g	10.8887	0.799261	31.4267	1	0	0	0	0	0	0.76	0.67	0.8	0.76	0.76	0.9	0.0669104	0.146969	0.0793725	0.0669104	0.132	0.151046	0	1	1
Logged forest	Bird	Banded bay cuckoo	Cacomantis sonneratii	Arboreal Insectivore	Data	Point count	0.84817	1.10594	0.405888	31	Bird2_10-32 g	4.43373	0.226478	13.1941	1	0	0	0	0	0	0.76	0.67	0.8	0.76	0.76	0.9	0.0669104	0.146969	0.0793725	0.0669104	0.132	0.151046	0	1	1
Logged forest	Bird	Banded broadbill	Eurylaimus javanicus	Arboreal Insectivore	Data	Point count	1.06595	1.29274	0.491857	80	Bird3_32-100 g	10.627	0.551828	30.9463	1	0	0	0	0	0	0.76	0.67	0.8	0.76	0.76	0.9	0.0669104	0.146969	0.0793725	0.0669104	0.132	0.151046	0	0	0
Logged forest	Bird	Banded pitta	Pitta guajana	Terrestrial Insectivore	Data	Point count	2.2347	1.98565	0.672636	70	Bird3_32-100 g	20.3423	1.23161	58.3223	1	0	0	0	0	0	0.76	0.67	0.8	0.76	0.76	0.9	0.0669104	0.146969	0.0793725	0.0669104	0.132	0.151046	0	1	1
Logged forest	Bird	Barn swallow	Hirundo rustica	Arboreal Insectivore	Data	Point count	0.225476	0.577456	0.131892	22	Bird2_10-32 g	0.933166	0.0422504	2.72602	1	0	0	0	0	0	0.76	0.67	0.8	0.76	0.76	0.9	0.0669104	0.146969	0.0793725	0.0669104	0.132	0.151046	0	0	0
Logged forest	Bird	Bar-winged flycatcher-shrike	Hemipus picatus	Arboreal Insectivore	Data	Point count	0.618409	0.956712	0.329637	9	Bird1_<10 g	1.39246	0.0675857	4.09106	1	0	0	0	0	0	0.76	0.67	0.8	0.76	0.76	0.9	0.0669104	0.146969	0.0793725	0.0669104	0.132	0.151046	0	0	0
Logged forest	Bird	Black hornbill	Anthracoceros malayanus	Arboreal Frugivore	Data	Point count	0.0043146	0.605741	0.153448	1050	Bird6_>1000 g	0.279439	0.0111629	0.933001	0	0.1	0.6	0.3	0	0	0.78	0.63	0.75	0.78	0.44	0.94	0.0928655	0.168	0.139427	0.0928655	0.149923	0.106489	1	0	1
Logged forest	Bird	Black magpie	Platysmurus leucopterus	Arboreal Insectivore	Data	Point count	0.722137	1.02387	0.369042	200	Bird4_100-316 g	14.5657	0.713589	46.5037	0	0.1	0.7	0.2	0	0	0.76	0.67	0.8	0.76	0.76	0.9	0.0669104	0.146969	0.0793725	0.0669104	0.132	0.151046	1	0	1
Logged forest	Bird	Black-and-yellow broadbill	Eurylaimus ochromalus	Arboreal Insectivore	Data	Point count	2.73833	2.26789	0.723098	35	Bird3_32-100 g	15.5477	1.01635	44.2182	1	0	0	0	0	0	0.76	0.67	0.8	0.76	0.76	0.9	0.0669104	0.146969	0.0793725	0.0669104	0.132	0.151046	0	1	1
Logged forest	Bird	Black-bellied malkoha	Phaenicophaeus diardi	Arboreal Insectivore	Data	Point count	0.547092	0.851549	0.29538	70	Bird3_32-100 g	4.96797	0.234623	15.5979	0.9	0	0.1	0	0	0	0.78	0.63	0.75	0.78	0.44	0.94	0.0928655	0.168	0.139427	0.0928655	0.149923	0.106489	0	1	1
Logged forest	Bird	Black-capped babbler	Pellorneum capistratum	Terrestrial Insectivore	Data	Point count	5.25924	3.66534	0.939741	30	Bird2_10-32 g	26.885	2.08281	77.6129	1	0	0	0	0	0	0.76	0.67	0.8	0.76	0.76	0.9	0.0669104	0.146969	0.0793725	0.0669104	0.132	0.151046	0	1	1
Logged forest	Bird	Black-headed bulbul	Pycnonotus atriceps	Arboreal Omnivore	Data	Point count	9.3105	7.12718	0.943341	35	Bird3_32-100 g	57.8337	4.45349	179.301	0.3	0	0.7	0	0	0	0.76	0.67	0.8	0.76	0.76	0.9	0.0669104	0.146969	0.0793725	0.0669104	0.132	0.151046	0	1	1
Logged forest	Bird	Black-headed pitta	Pitta ussheri	Terrestrial Insectivore	Data	Point count	1.95433	1.82963	0.702948	65	Bird3_32-100 g	16.9145	1.06458	49.5221	1	0	0	0	0	0	0.76	0.67	0.8	0.76	0.76	0.9	0.0669104	0.146969	0.0793725	0.0669104	0.132	0.151046	0	1	1
Logged forest	Bird	Black-naped monarch	Hypothymis azurea	Arboreal Insectivore	Data	Point count	5.66816	3.70402	0.959718	12	Bird2_10-32 g	15.5251	1.25104	43.221	1	0	0	0	0	0	0.76	0.67	0.8	0.76	0.76	0.9	0.0669104	0.146969	0.0793725	0.0669104	0.132	0.151046	0	1	1
Logged forest	Bird	Black-throated babbler	Stachyris nigricollis	Arboreal Insectivore	Data	Point count	0.986627	1.21819	0.460974	25	Bird2_10-32 g	4.4547	0.223414	12.7635	0.9	0.1	0	0	0	0	0.76	0.67	0.8	0.76	0.76	0.9	0.0669104	0.146969	0.0793725	0.0669104	0.132	0.151046	0	0	0
Logged forest	Bird	Black-winged flycatcher-shrike	Hemipus hirundinaceus	Arboreal Insectivore	Data	Point count	1.79708	1.7552	0.684623	13	Bird2_10-32 g	5.19794	0.300657	15.037	1	0	0	0	0	0	0.76	0.67	0.8	0.76	0.76	0.9	0.0669104	0.146969	0.0793725	0.0669104	0.132	0.151046	0	1	1
Logged forest	Bird	Blue-banded kingfisher	Alcedo euryzona	Arboreal Omnivore	Data	Point count	0.266464	0.621549	0.155359	44	Bird3_32-100 g	1.72273	0.0695135	5.13784	0	1	0	0	0	0	0.78	0.63	0.75	0.78	0.44	0.94	0.0928655	0.168	0.139427	0.0928655	0.149923	0.106489	0	1	1
Logged forest	Bird	Blue-crowned hanging parrot	Loriculus galgulus	Arboreal Frugivore	Data	Point count	5.64429	3.90494	0.943805	28	Bird2_10-32 g	33.2097	2.2639	117.032	0	0	1	0	0	0	0.78	0.63	0.75	0.78	0.44	0.94	0.0928655	0.168	0.139427	0.0928655	0.149923	0.106489	1	0	1
Logged forest	Bird	Blue-eared barbet	Megalaima australis	Arboreal Frugivore	Data	Point count	1.51646	1.53726	0.59578	35	Bird3_32-100 g	10.1546	0.579115	33.0025	0.2	0.1	0.7	0	0	0	0.64	0.63	0.75	0.78	0.61	0.94	0.0928655	0.168	0.139427	0.0928655	0.0831384	0.106489	0	1	1
Logged forest	Bird	Blue-eared kingfisher	Alcedo meninting	Arboreal Omnivore	Data	Point count	0.150672	0.474094	0.0878546	28	Bird2_10-32 g	0.716037	0.0298821	2.13187	0	1	0	0	0	0	0.78	0.63	0.75	0.78	0.44	0.94	0.0928655	0.168	0.139427	0.0928655	0.149923	0.106489	0	1	1
Logged forest	Bird	Blue-headed pitta	Pitta baudii	Terrestrial Insectivore	Data	Point count	0.519395	0.823667	0.278057	72	Bird3_32-100 g	4.81959	0.216718	14.433	0.9	0.1	0	0	0	0	0.76	0.67	0.8	0.76	0.76	0.9	0.0669104	0.146969	0.0793725	0.0669104	0.132	0.151046	0	1	1
Logged forest	Bird	Blue-tailed bee-eater	Merops philippinus	Arboreal Insectivore	Data	Point count	0.269619	0.622522	0.154771	38	Bird3_32-100 g	1.57751	0.0689933	4.76882	0.9	0.1	0	0	0	0	0.78	0.63	0.75	0.78	0.44	0.94	0.0928655	0.168	0.139427	0.0928655	0.149923	0.106489	0	1	1
Logged forest	Bird	Bold-striped tit-babbler	Macronous bornensis	Arboreal Insectivore	Data	Point count	2.92277	2.06568	0.819003	14	Bird2_10-32 g	8.89152	0.636757	25.2031	1	0	0	0	0	0	0.76	0.67	0.8	0.76	0.76	0.9	0.0669104	0.146969	0.0793725	0.0669104	0.132	0.151046	0	1	1
Logged forest	Bird	Bornean blue flycatcher	Cyornis superbus	Arboreal Insectivore	Data	Point count	0.380297	0.671401	0.2064	18	Bird2_10-32 g	1.37288	0.0622851	4.0704	1	0	0	0	0	0	0.76	0.67	0.8	0.76	0.76	0.9	0.0669104	0.146969	0.0793725	0.0669104	0.132	0.151046	0	1	1
Logged forest	Bird	Bornean bristlehead	Pityriasis gymnocephala	Arboreal Insectivore	Data	Point count	0.192771	0.514498	0.112429	130	Bird4_100-316 g	2.9264	0.138921	9.32284	0.2	0.1	0.7	0	0	0	0.76	0.67	0.8	0.76	0.76	0.9	0.0669104	0.146969	0.0793725	0.0669104	0.132	0.151046	0	1	1
Logged forest	Bird	Bornean wren-babbler	Ptilocichla leucogrammica	Terrestrial Insectivore	Data	Point count	0.472083	0.802133	0.264409	40	Bird3_32-100 g	2.93555	0.12495	8.5014	1	0	0	0	0	0	0.76	0.67	0.8	0.76	0.76	0.9	0.0669104	0.146969	0.0793725	0.0669104	0.132	0.151046	0	1	1
Logged forest	Bird	Brown barbet	Calorhamphus fuliginosus	Arboreal Omnivore	Data	Point count	0.370583	0.702426	0.201068	42	Bird3_32-100 g	2.86035	0.14629	9.65577	0.3	0	0.7	0	0	0	0.64	0.63	0.75	0.78	0.61	0.94	0.0928655	0.168	0.139427	0.0928655	0.0831384	0.106489	0	0	0
Logged forest	Bird	Brown fulvetta	Alcippe brunneicauda	Arboreal Omnivore	Data	Point count	3.72797	2.66672	0.908987	15	Bird2_10-32 g	11.8866	0.928355	33.1697	1	0	0	0	0	0	0.76	0.67	0.8	0.76	0.76	0.9	0.0669104	0.146969	0.0793725	0.0669104	0.132	0.151046	0	1	1
Logged forest	Bird	Brown-throated sunbird	Anthreptes malacensis	Nectivore	Data	Point count	0.624821	0.956917	0.316291	12	Bird2_10-32 g	1.59763	0.0780724	4.96679	0.2	0	0.2	0	0	0.6	0.76	0.67	0.8	0.76	0.76	0.9	0.0669104	0.146969	0.0793725	0.0669104	0.132	0.151046	0	1	1
Logged forest	Bird	Buff-rumped woodpecker	Meiglyptes tristis	Arboreal Insectivore	Data	Point count	1.24529	1.41938	0.5512	40	Bird3_32-100 g	9.19549	0.560933	27.7553	1	0	0	0	0	0	0.64	0.63	0.75	0.78	0.61	0.94	0.0928655	0.168	0.139427	0.0928655	0.0831384	0.106489	0	1	1
Logged forest	Bird	Buff-vented bulbul	Iole olivacea	Arboreal Frugivore	Data	Point count	3.08353	2.51121	0.845603	25	Bird2_10-32 g	15.2315	0.978099	47.0186	0.3	0	0.7	0	0	0	0.76	0.67	0.8	0.76	0.76	0.9	0.0669104	0.146969	0.0793725	0.0669104	0.132	0.151046	0	1	1
Logged forest	Bird	Bulwer's pheasant	Lophura bulweri	Terrestrial Omivore	Data	Camera traps	0.00161744	NA	1	1175	Bird6_>1000 g	0.115777	0	1.12011	0.6	0	0.2	0.2	0	0	0.7	0.57	0.65	0.7	0.42	0.94	0.169741	0.19799	0.182	0.169741	0.122589	0.106489	0	0	0
Logged forest	Bird	Bushy-crested hornbill	Anorrhinus galeritus	Arboreal Frugivore	Data	Point count	0.0069943	0.799076	0.245063	1200	Bird6_>1000 g	0.511417	0.0221188	1.8635	0.1	0.1	0.8	0	0	0	0.78	0.63	0.75	0.78	0.44	0.94	0.0928655	0.168	0.139427	0.0928655	0.149923	0.106489	1	0	1
Logged forest	Bird	Chestnut munia	Lonchura atricapilla	Terrestrial Granivore	Data	Point count	0.685311	1.01136	0.34195	12	Bird2_10-32 g	1.78321	0.0936618	5.27705	0	0	0	1	0	0	0.76	0.67	0.8	0.76	0.76	0.9	0.0669104	0.146969	0.0793725	0.0669104	0.132	0.151046	0	1	1
Logged forest	Bird	Chestnut-backed scimitar babbler	Pomatorhinus montanus	Arboreal Insectivore	Data	Point count	2.29415	1.97458	0.761067	20	Bird2_10-32 g	8.89799	0.526356	25.6387	1	0	0	0	0	0	0.76	0.67	0.8	0.76	0.76	0.9	0.0669104	0.146969	0.0793725	0.0669104	0.132	0.151046	0	1	1
Logged forest	Bird	Chestnut-breasted malkoha	Phaenicophaeus curvirostris	Arboreal Insectivore	Data	Point count	0.774262	1.04817	0.406914	180	Bird4_100-316 g	13.3763	0.687028	40.3565	0.9	0	0.1	0	0	0	0.78	0.63	0.75	0.78	0.44	0.94	0.0928655	0.168	0.139427	0.0928655	0.149923	0.106489	0	1	1
Logged forest	Bird	Chestnut-naped forktail	Enicurus ruficapillus	Arboreal Omnivore	Data	Point count	0.306769	0.645601	0.17901	27	Bird2_10-32 g	1.45961	0.0607242	4.36216	1	0	0	0	0	0	0.76	0.67	0.8	0.76	0.76	0.9	0.0669104	0.146969	0.0793725	0.0669104	0.132	0.151046	0	1	1
Logged forest	Bird	Chestnut-necklaced partridge	Arborophila charltonii	Terrestrial Omivore	Data	Point count	1.11041	1.31082	0.517692	275	Bird4_100-316 g	29.5644	1.66016	104.399	0.6	0	0.2	0.2	0	0	0.7	0.57	0.65	0.7	0.42	0.94	0.169741	0.19799	0.182	0.169741	0.122589	0.106489	1	0	1
Logged forest	Bird	Chestnut-rumped babbler	Stachyris maculata	Arboreal Insectivore	Data	Point count	3.5746	2.54238	0.892651	30	Bird2_10-32 g	18.2732	1.44506	51.8405	1	0	0	0	0	0	0.76	0.67	0.8	0.76	0.76	0.9	0.0669104	0.146969	0.0793725	0.0669104	0.132	0.151046	0	1	1
Logged forest	Bird	Chestnut-winged babbler	Stachyris erythroptera	Arboreal Insectivore	Data	Point count	14.8227	8.52364	0.994702	12	Bird2_10-32 g	40.5993	4.29439	115.215	1	0	0	0	0	0	0.76	0.67	0.8	0.76	0.76	0.9	0.0669104	0.146969	0.0793725	0.0669104	0.132	0.151046	0	1	1
Logged forest	Bird	Collared kingfisher	Todiramphus chloris	Arboreal Omnivore	Data	Point count	0.14979	0.470583	0.0896877	80	Bird3_32-100 g	1.45504	0.0699179	4.45452	0.3	0.7	0	0	0	0	0.78	0.63	0.75	0.78	0.44	0.94	0.0928655	0.168	0.139427	0.0928655	0.149923	0.106489	0	1	1
Logged forest	Bird	Cream-vented bulbul	Pycnonotus simplex	Arboreal Omnivore	Data	Point count	1.56056	1.57569	0.629714	29	Bird2_10-32 g	8.5285	0.526935	26.7178	0.3	0	0.7	0	0	0	0.76	0.67	0.8	0.76	0.76	0.9	0.0669104	0.146969	0.0793725	0.0669104	0.132	0.151046	0	1	1
Logged forest	Bird	Crested fireback	Lophura ignita	Terrestrial Omivore	Data	Camera traps	0.0412451	NA	1	1475	Bird6_>1000 g	3.44682	1.26553	9.84483	0.6	0	0.2	0.2	0	0	0.7	0.57	0.65	0.7	0.42	0.94	0.169741	0.19799	0.182	0.169741	0.122589	0.106489	0	0	0
Logged forest	Bird	Crested jay	Platylophus galericulatus	Arboreal Omnivore	Data	Point count	0.99564	1.22982	0.470819	100	Bird4_100-316 g	12.0207	0.601858	35.4484	0.7	0	0.3	0	0	0	0.76	0.67	0.8	0.76	0.76	0.9	0.0669104	0.146969	0.0793725	0.0669104	0.132	0.151046	0	1	1
Logged forest	Bird	Crested serpent-eagle	Spilornis cheela	Raptor	Data	Point count	0.0101458	1.04719	0.341015	800	Bird5_316-1000 g	0.449739	0.0207717	1.34939	0	1	0	0	0	0	0.82	0.63	0.75	0.82	0.44	0.94	0.0797371	0.168	0.139427	0.0797371	0.149923	0.106489	0	1	1
Logged forest	Bird	Crimson sunbird	Aethopyga siparaja	Nectivore	Data	Point count	2.48684	2.13532	0.783767	6	Bird1_<10 g	3.77688	0.226158	11.5986	0.1	0	0.1	0	0	0.8	0.76	0.67	0.8	0.76	0.76	0.9	0.0669104	0.146969	0.0793725	0.0669104	0.132	0.151046	0	1	1
Logged forest	Bird	Dark-necked tailorbird	Orthotomus atrogularis	Arboreal Insectivore	Data	Point count	3.12022	2.47892	0.852122	7	Bird1_<10 g	5.92059	0.378457	16.88	1	0	0	0	0	0	0.76	0.67	0.8	0.76	0.76	0.9	0.0669104	0.146969	0.0793725	0.0669104	0.132	0.151046	0	1	1
Logged forest	Bird	Dark-throated oriole	Oriolus xanthonotus	Arboreal Insectivore	Data	Point count	1.44374	1.45937	0.597508	42	Bird3_32-100 g	9.40555	0.515898	26.6892	0.9	0	0.1	0	0	0	0.76	0.67	0.8	0.76	0.76	0.9	0.0669104	0.146969	0.0793725	0.0669104	0.132	0.151046	0	1	1
Logged forest	Bird	Diards trogon	Harpactes diardii	Arboreal Insectivore	Data	Point count	1.08928	1.2647	0.485835	101	Bird4_100-316 g	12.4013	0.674295	36.5382	1	0	0	0	0	0	0.78	0.63	0.75	0.78	0.44	0.94	0.0928655	0.168	0.139427	0.0928655	0.149923	0.106489	0	1	1
Logged forest	Bird	Dusky broadbill	Corydon sumatranus	Arboreal Insectivore	Data	Point count	0.471724	0.770005	0.233496	140	Bird4_100-316 g	6.88446	0.34431	20.6862	1	0	0	0	0	0	0.76	0.67	0.8	0.76	0.76	0.9	0.0669104	0.146969	0.0793725	0.0669104	0.132	0.151046	0	0	0
Logged forest	Bird	Dusky munia	Lonchura fuscans	Terrestrial Granivore	Data	Point count	0.605463	0.933509	0.310467	10	Bird2_10-32 g	1.39149	0.0615248	4.02185	0	0	0	1	0	0	0.76	0.67	0.8	0.76	0.76	0.9	0.0669104	0.146969	0.0793725	0.0669104	0.132	0.151046	0	1	1
Logged forest	Bird	Emerald dove	Chalcophaps indica	Terrestrial Granivore	Data	Point count	2.03969	1.91096	0.731122	130	Bird4_100-316 g	28.3027	1.71472	79.6268	0	0	0	1	0	0	0.78	0.63	0.76	0.78	0.44	0.94	0.0928655	0.168	0.054	0.0928655	0.149923	0.106489	1	0	1
Logged forest	Bird	Ferruginous babbler	Trichastoma bicolor	Arboreal Insectivore	Data	Point count	3.36737	2.36263	0.861223	30	Bird2_10-32 g	17.2139	1.28236	48.3982	1	0	0	0	0	0	0.76	0.67	0.8	0.76	0.76	0.9	0.0669104	0.146969	0.0793725	0.0669104	0.132	0.151046	0	1	1
Logged forest	Bird	Fiery minivet	Pericrocotus igneus	Arboreal Insectivore	Data	Point count	0.38148	0.743666	0.211845	15	Bird2_10-32 g	1.21635	0.0596028	3.52117	1	0	0	0	0	0	0.76	0.67	0.8	0.76	0.76	0.9	0.0669104	0.146969	0.0793725	0.0669104	0.132	0.151046	0	0	0
Logged forest	Bird	Finschs bulbul	Alophoixus finschii	Arboreal Omnivore	Data	Point count	0.912583	1.18506	0.449873	23	Bird2_10-32 g	4.25899	0.235254	13.3806	0.3	0	0.7	0	0	0	0.76	0.67	0.8	0.76	0.76	0.9	0.0669104	0.146969	0.0793725	0.0669104	0.132	0.151046	0	1	1
Logged forest	Bird	Fluffy-backed tit-babbler	Macronous ptilosus	Arboreal Insectivore	Data	Point count	11.8222	7.24145	0.99223	25	Bird2_10-32 g	53.3784	4.6625	146.881	1	0	0	0	0	0	0.76	0.67	0.8	0.76	0.76	0.9	0.0669104	0.146969	0.0793725	0.0669104	0.132	0.151046	0	1	1
Logged forest	Bird	Glossy swiftlet	Collocalia esculenta	Arboreal Insectivore	Data	Point count	0.440761	0.795128	0.244154	7	Bird1_<10 g	0.814897	0.0385736	2.4886	1	0	0	0	0	0	0.78	0.63	0.75	0.78	0.44	0.94	0.0928655	0.168	0.139427	0.0928655	0.149923	0.106489	0	0	0
Logged forest	Bird	Golden-bellied gerygone	Gerygone sulphurea	Arboreal Insectivore	Data	Point count	0.856537	1.11759	0.426669	8	Bird1_<10 g	1.78	0.0883627	4.97745	1	0	0	0	0	0	0.76	0.67	0.8	0.76	0.76	0.9	0.0669104	0.146969	0.0793725	0.0669104	0.132	0.151046	0	1	1
Logged forest	Bird	Golden-whiskered barbet	Megalaima chrysopogon	Arboreal Insectivore	Data	Point count	0.549717	0.868463	0.299266	160	Bird4_100-316 g	10.5498	0.555766	35.2158	0.3	0	0.7	0	0	0	0.64	0.63	0.75	0.78	0.61	0.94	0.0928655	0.168	0.139427	0.0928655	0.0831384	0.106489	0	1	1
Logged forest	Bird	Great argus	Argusianus argus	Terrestrial Omivore	Data	Camera traps	0.0263502	NA	0.618913	1800	Bird6_>1000 g	2.52188	0.881772	7.62819	0.6	0	0.2	0.2	0	0	0.7	0.57	0.65	0.7	0.42	0.94	0.169741	0.19799	0.182	0.169741	0.122589	0.106489	1	0	1
Logged forest	Bird	Greater coucal	Centropus sinensis	Terrestrial Insectivore	Data	Point count	1.30519	1.44744	0.546548	230	Bird4_100-316 g	24.2535	1.27234	70.9883	0.6	0	0	0	0	0.4	0.78	0.63	0.75	0.78	0.44	0.94	0.0928655	0.168	0.139427	0.0928655	0.149923	0.106489	0	1	1
Logged forest	Bird	Greater green leafbird	Chloropsis sonnerati	Arboreal Frugivore	Data	Point count	0.869024	1.12844	0.424173	45	Bird3_32-100 g	6.48436	0.33391	21.1758	0.2	0	0.8	0	0	0	0.76	0.67	0.8	0.76	0.76	0.9	0.0669104	0.146969	0.0793725	0.0669104	0.132	0.151046	1	0	1
Logged forest	Bird	Greater racquet-tailed drongo	Dicrurus paradiseus	Arboreal Insectivore	Data	Point count	1.143	1.29731	0.5374	105	Bird4_100-316 g	13.7134	0.789313	39.0253	1	0	0	0	0	0	0.76	0.67	0.8	0.76	0.76	0.9	0.0669104	0.146969	0.0793725	0.0669104	0.132	0.151046	0	1	1
Logged forest	Bird	Green broadbill	Calyptomena viridis	Arboreal Frugivore	Data	Point count	1.85842	1.79735	0.702605	60	Bird3_32-100 g	16.0496	0.956402	47.6392	0.6	0	0.4	0	0	0	0.76	0.67	0.8	0.76	0.76	0.9	0.0669104	0.146969	0.0793725	0.0669104	0.132	0.151046	0	1	1
Logged forest	Bird	Green iora	Aegithina viridissima	Arboreal Insectivore	Data	Point count	4.02085	2.95995	0.913833	12	Bird2_10-32 g	11.0131	0.739488	31.593	1	0	0	0	0	0	0.76	0.67	0.8	0.76	0.76	0.9	0.0669104	0.146969	0.0793725	0.0669104	0.132	0.151046	0	1	1
Logged forest	Bird	Grey-and-buff woodpecker	Hemicircus concretus	Arboreal Insectivore	Data	Point count	0.481715	0.83553	0.267014	30	Bird2_10-32 g	2.92423	0.13715	8.85711	1	0	0	0	0	0	0.64	0.63	0.75	0.78	0.61	0.94	0.0928655	0.168	0.139427	0.0928655	0.0831384	0.106489	0	1	1
Logged forest	Bird	Grey-cheeked bulbul	Alophoixus bres	Arboreal Omnivore	Data	Point count	2.44709	2.26317	0.782373	48	Bird3_32-100 g	18.6169	1.16545	57.529	0.4	0	0.6	0	0	0	0.76	0.67	0.8	0.76	0.76	0.9	0.0669104	0.146969	0.0793725	0.0669104	0.132	0.151046	0	1	1
Logged forest	Bird	Grey-chested jungle-flycatcher	Rhinomyias umbratilis	Arboreal Insectivore	Data	Point count	0.937655	1.1357	0.459958	18	Bird2_10-32 g	3.38495	0.192186	9.75605	1	0	0	0	0	0	0.76	0.67	0.8	0.76	0.76	0.9	0.0669104	0.146969	0.0793725	0.0669104	0.132	0.151046	0	1	1
Logged forest	Bird	Grey-headed babbler	Stachyris poliocephala	Arboreal Insectivore	Data	Point count	5.28464	3.55684	0.957048	25	Bird2_10-32 g	23.8606	2.14029	66.9405	1	0	0	0	0	0	0.76	0.67	0.8	0.76	0.76	0.9	0.0669104	0.146969	0.0793725	0.0669104	0.132	0.151046	0	1	1
Logged forest	Bird	Grey-headed canary-flycatcher	Culicicapa ceylonensis	Arboreal Insectivore	Data	Point count	0.251133	0.557031	0.143483	8	Bird1_<10 g	0.521888	0.0222064	1.53267	1	0	0	0	0	0	0.76	0.67	0.8	0.76	0.76	0.9	0.0669104	0.146969	0.0793725	0.0669104	0.132	0.151046	0	0	0
Logged forest	Bird	Hairy-backed bulbul	Tricholestes criniger	Arboreal Omnivore	Data	Point count	3.09079	2.28598	0.839091	18	Bird2_10-32 g	12.3568	1.01813	39.5513	0.2	0	0.8	0	0	0	0.76	0.67	0.8	0.76	0.76	0.9	0.0669104	0.146969	0.0793725	0.0669104	0.132	0.151046	0	1	1
Logged forest	Bird	Helmeted hornbill	Rhinoplax vigil	Arboreal Frugivore	Data	Point count	0.00710883	0.800123	0.255255	2800	Bird6_>1000 g	0.907083	0.0363822	3.18399	0.1	0.2	0.7	0	0	0	0.78	0.63	0.75	0.78	0.44	0.94	0.0928655	0.168	0.139427	0.0928655	0.149923	0.106489	1	0	1
Logged forest	Bird	Hill myna	Gracula religiosa	Arboreal Frugivore	Data	Point count	1.09549	1.30258	0.511489	200	Bird4_100-316 g	23.1215	1.18567	75.4562	0	0	1	0	0	0	0.76	0.67	0.8	0.76	0.76	0.9	0.0669104	0.146969	0.0793725	0.0669104	0.132	0.151046	1	0	1
Logged forest	Bird	Hooded pitta	Pitta sordida	Terrestrial Insectivore	Data	Point count	0.366868	0.715437	0.208738	60	Bird3_32-100 g	3.00677	0.134799	8.82242	1	0	0	0	0	0	0.76	0.67	0.8	0.76	0.76	0.9	0.0669104	0.146969	0.0793725	0.0669104	0.132	0.151046	0	0	0
Logged forest	Bird	Horsfields babbler	Malacocincla sepiaria	Terrestrial Insectivore	Data	Point count	1.44147	1.5829	0.605791	30	Bird2_10-32 g	7.36877	0.408328	20.9583	1	0	0	0	0	0	0.76	0.67	0.8	0.76	0.76	0.9	0.0669104	0.146969	0.0793725	0.0669104	0.132	0.151046	0	0	0
Logged forest	Bird	Large woodshrike	Tephrodornis gularis	Arboreal Insectivore	Data	Point count	0.521073	0.859323	0.272913	38	Bird3_32-100 g	3.12896	0.150592	9.10164	1	0	0	0	0	0	0.76	0.67	0.8	0.76	0.76	0.9	0.0669104	0.146969	0.0793725	0.0669104	0.132	0.151046	0	1	1
Logged forest	Bird	Lesser coucal	Centropus bengalensis	Terrestrial Insectivore	Data	Point count	0.362093	0.709809	0.207475	140	Bird4_100-316 g	5.14898	0.249107	15.39	0.8	0.2	0	0	0	0	0.78	0.63	0.75	0.78	0.44	0.94	0.0928655	0.168	0.139427	0.0928655	0.149923	0.106489	0	0	0
Logged forest	Bird	Lesser green leafbird	Chloropsis cyanopogon	Arboreal Frugivore	Data	Point count	5.8266	3.81214	0.921686	21	Bird2_10-32 g	23.3623	1.80909	64.1877	1	0	0	0	0	0	0.76	0.67	0.8	0.76	0.76	0.9	0.0669104	0.146969	0.0793725	0.0669104	0.132	0.151046	1	0	1
Logged forest	Bird	Little spiderhunter	Arachnothera longirostra	Nectivore	Data	Point count	25.1826	14.9939	0.999964	12	Bird2_10-32 g	60.3915	5.6665	185.345	0.2	0	0	0	0	0.8	0.76	0.67	0.8	0.76	0.76	0.9	0.0669104	0.146969	0.0793725	0.0669104	0.132	0.151046	0	1	1
Logged forest	Bird	Long-tailed parakeet	Psittacula longicauda	Arboreal Frugivore	Data	Point count	0.217309	0.559624	0.128008	175	Bird4_100-316 g	4.36813	0.187738	15.7609	0.1	0	0.9	0	0	0	0.78	0.63	0.75	0.78	0.44	0.94	0.0928655	0.168	0.139427	0.0928655	0.149923	0.106489	1	0	1
Logged forest	Bird	Malaysian blue flycatcher	Cyornis turcosus	Arboreal Insectivore	Data	Point count	0.218502	0.561904	0.131783	12	Bird2_10-32 g	0.598477	0.0263072	1.74971	1	0	0	0	0	0	0.76	0.67	0.8	0.76	0.76	0.9	0.0669104	0.146969	0.0793725	0.0669104	0.132	0.151046	0	1	1
Logged forest	Bird	Maroon woodpecker	Blythipicus rubiginosus	Arboreal Insectivore	Data	Point count	0.820912	1.11155	0.420403	80	Bird3_32-100 g	9.71858	0.455579	28.9714	1	0	0	0	0	0	0.64	0.63	0.75	0.78	0.61	0.94	0.0928655	0.168	0.139427	0.0928655	0.0831384	0.106489	0	1	1
Logged forest	Bird	Maroon-breasted philentoma	Philentoma pyrhoptera	Arboreal Insectivore	Data	Point count	0.867875	1.14201	0.424336	32	Bird3_32-100 g	4.63589	0.214063	13.26	1	0	0	0	0	0	0.76	0.67	0.8	0.76	0.76	0.9	0.0669104	0.146969	0.0793725	0.0669104	0.132	0.151046	0	1	1
Logged forest	Bird	Moustached babbler	Malacopteron magnirostre	Arboreal Insectivore	Data	Point count	1.41714	1.39139	0.621825	23	Bird2_10-32 g	6.04529	0.331826	17.4263	1	0	0	0	0	0	0.76	0.67	0.8	0.76	0.76	0.9	0.0669104	0.146969	0.0793725	0.0669104	0.132	0.151046	0	1	1
Logged forest	Bird	Nest swiftlet sp.	Aerodramus sp.	Arboreal Insectivore	Data	Point count	0.260698	0.602878	0.15319	13	Bird2_10-32 g	0.734719	0.0357065	2.21822	1	0	0	0	0	0	0.78	0.63	0.75	0.78	0.44	0.94	0.0928655	0.168	0.139427	0.0928655	0.149923	0.106489	0	0	0
Logged forest	Bird	Olive-backed woodpecker	Dinopium rafflesii	Arboreal Insectivore	Data	Point count	0.608041	0.981658	0.306536	70	Bird3_32-100 g	6.57275	0.296072	19.6929	1	0	0	0	0	0	0.64	0.63	0.75	0.78	0.61	0.94	0.0928655	0.168	0.139427	0.0928655	0.0831384	0.106489	0	1	1
Logged forest	Bird	Olive-winged bulbul	Pycnonotus plumosus	Arboreal Omnivore	Data	Point count	0.70802	1.03261	0.344592	30	Bird2_10-32 g	4.05208	0.200427	13.496	0.11	0	0.89	0	0	0	0.76	0.67	0.8	0.76	0.76	0.9	0.0669104	0.146969	0.0793725	0.0669104	0.132	0.151046	0	1	1
Logged forest	Bird	Orange-bellied flowerpecker	Dicaeum trigonostigma	Arboreal Frugivore	Data	Point count	7.30407	4.5812	0.984016	8	Bird1_<10 g	17.2177	1.46426	54.8557	0	0	1	0	0	0	0.76	0.67	0.8	0.76	0.76	0.9	0.0669104	0.146969	0.0793725	0.0669104	0.132	0.151046	0	1	1
Logged forest	Bird	Oriental dwarf-kingfisher	Ceyx erithaca	Arboreal Omnivore	Data	Point count	0.890066	1.13849	0.431301	17	Bird2_10-32 g	3.01124	0.152878	8.75083	0.5	0.5	0	0	0	0	0.78	0.63	0.75	0.78	0.44	0.94	0.0928655	0.168	0.139427	0.0928655	0.149923	0.106489	0	1	1
Logged forest	Bird	Oriental magpie-robin	Copsychus saularis	Arboreal Insectivore	Data	Point count	0.312395	0.720484	0.169863	40	Bird3_32-100 g	1.94257	0.0903048	5.66496	1	0	0	0	0	0	0.76	0.67	0.8	0.76	0.76	0.9	0.0669104	0.146969	0.0793725	0.0669104	0.132	0.151046	1	0	1
Logged forest	Bird	Pacific swallow	Hirundo tahitica	Arboreal Insectivore	Data	Point count	0.15439	0.485473	0.0900346	15	Bird2_10-32 g	0.492273	0.0202235	1.45622	1	0	0	0	0	0	0.76	0.67	0.8	0.76	0.76	0.9	0.0669104	0.146969	0.0793725	0.0669104	0.132	0.151046	0	0	0
Logged forest	Bird	Pied fantail	Rhipidura javanica	Arboreal Insectivore	Data	Point count	1.7391	1.56979	0.662097	15	Bird2_10-32 g	5.54513	0.335073	16.0578	1	0	0	0	0	0	0.76	0.67	0.8	0.76	0.76	0.9	0.0669104	0.146969	0.0793725	0.0669104	0.132	0.151046	0	1	1
Logged forest	Bird	Plain sunbird	Anthreptes simplex	Nectivore	Data	Point count	7.4701	4.73137	0.985109	12	Bird2_10-32 g	17.9144	1.59936	54.4284	0.2	0	0	0	0	0.8	0.76	0.67	0.8	0.76	0.76	0.9	0.0669104	0.146969	0.0793725	0.0669104	0.132	0.151046	0	1	1
Logged forest	Bird	Plaintive cuckoo	Cacomantis merulinus	Arboreal Insectivore	Data	Point count	2.05808	1.97896	0.696366	30	Bird2_10-32 g	10.2511	0.606552	30.3809	1	0	0	0	0	0	0.78	0.63	0.75	0.78	0.44	0.94	0.0928655	0.168	0.139427	0.0928655	0.149923	0.106489	0	1	1
Logged forest	Bird	Puff-backed bulbul	Pycnonotus eutilotus	Arboreal Omnivore	Data	Point count	0.538813	0.883988	0.280441	35	Bird3_32-100 g	3.38802	0.163244	10.7554	0.2	0	0.8	0	0	0	0.76	0.67	0.8	0.76	0.76	0.9	0.0669104	0.146969	0.0793725	0.0669104	0.132	0.151046	0	1	1
Logged forest	Bird	Purple-naped sunbird	Hypogramma hypogrammicum	Nectivore	Data	Point count	7.03935	4.5817	0.981052	12	Bird2_10-32 g	17.1813	1.39931	52.6449	0.3	0	0	0	0	0.7	0.76	0.67	0.8	0.76	0.76	0.9	0.0669104	0.146969	0.0793725	0.0669104	0.132	0.151046	0	1	1
Logged forest	Bird	Raffles's malkoha	Phaenicophaeus chlorophaeus	Arboreal Insectivore	Data	Point count	5.61242	3.93045	0.872367	55	Bird3_32-100 g	42.2401	3.22418	121.12	1	0	0	0	0	0	0.78	0.63	0.75	0.78	0.44	0.94	0.0928655	0.168	0.139427	0.0928655	0.149923	0.106489	0	1	1
Logged forest	Bird	Red-bearded bee-eater	Nyctyornis amictus	Arboreal Insectivore	Data	Point count	0.772289	0.97971	0.323422	70	Bird3_32-100 g	6.84982	0.366281	20.1469	0.8	0.2	0	0	0	0	0.78	0.63	0.75	0.78	0.44	0.94	0.0928655	0.168	0.139427	0.0928655	0.149923	0.106489	0	1	1
Logged forest	Bird	Red-eyed bulbul	Pycnonotus brunneus	Arboreal Omnivore	Data	Point count	10.7391	7.03259	0.923188	28	Bird2_10-32 g	58.0067	5.09652	180.777	0.2	0	0.8	0	0	0	0.76	0.67	0.8	0.76	0.76	0.9	0.0669104	0.146969	0.0793725	0.0669104	0.132	0.151046	0	1	1
Logged forest	Bird	Red-naped trogon	Harpactes kasumba	Arboreal Insectivore	Data	Point count	0.517207	0.849283	0.277985	75	Bird3_32-100 g	4.80804	0.231477	14.15	1	0	0	0	0	0	0.78	0.63	0.75	0.78	0.44	0.94	0.0928655	0.168	0.139427	0.0928655	0.149923	0.106489	0	1	1
Logged forest	Bird	Red-throated barbet	Megalaima mystacophanos	Arboreal Omnivore	Data	Point count	0.436561	0.779851	0.239707	80	Bird3_32-100 g	5.23397	0.264113	18.0705	0.2	0	0.8	0	0	0	0.64	0.63	0.75	0.78	0.61	0.94	0.0928655	0.168	0.139427	0.0928655	0.0831384	0.106489	0	1	1
Logged forest	Bird	Rhinoceros hornbill	Buceros rhinoceros	Arboreal Frugivore	Data	Point count	0.0111741	1.06068	0.397847	2300	Bird6_>1000 g	1.27249	0.0541857	4.4328	0.1	0.1	0.8	0	0	0	0.78	0.63	0.75	0.78	0.44	0.94	0.0928655	0.168	0.139427	0.0928655	0.149923	0.106489	1	0	1
Logged forest	Bird	Ruby-cheeked sunbird	Anthreptes singalensis	Nectivore	Data	Point count	0.69044	1.00082	0.358061	8	Bird1_<10 g	1.31713	0.0589764	4.12331	0.1	0	0.2	0	0	0.7	0.76	0.67	0.8	0.76	0.76	0.9	0.0669104	0.146969	0.0793725	0.0669104	0.132	0.151046	0	1	1
Logged forest	Bird	Rufous piculet	Sasia abnormis	Arboreal Insectivore	Data	Point count	4.82364	3.53395	0.913855	10	Bird2_10-32 g	13.8573	0.988873	40.701	1	0	0	0	0	0	0.64	0.63	0.75	0.78	0.61	0.94	0.0928655	0.168	0.139427	0.0928655	0.0831384	0.106489	0	1	1
Logged forest	Bird	Rufous woodpecker	Celeus brachyurus	Arboreal Insectivore	Data	Point count	0.463814	0.794063	0.258353	90	Bird3_32-100 g	5.94957	0.264306	18.1066	1	0	0	0	0	0	0.64	0.63	0.75	0.78	0.61	0.94	0.0928655	0.168	0.139427	0.0928655	0.0831384	0.106489	0	1	1
Logged forest	Bird	Rufous-crowned babbler	Malacopteron magnum	Arboreal Insectivore	Data	Point count	2.92741	2.58229	0.809604	28	Bird2_10-32 g	14.278	0.925126	40.4231	1	0	0	0	0	0	0.76	0.67	0.8	0.76	0.76	0.9	0.0669104	0.146969	0.0793725	0.0669104	0.132	0.151046	0	1	1
Logged forest	Bird	Rufous-fronted babbler	Stachyris rufifrons	Arboreal Insectivore	Data	Point count	8.30737	5.33883	0.988491	11	Bird2_10-32 g	21.4447	1.82162	60.1245	1	0	0	0	0	0	0.76	0.67	0.8	0.76	0.76	0.9	0.0669104	0.146969	0.0793725	0.0669104	0.132	0.151046	0	1	1
Logged forest	Bird	Rufous-tailed shama	Trichixos pyrropygus	Arboreal Insectivore	Data	Point count	1.03945	1.15789	0.521225	43	Bird3_32-100 g	6.7899	0.360401	19.5457	1	0	0	0	0	0	0.76	0.67	0.8	0.76	0.76	0.9	0.0669104	0.146969	0.0793725	0.0669104	0.132	0.151046	1	0	1
Logged forest	Bird	Rufous-tailed tailorbird	Orthotomus sericeus	Arboreal Insectivore	Data	Point count	3.90278	2.8612	0.843378	7	Bird1_<10 g	7.40551	0.551904	21.1329	1	0	0	0	0	0	0.76	0.67	0.8	0.76	0.76	0.9	0.0669104	0.146969	0.0793725	0.0669104	0.132	0.151046	0	1	1
Logged forest	Bird	Rufous-winged philentoma	Philentoma velata	Arboreal Insectivore	Data	Point count	1.84871	1.74569	0.683673	20	Bird2_10-32 g	7.17034	0.476532	20.8623	1	0	0	0	0	0	0.76	0.67	0.8	0.76	0.76	0.9	0.0669104	0.146969	0.0793725	0.0669104	0.132	0.151046	0	1	1
Logged forest	Bird	Scaly-crowned babbler	Malacopteron cinereum	Arboreal Insectivore	Data	Point count	1.65107	1.71	0.639801	18	Bird2_10-32 g	5.96037	0.351874	16.9255	1	0	0	0	0	0	0.76	0.67	0.8	0.76	0.76	0.9	0.0669104	0.146969	0.0793725	0.0669104	0.132	0.151046	0	1	1
Logged forest	Bird	Scarlet minivet	Pericrocotus flammeus	Arboreal Insectivore	Data	Point count	1.41785	1.53251	0.556817	22	Bird2_10-32 g	5.86798	0.314094	17.1736	1	0	0	0	0	0	0.76	0.67	0.8	0.76	0.76	0.9	0.0669104	0.146969	0.0793725	0.0669104	0.132	0.151046	0	1	1
Logged forest	Bird	Scarlet rumped trogon	Harpactes duvaucelii	Arboreal Insectivore	Data	Point count	1.29187	1.38517	0.547887	40	Bird3_32-100 g	7.82726	0.478411	22.6247	1	0	0	0	0	0	0.78	0.63	0.75	0.78	0.44	0.94	0.0928655	0.168	0.139427	0.0928655	0.149923	0.106489	0	1	1
Logged forest	Bird	Short-tailed babbler	Malacocincla malaccensis	Terrestrial Insectivore	Data	Point count	8.89579	5.78864	0.989981	23	Bird2_10-32 g	37.9481	3.04468	104.702	1	0	0	0	0	0	0.76	0.67	0.8	0.76	0.76	0.9	0.0669104	0.146969	0.0793725	0.0669104	0.132	0.151046	0	1	1
Logged forest	Bird	Short-toed coucal	Centropus rectunguis	Arboreal Insectivore	Data	Point count	0.532645	0.867987	0.278201	200	Bird4_100-316 g	9.65665	0.459357	28.6723	0.8	0.2	0	0	0	0	0.78	0.63	0.75	0.78	0.44	0.94	0.0928655	0.168	0.139427	0.0928655	0.149923	0.106489	0	1	1
Logged forest	Bird	Silver-rumped needletail	Rhaphidura leucopygialis	Arboreal Insectivore	Data	Point count	0.296803	0.647582	0.170317	20	Bird2_10-32 g	1.12165	0.0533297	3.41059	1	0	0	0	0	0	0.78	0.63	0.75	0.78	0.44	0.94	0.0928655	0.168	0.139427	0.0928655	0.149923	0.106489	0	0	0
Logged forest	Bird	Slender-billed crow	Corvus enca	Arboreal Omnivore	Data	Point count	0.893938	1.12906	0.419982	240	Bird4_100-316 g	19.1498	1.00404	56.4977	0.4	0.2	0.2	0.2	0	0	0.76	0.67	0.8	0.76	0.76	0.9	0.0669104	0.146969	0.0793725	0.0669104	0.132	0.151046	0	1	1
Logged forest	Bird	Sooty-capped babbler	Malacopteron affine	Arboreal Insectivore	Data	Point count	4.10375	2.77006	0.930265	18	Bird2_10-32 g	14.8146	1.22082	41.6894	1	0	0	0	0	0	0.76	0.67	0.8	0.76	0.76	0.9	0.0669104	0.146969	0.0793725	0.0669104	0.132	0.151046	0	1	1
Logged forest	Bird	Spectacled bulbul	Pycnonotus erythropthalmos	Arboreal Omnivore	Data	Point count	23.0321	15.0801	0.999883	20	Bird2_10-32 g	98.9309	8.05441	310.656	0.2	0	0.8	0	0	0	0.76	0.67	0.8	0.76	0.76	0.9	0.0669104	0.146969	0.0793725	0.0669104	0.132	0.151046	0	1	1
Logged forest	Bird	Spectacled spiderhunter	Arachnothera flavigaster	Nectivore	Data	Point count	0.691956	1.00894	0.359783	42	Bird3_32-100 g	3.89461	0.196076	12.0526	0.2	0	0	0	0	0.8	0.76	0.67	0.8	0.76	0.76	0.9	0.0669104	0.146969	0.0793725	0.0669104	0.132	0.151046	0	1	1
Logged forest	Bird	Spotted dove	Stigmatopelia chinensis	Terrestrial Granivore	Data	Point count	0.154187	0.493675	0.0889113	150	Bird4_100-316 g	2.3585	0.0958931	6.78203	0	0	0	1	0	0	0.78	0.63	0.76	0.78	0.44	0.94	0.0928655	0.168	0.054	0.0928655	0.149923	0.106489	0	1	1
Logged forest	Bird	Spotted fantail	Rhipidura perlata	Arboreal Insectivore	Data	Point count	0.370121	0.730619	0.207463	15	Bird2_10-32 g	1.18013	0.0573859	3.50548	1	0	0	0	0	0	0.76	0.67	0.8	0.76	0.76	0.9	0.0669104	0.146969	0.0793725	0.0669104	0.132	0.151046	0	1	1
Logged forest	Bird	Streaked bulbul	Ixos malaccensis	Arboreal Omnivore	Data	Point count	1.14814	1.33512	0.467498	38	Bird3_32-100 g	7.5427	0.391966	23.9944	0.3	0	0.7	0	0	0	0.76	0.67	0.8	0.76	0.76	0.9	0.0669104	0.146969	0.0793725	0.0669104	0.132	0.151046	0	1	1
Logged forest	Bird	Streaky-breasted spiderhunter	Arachnothera affinis	Nectivore	Data	Point count	3.36144	2.65915	0.867632	40	Bird3_32-100 g	18.3013	1.22324	56.7422	0.2	0	0	0	0	0.8	0.76	0.67	0.8	0.76	0.76	0.9	0.0669104	0.146969	0.0793725	0.0669104	0.132	0.151046	0	1	1
Logged forest	Bird	Striped wren-babbler	Kenopia striata	Terrestrial Insectivore	Data	Point count	0.870659	1.15847	0.416826	20	Bird2_10-32 g	3.3769	0.183042	9.88704	1	0	0	0	0	0	0.76	0.67	0.8	0.76	0.76	0.9	0.0669104	0.146969	0.0793725	0.0669104	0.132	0.151046	0	1	1
Logged forest	Bird	Van Hassalt's sunbird	Leptocoma brasiliana	Nectivore	Data	Point count	0.848067	1.11218	0.402153	8	Bird1_<10 g	1.54307	0.0734121	4.92709	0.2	0	0	0	0	0.8	0.76	0.67	0.8	0.76	0.76	0.9	0.0669104	0.146969	0.0793725	0.0669104	0.132	0.151046	0	1	1
Logged forest	Bird	Verditer flycatcher	Eumyias thalassinus	Arboreal Insectivore	Data	Point count	0.575259	0.921696	0.304179	18	Bird2_10-32 g	2.07669	0.112955	6.13555	1	0	0	0	0	0	0.76	0.67	0.8	0.76	0.76	0.9	0.0669104	0.146969	0.0793725	0.0669104	0.132	0.151046	0	1	1
Logged forest	Bird	Violet cuckoo	Chrysococcyx xanthorhynchus	Arboreal Insectivore	Data	Point count	1.27351	1.43871	0.542807	21	Bird2_10-32 g	4.97534	0.26984	14.7894	1	0	0	0	0	0	0.78	0.63	0.75	0.78	0.44	0.94	0.0928655	0.168	0.139427	0.0928655	0.149923	0.106489	0	1	1
Logged forest	Bird	Whiskered treeswift	Hemiprocne comata	Arboreal Insectivore	Data	Point count	0.787583	1.06317	0.376951	23	Bird2_10-32 g	3.27356	0.161636	9.73911	1	0	0	0	0	0	0.78	0.63	0.75	0.78	0.44	0.94	0.0928655	0.168	0.139427	0.0928655	0.149923	0.106489	0	0	0
Logged forest	Bird	White-chested babbler	Trichastoma rostratum	Terrestrial Insectivore	Data	Point count	0.854833	1.1349	0.404272	22	Bird2_10-32 g	3.53785	0.171627	10.4126	1	0	0	0	0	0	0.76	0.67	0.8	0.76	0.76	0.9	0.0669104	0.146969	0.0793725	0.0669104	0.132	0.151046	0	1	1
Logged forest	Bird	White-crowned forktail	Enicurus leschenaulti	Terrestrial Insectivore	Data	Point count	0.432771	0.767796	0.236983	32	Bird3_32-100 g	2.31171	0.110745	6.83939	1	0	0	0	0	0	0.76	0.67	0.8	0.76	0.76	0.9	0.0669104	0.146969	0.0793725	0.0669104	0.132	0.151046	1	0	1
Logged forest	Bird	White-crowned shama	Copsychus stricklandii	Arboreal Insectivore	Data	Point count	7.44564	4.71316	0.97643	35	Bird3_32-100 g	42.2747	4.06555	120.377	1	0	0	0	0	0	0.76	0.67	0.8	0.76	0.76	0.9	0.0669104	0.146969	0.0793725	0.0669104	0.132	0.151046	1	0	1
Logged forest	Bird	Wreathed hornbill	Aceros undulatus	Arboreal Frugivore	Data	Point count	0.0180559	1.637	0.602891	2000	Bird6_>1000 g	1.94429	0.0810205	7.20764	0	0	1	0	0	0	0.78	0.63	0.75	0.78	0.44	0.94	0.0928655	0.168	0.139427	0.0928655	0.149923	0.106489	1	0	1
Logged forest	Bird	Yellow-bellied bulbul	Alophoixus phaeocephalus	Arboreal Omnivore	Data	Point count	1.74131	1.75185	0.663158	30	Bird2_10-32 g	9.37984	0.609437	27.8758	0.6	0	0.4	0	0	0	0.76	0.67	0.8	0.76	0.76	0.9	0.0669104	0.146969	0.0793725	0.0669104	0.132	0.151046	0	1	1
Logged forest	Bird	Yellow-bellied prinia	Prinia flaviventris	Arboreal Insectivore	Data	Point count	1.97032	1.79183	0.682058	9	Bird1_<10 g	4.43655	0.297994	12.6018	1	0	0	0	0	0	0.76	0.67	0.8	0.76	0.76	0.9	0.0669104	0.146969	0.0793725	0.0669104	0.132	0.151046	0	1	1
Logged forest	Bird	Yellow-breasted flowerpecker	Prionochilus maculatus	Arboreal Omnivore	Data	Point count	3.97039	2.95795	0.896295	8	Bird1_<10 g	9.35934	0.751423	31.3237	0	0	1	0	0	0	0.76	0.67	0.8	0.76	0.76	0.9	0.0669104	0.146969	0.0793725	0.0669104	0.132	0.151046	0	1	1
Logged forest	Bird	Yellow-crowned barbet	Megalaima henricii	Arboreal Frugivore	Data	Point count	0.868285	1.09516	0.422218	70	Bird3_32-100 g	8.7533	0.481632	27.8747	0.2	0	0.8	0	0	0	0.76	0.67	0.8	0.76	0.76	0.9	0.0669104	0.146969	0.0793725	0.0669104	0.132	0.151046	0	0	0
Logged forest	Bird	Yellow-rumped flowerpecker	Prionochilus xanthopygius	Arboreal Frugivore	Data	Point count	4.5304	3.34659	0.935327	8	Bird1_<10 g	10.6794	0.763861	35.6124	0	0	1	0	0	0	0.76	0.67	0.8	0.76	0.76	0.9	0.0669104	0.146969	0.0793725	0.0669104	0.132	0.151046	0	1	1
Logged forest	Bird	Yellow-vented bulbul	Pycnonotus goiavier	Arboreal Omnivore	Data	Point count	5.29912	3.26669	0.786414	30	Bird2_10-32 g	28.5445	2.46291	82.4588	0.6	0	0.4	0	0	0	0.76	0.67	0.8	0.76	0.76	0.9	0.0669104	0.146969	0.0793725	0.0669104	0.132	0.151046	0	1	1
Logged forest	Mammal	Acuminate horseshoe bat	Rhinolophus acuminatus	Flying Insectivore	Data	Harp traps	0.0210522	NA	1	13.5	Mammal2_10-100 g	0.0274163	0.00642535	0.0793624	1	0	0	0	0	0	0.88	0.83	0.83	0.85	0.46	0.94	0.059	0.085	0.085	0.058	0.107	0.018	0	0	0
Logged forest	Mammal	Asian elephant	Elephas maximus	Terrestrial Herbivore	Data	Separate study (observation of local herd)	0.00450005	NA	1	3294897	Mammal7_>10^6 g	161.067	34.8132	533.258	0	0	0.5	0	0.5	0	0.88	0.83	0.83	0.85	0.32	0.94	0.059	0.085	0.085	0.058	0.084	0.018	0	0	0
Logged forest	Mammal	Banded civet	Hemigalus derbyanus	Terrestrial Insectivore	Data	Camera traps	0.007	NA	1	1266.35	Mammal4_1000-10,000 g	0.303642	0.0781724	0.826847	1	0	0	0	0	0	0.88	0.83	0.83	0.85	0.32	0.94	0.059	0.085	0.085	0.058	0.084	0.018	0	1	1
Logged forest	Mammal	Banteng	Bos javanicus	Terrestrial Herbivore	Data	Camera traps	0.000708811	NA	1	631487	Mammal6_10^5-10^6 g	10.2291	1.61645	42.4688	0	0	0	0	1	0	0.88	0.83	0.83	0.85	0.32	0.94	0.059	0.085	0.085	0.058	0.084	0.018	1	0	1
Logged forest	Mammal	Bay cat	Catopuma badia	Terrestrial Carnivore	Data	Camera traps	0.000181476	NA	1	3429.52	Mammal4_1000-10,000 g	0.0175863	0.00310812	0.105997	0	1	0	0	0	0	0.88	0.83	0.83	0.85	0.32	0.94	0.059	0.085	0.085	0.058	0.084	0.018	0	1	1
Logged forest	Mammal	Bearded pig	Sus barbatus	Terrestrial Omivore	Data	Camera traps	0.0387977	NA	1	135806	Mammal6_10^5-10^6 g	64.7814	17.0037	172.462	0.3	0	0.3	0.4	0	0	0.88	0.83	0.83	0.85	0.32	0.94	0.059	0.085	0.085	0.058	0.084	0.018	1	0	1
Logged forest	Mammal	Binturong	Arctictis binturong	Arboreal Frugivore	Data	Camera traps	8.88e-05	NA	1	13000	Mammal5_10^4-10^5 g	0.0243731	0.00263757	0.161022	0.2	0	0.8	0	0	0	0.88	0.83	0.83	0.85	0.32	0.94	0.059	0.085	0.085	0.058	0.084	0.018	0	1	1
Logged forest	Mammal	Black flying squirrel	Aeromys tephromelas	Arboreal Frugivore	Data	Never recorded in this land-use	0	NA	0	1187	Mammal4_1000-10,000 g	0	0	0	0	0	0.5	0.5	0	0	0.88	0.83	0.83	0.85	0.32	0.94	0.059	0.085	0.085	0.058	0.084	0.018	0	0	0
Logged forest	Mammal	Black rat	Rattus rattus	Terrestrial Omivore	Data	SECR	4	NA	1	140.84	Mammal3_100-1000 g	33.1184	8.61282	89.5939	0.333333	0	0.333333	0.333333	0	0	0.88	0.83	0.83	0.85	0.46	0.94	0.059	0.085	0.085	0.058	0.107	0.018	0	0	0
Logged forest	Mammal	Blanford's bat	Hesperoptenus blanfordi	Flying Insectivore	Data	Harp traps	0.0210522	NA	1	5	Mammal1_<10 g	0.0127349	0.00296801	0.0382527	1	0	0	0	0	0	0.88	0.83	0.83	0.85	0.46	0.94	0.059	0.085	0.085	0.058	0.107	0.018	0	0	0
Logged forest	Mammal	Bornean horseshoe bat	Rhinolophus borneensis	Flying Insectivore	Data	Harp traps	1.32629	NA	1	8.5	Mammal1_<10 g	1.20849	0.28389	3.62648	1	0	0	0	0	0	0.88	0.83	0.83	0.85	0.46	0.94	0.059	0.085	0.085	0.058	0.107	0.018	0	0	0
Logged forest	Mammal	Bornean orangutan	Pongo pygmaeus	Arboreal Omnivore	Data	Separate study (Seaman et al. 2019. Am J Primatol, 81:e23030)	0.0235	0.0059	1	52754.1	Mammal5_10^4-10^5 g	18.6909	4.26324	52.0478	0.5	0	0.5	0	0	0	0.88	0.83	0.83	0.85	0.32	0.94	0.059	0.085	0.085	0.058	0.084	0.018	1	0	1
Logged forest	Mammal	Borneo roundleaf bat	Hipposideros doriae	Flying Insectivore	Data	Harp traps	0.0631567	NA	1	4	Mammal1_<10 g	0.032159	0.0076069	0.0929417	1	0	0	0	0	0	0.88	0.83	0.83	0.85	0.46	0.94	0.059	0.085	0.085	0.058	0.107	0.018	0	0	0
Logged forest	Mammal	Bronze tube-nosed bat	Murina aenea	Flying Insectivore	Data	Harp traps	0.0210522	NA	1	8.5	Mammal1_<10 g	0.0191824	0.00463461	0.0554054	1	0	0	0	0	0	0.88	0.83	0.83	0.85	0.46	0.94	0.059	0.085	0.085	0.058	0.107	0.018	0	0	0
Logged forest	Mammal	Brown spiny rat	Maxomys rajah	Terrestrial Omivore	ExpertGuess	Expert guess	0.05	NA	1	150	Mammal3_100-1000 g	0.434615	0.0923978	1.2436	0.333333	0	0.333333	0.333333	0	0	0.88	0.83	0.83	0.85	0.46	0.94	0.059	0.085	0.085	0.058	0.107	0.018	0	0	0
Logged forest	Mammal	Brown tube-nosed bat	Murina suilla	Flying Insectivore	Data	Harp traps	1.05261	NA	1	5	Mammal1_<10 g	0.636745	0.148848	1.84853	1	0	0	0	0	0	0.88	0.83	0.83	0.85	0.46	0.94	0.059	0.085	0.085	0.058	0.107	0.018	0	0	0
Logged forest	Mammal	Cantor's roundleaf bat	Hipposideros galeritus	Flying Insectivore	Data	Harp traps	0.126313	NA	1	8.5	Mammal1_<10 g	0.115094	0.0267525	0.331575	1	0	0	0	0	0	0.88	0.83	0.83	0.85	0.46	0.94	0.059	0.085	0.085	0.058	0.107	0.018	0	0	0
Logged forest	Mammal	Chestnut-bellied spiny rat	Maxomys ochraceiventer	Terrestrial Omivore	ExpertGuess	Expert guess	0.1	NA	1	159	Mammal3_100-1000 g	0.909225	0.194804	2.58939	0.333333	0	0.333333	0.333333	0	0	0.88	0.83	0.83	0.85	0.46	0.94	0.059	0.085	0.085	0.058	0.107	0.018	0	0	0
Logged forest	Mammal	Clear-winged woolly bat	Kerivoula pellucida	Flying Insectivore	Data	Harp traps	0.568411	NA	1	4.8	Mammal1_<10 g	0.333175	0.0761945	0.984791	1	0	0	0	0	0	0.88	0.83	0.83	0.85	0.46	0.94	0.059	0.085	0.085	0.058	0.107	0.018	0	0	0
Logged forest	Mammal	Collared mongoose	Herpestes semitorquatus	Terrestrial Carnivore	Data	Camera traps	0.000618253	NA	1	1396.16	Mammal4_1000-10,000 g	0.029529	0.00438219	0.112433	0.4	0.6	0	0	0	0	0.88	0.83	0.83	0.85	0.32	0.94	0.059	0.085	0.085	0.058	0.084	0.018	0	1	1
Logged forest	Mammal	Colugo	Galeopterus variegatus	Arboreal Herbivore	ExpertGuess	Expert guess	0.05	NA	1	1500	Mammal4_1000-10,000 g	6.37965	1.31672	21.0343	0	0	0.1	0	0.9	0	0.88	0.83	0.83	0.85	0.32	0.94	0.059	0.085	0.085	0.058	0.084	0.018	0	0	0
Logged forest	Mammal	Common palm civet	Paradoxurus hermaphroditus	Terrestrial Omivore	Data	Camera traps	0	NA	0	3200	Mammal4_1000-10,000 g	0	0.000245245	0.0729382	0.5	0	0.5	0	0	0	0.88	0.83	0.83	0.85	0.32	0.94	0.059	0.085	0.085	0.058	0.084	0.018	0	1	1
Logged forest	Mammal	Creagh's horseshoe bat	Rhinolophus creaghi	Flying Insectivore	Data	Harp traps	1.55787	NA	1	12	Mammal2_10-100 g	1.85247	0.443757	5.55523	1	0	0	0	0	0	0.88	0.83	0.83	0.85	0.46	0.94	0.059	0.085	0.085	0.058	0.107	0.018	0	0	0
Logged forest	Mammal	Dark tailed tree rat	Niviventer cremoriventer	Arboreal Omnivore	Data	SECR	2	NA	1	71.54	Mammal2_10-100 g	9.72125	2.45766	26.2766	0.5	0	0.5	0	0	0	0.88	0.83	0.83	0.85	0.46	0.94	0.059	0.085	0.085	0.058	0.107	0.018	0	0	0
Logged forest	Mammal	Dayak roundleaf bat	Hipposideros dyacorum	Flying Insectivore	Data	Harp traps	1.57892	NA	1	7.5	Mammal1_<10 g	1.30617	0.299508	3.83592	1	0	0	0	0	0	0.88	0.83	0.83	0.85	0.46	0.94	0.059	0.085	0.085	0.058	0.107	0.018	0	0	0
Logged forest	Mammal	Diadem leaf-nosed bat	Hipposideros diadema	Flying Insectivore	Data	Harp traps	0.0421045	NA	1	47	Mammal2_10-100 g	0.143642	0.0348842	0.431881	1	0	0	0	0	0	0.88	0.83	0.83	0.85	0.46	0.94	0.059	0.085	0.085	0.058	0.107	0.018	0	0	0
Logged forest	Mammal	Domestic dog	Canis familiaris	Terrestrial Carnivore	Data	Camera traps	5.57e-05	NA	1	4000	Mammal4_1000-10,000 g	0.00607857	0.000292863	0.0467154	0	1	0	0	0	0	0.88	0.83	0.83	0.85	0.32	0.94	0.059	0.085	0.085	0.058	0.084	0.018	0	0	0
Logged forest	Mammal	Dusky leaf-nosed bat	Hipposideros ater	Flying Insectivore	Data	Harp traps	0	NA	0	7.5	Mammal1_<10 g	0	0	0	1	0	0	0	0	0	0.88	0.83	0.83	0.85	0.46	0.94	0.059	0.085	0.085	0.058	0.107	0.018	0	0	0
Logged forest	Mammal	Ear-spot squirrel	Callosciurus adamsi	Arboreal Omnivore	ExpertGuess	Expert guess	0.15	NA	1	135	Mammal3_100-1000 g	1.21127	0.255516	3.41712	0.2	0	0.4	0.4	0	0	0.88	0.83	0.83	0.85	0.46	0.94	0.059	0.085	0.085	0.058	0.107	0.018	0	0	0
Logged forest	Mammal	Fawn leaf-nosed bat	Hipposideros cervinus	Flying Insectivore	Data	Harp traps	4.56834	NA	1	10	Mammal2_10-100 g	4.719	1.10286	14.0295	1	0	0	0	0	0	0.88	0.83	0.83	0.85	0.46	0.94	0.059	0.085	0.085	0.058	0.107	0.018	0	0	0
Logged forest	Mammal	Flat-headed cat	Prionailurus planiceps	Terrestrial Carnivore	ExpertGuess	Expert guess	0.0002	NA	1	1800	Mammal4_1000-10,000 g	0.011783	0.00242139	0.0339511	0	1	0	0	0	0	0.88	0.83	0.83	0.85	0.32	0.94	0.059	0.085	0.085	0.058	0.084	0.018	0	0	0
Logged forest	Mammal	Four-striped ground squirrel	Lariscus hosei	Arboreal Frugivore	ExpertGuess	Expert guess	0.15	NA	1	180	Mammal3_100-1000 g	1.52988	0.340436	4.44973	0	0	0.5	0.5	0	0	0.88	0.83	0.83	0.85	0.46	0.94	0.059	0.085	0.085	0.058	0.107	0.018	0	0	0
Logged forest	Mammal	Francis's woolly bat	Rhinolophus francisi	Flying Insectivore	Data	Harp traps	0	NA	0	22	Mammal2_10-100 g	0	0	0	1	0	0	0	0	0	0.88	0.83	0.83	0.85	0.46	0.94	0.059	0.085	0.085	0.058	0.107	0.018	0	0	0
Logged forest	Mammal	Gilded tube-nosed bat	Murina rozendaali	Flying Insectivore	Data	Harp traps	0.105261	NA	1	10	Mammal2_10-100 g	0.108733	0.0259891	0.313863	1	0	0	0	0	0	0.88	0.83	0.83	0.85	0.46	0.94	0.059	0.085	0.085	0.058	0.107	0.018	0	0	0
Logged forest	Mammal	Greater mouse-deer	Tragulus napu	Terrestrial Frugivore / Granivore	Data	Camera traps	0.00300694	NA	1	4791.22	Mammal4_1000-10,000 g	0.694135	0.158061	2.32167	0	0	0.5	0	0.5	0	0.88	0.83	0.83	0.85	0.32	0.94	0.059	0.085	0.085	0.058	0.084	0.018	1	0	1
Logged forest	Mammal	Groove-toothed bat	Phoniscus atrox	Flying Insectivore	Data	Harp traps	0.0421045	NA	1	6.5	Mammal1_<10 g	0.0311882	0.00743049	0.0920271	1	0	0	0	0	0	0.88	0.83	0.83	0.85	0.46	0.94	0.059	0.085	0.085	0.058	0.107	0.018	0	0	0
Logged forest	Mammal	Hardwicke's woolly bat	Kerivoula hardwickii	Flying Insectivore	Data	Harp traps	2.52627	NA	1	4.2	Mammal1_<10 g	1.33574	0.313515	3.87669	1	0	0	0	0	0	0.88	0.83	0.83	0.85	0.46	0.94	0.059	0.085	0.085	0.058	0.107	0.018	0	0	0
Logged forest	Mammal	Horse-tailed squirrel	Sundasciurus hippurus	Arboreal Omnivore	ExpertGuess	Expert guess	0.15	NA	1	310	Mammal3_100-1000 g	2.30121	0.475246	6.39888	0.2	0	0.4	0.4	0	0	0.88	0.83	0.83	0.85	0.46	0.94	0.059	0.085	0.085	0.058	0.107	0.018	0	0	0
Logged forest	Mammal	Horsfield's bat	Myotis horsefieldi	Flying Insectivore	Data	Harp traps	0	NA	0	6.5	Mammal1_<10 g	0	0	0	1	0	0	0	0	0	0.88	0.83	0.83	0.85	0.46	0.94	0.059	0.085	0.085	0.058	0.107	0.018	0	0	0
Logged forest	Mammal	Hose's civet	Diplogale hosei	Terrestrial Omivore	Data	Camera traps	0	NA	0	1500	Mammal4_1000-10,000 g	0	0	0	0.3	0.4	0.3	0	0	0	0.88	0.83	0.83	0.85	0.32	0.94	0.059	0.085	0.085	0.058	0.084	0.018	0	1	1
Logged forest	Mammal	Large tree shrew	Tupaia tana	Arboreal Omnivore	Data	SECR	1	NA	1	182.33	Mammal3_100-1000 g	10.1839	2.62621	27.845	0.2	0	0.4	0.4	0	0	0.88	0.83	0.83	0.85	0.46	0.94	0.059	0.085	0.085	0.058	0.107	0.018	0	0	0
Logged forest	Mammal	Least pygmy squirrel	Exilisciurus exilis	Arboreal Omnivore	ExpertGuess	Expert guess	0.1	NA	1	19	Mammal2_10-100 g	0.177718	0.0370402	0.510682	0.2	0	0.4	0.4	0	0	0.88	0.83	0.83	0.85	0.46	0.94	0.059	0.085	0.085	0.058	0.107	0.018	0	0	0
Logged forest	Mammal	Least woolly bat	Kerivoula minuta	Flying Insectivore	Data	Harp traps	0.0210522	NA	1	2	Mammal1_<10 g	0.00627749	0.00148853	0.0189388	1	0	0	0	0	0	0.88	0.83	0.83	0.85	0.46	0.94	0.059	0.085	0.085	0.058	0.107	0.018	0	0	0
Logged forest	Mammal	Lesser hairy-winged bat	Harpiocephalus harpia	Flying Insectivore	Data	Harp traps	0.0210522	NA	1	21	Mammal2_10-100 g	0.0385606	0.00920886	0.113192	1	0	0	0	0	0	0.88	0.83	0.83	0.85	0.46	0.94	0.059	0.085	0.085	0.058	0.107	0.018	0	0	0
Logged forest	Mammal	Lesser mouse-deer	Tragulus kanchil	Terrestrial Frugivore / Granivore	Data	Camera traps	0.0146161	NA	1	3000	Mammal4_1000-10,000 g	1.30817	0.342732	3.82399	0	0	1	0	0	0	0.88	0.83	0.83	0.85	0.32	0.94	0.059	0.085	0.085	0.058	0.084	0.018	1	0	1
Logged forest	Mammal	Lesser sheath-tailed bat	Emballanura monticola	Flying Insectivore	Data	Harp traps	0.484202	NA	1	6.5	Mammal1_<10 g	0.358664	0.0873311	1.06273	1	0	0	0	0	0	0.88	0.83	0.83	0.85	0.46	0.94	0.059	0.085	0.085	0.058	0.107	0.018	0	0	0
Logged forest	Mammal	Lesser treeshrew	Tupaia minor	Arboreal Omnivore	Data	Never recorded in this land-use	0	NA	0	60	Mammal2_10-100 g	0	0	0	0.5	0	0.5	0	0	0	0.88	0.83	0.83	0.85	0.46	0.94	0.059	0.085	0.085	0.058	0.107	0.018	0	0	0
Logged forest	Mammal	Little bent-wing bat	Miniopterus australis	Flying Insectivore	Data	Harp traps	0.0210522	NA	1	6	Mammal1_<10 g	0.0146596	0.00348146	0.0433018	1	0	0	0	0	0	0.88	0.83	0.83	0.85	0.46	0.94	0.059	0.085	0.085	0.058	0.107	0.018	0	0	0
Logged forest	Mammal	Long-tailed giant rat	Leopoldamys sabanus	Terrestrial Omivore	Data	SECR	1.5	NA	1	347.61	Mammal3_100-1000 g	24.9464	6.44498	68.2821	0.333333	0	0.333333	0.333333	0	0	0.88	0.83	0.83	0.85	0.46	0.94	0.059	0.085	0.085	0.058	0.107	0.018	0	0	0
Logged forest	Mammal	Long-tailed macaque	Macaca fascicularis	Arboreal Frugivore	Data	Camera traps	0.000205231	NA	1	4579.66	Mammal4_1000-10,000 g	0.0247393	0.00170772	0.165724	0.5	0	0.5	0	0	0	0.88	0.83	0.83	0.85	0.32	0.94	0.059	0.085	0.085	0.058	0.084	0.018	0	1	1
Logged forest	Mammal	Long-tailed porcupine	Trichys fasciculata	Terrestrial Frugivore / Granivore	Data	Camera traps	0.00471724	NA	1	4549.99	Mammal4_1000-10,000 g	0.58233	0.135187	1.75051	0	0	0.5	0.5	0	0	0.88	0.83	0.83	0.85	0.32	0.94	0.059	0.085	0.085	0.058	0.084	0.018	0	1	1
Logged forest	Mammal	Low's squirrel	Sundasciurus lowii	Arboreal Omnivore	Data	SECR	4	NA	1	84.99	Mammal2_10-100 g	22.5978	5.71595	60.6219	0.2	0	0.4	0.4	0	0	0.88	0.83	0.83	0.85	0.46	0.94	0.059	0.085	0.085	0.058	0.107	0.018	0	0	0
Logged forest	Mammal	Malay civet	Viverra tangalunga	Terrestrial Carnivore	Data	Camera traps	0.031	NA	1	7349.99	Mammal4_1000-10,000 g	5.39494	1.48608	14.4619	0.3	0.4	0.3	0	0	0	0.88	0.83	0.83	0.85	0.32	0.94	0.059	0.085	0.085	0.058	0.084	0.018	0	1	1
Logged forest	Mammal	Malay porcupine	Hystrix brachyura	Terrestrial Frugivore / Granivore	Data	Camera traps	0.0121601	NA	1	8000	Mammal4_1000-10,000 g	2.3207	0.635032	6.31779	0	0	0.5	0.5	0	0	0.88	0.83	0.83	0.85	0.32	0.94	0.059	0.085	0.085	0.058	0.084	0.018	0	1	1
Logged forest	Mammal	Malay weasel	Mustela nudipes	Terrestrial Carnivore	Data	Camera traps	6.6e-05	NA	1	570	Mammal3_100-1000 g	0.0015786	0	0.0155178	0.4	0.6	0	0	0	0	0.88	0.83	0.83	0.85	0.32	0.94	0.059	0.085	0.085	0.058	0.084	0.018	0	1	1
Logged forest	Mammal	Malayan slit-faced bat	Nycteris tragata	Flying Insectivore	Data	Harp traps	0.147366	NA	1	17	Mammal2_10-100 g	0.229295	0.0544943	0.67677	1	0	0	0	0	0	0.88	0.83	0.83	0.85	0.46	0.94	0.059	0.085	0.085	0.058	0.107	0.018	0	0	0
Logged forest	Mammal	Marbled cat	Pardofelis marmorata	Terrestrial Carnivore	Data	Camera traps	0.000579384	NA	1	2828.34	Mammal4_1000-10,000 g	0.0483844	0.00857448	0.299612	0	1	0	0	0	0	0.88	0.83	0.83	0.85	0.32	0.94	0.059	0.085	0.085	0.058	0.084	0.018	0	1	1
Logged forest	Mammal	Maroon langur	Presbytis rubicunda	Arboreal Omnivore	ExpertGuess	Expert guess	0.0001	NA	1	6348.53	Mammal4_1000-10,000 g	0.0414084	0.00840703	0.135418	0	0	0	0	1	0	0.88	0.83	0.83	0.85	0.32	0.94	0.059	0.085	0.085	0.058	0.084	0.018	0	0	0
Logged forest	Mammal	Masked palm civet	Paguma larvata	Arboreal Frugivore	Data	Camera traps	0	NA	0	4300	Mammal4_1000-10,000 g	0	0.0128646	0.175927	0.2	0	0.8	0	0	0	0.88	0.83	0.83	0.85	0.32	0.94	0.059	0.085	0.085	0.058	0.084	0.018	0	1	1
Logged forest	Mammal	Moon rat	Echinosorex gymnura	Terrestrial Insectivore	Data	Camera traps	0.000197235	NA	1	787.265	Mammal3_100-1000 g	0.00592764	0.00042444	0.0517356	1	0	0	0	0	0	0.88	0.83	0.83	0.85	0.32	0.94	0.059	0.085	0.085	0.058	0.084	0.018	0	1	1
Logged forest	Mammal	Mullers rat	Sundamys muelleri	Terrestrial Omivore	Data	SECR	1	NA	1	356.48	Mammal3_100-1000 g	16.9576	4.35726	46.577	0.333333	0	0.333333	0.333333	0	0	0.88	0.83	0.83	0.85	0.46	0.94	0.059	0.085	0.085	0.058	0.107	0.018	0	0	0
Logged forest	Mammal	Northern gray gibbon	Hylobates funereus	Arboreal Frugivore	ExpertGuess	Expert guess	0.0001	NA	1	5909.81	Mammal4_1000-10,000 g	0.0151061	0.00305826	0.0439378	0	0	1	0	0	0	0.88	0.83	0.83	0.85	0.32	0.94	0.059	0.085	0.085	0.058	0.084	0.018	0	0	0
Logged forest	Mammal	Oriental small-clawed otter	Aonyx cinereus	Terrestrial Carnivore	Data	Camera traps	0.000443512	NA	1	3100	Mammal4_1000-10,000 g	0.0397551	0	0.321502	0	1	0	0	0	0	0.88	0.83	0.83	0.85	0.32	0.94	0.059	0.085	0.085	0.058	0.084	0.018	0	1	1
Logged forest	Mammal	Pale giant squirrel	Ratufa affinis	Arboreal Omnivore	ExpertGuess	Expert guess	0.05	NA	1	1190	Mammal4_1000-10,000 g	2.16683	0.465629	5.92326	0.2	0	0.4	0.4	0	0	0.88	0.83	0.83	0.85	0.32	0.94	0.059	0.085	0.085	0.058	0.084	0.018	0	0	0
Logged forest	Mammal	Papillose woolly bat	Kerivoula papillosa	Flying Insectivore	Data	Harp traps	0.736828	NA	1	13	Mammal2_10-100 g	0.932015	0.223183	2.77308	1	0	0	0	0	0	0.88	0.83	0.83	0.85	0.46	0.94	0.059	0.085	0.085	0.058	0.107	0.018	0	0	0
Logged forest	Mammal	Pen-tailed treeshrew	Ptilocercus lowii	Arboreal Omnivore	ExpertGuess	Expert guess	0.02	NA	1	48	Mammal2_10-100 g	0.0693117	0.014918	0.194039	0.7	0	0.15	0	0	0.15	0.88	0.83	0.83	0.85	0.46	0.94	0.059	0.085	0.085	0.058	0.107	0.018	0	0	0
Logged forest	Mammal	Philippine slow loris	Nycticebus menagensis	Arboreal Omnivore	ExpertGuess	Expert guess	0.05	NA	1	900	Mammal3_100-1000 g	3.40456	0.686357	10.6086	0.1	0	0.1	0	0.6	0.2	0.88	0.83	0.83	0.85	0.32	0.94	0.059	0.085	0.085	0.058	0.084	0.018	0	0	0
Logged forest	Mammal	Pig-tailed macaque	Macaca nemestrina	Arboreal Frugivore	Data	Camera traps	0.0379407	NA	1	7845.39	Mammal4_1000-10,000 g	6.99747	1.88142	18.5226	0.333333	0	0.333333	0.333333	0	0	0.88	0.83	0.83	0.85	0.32	0.94	0.059	0.085	0.085	0.058	0.084	0.018	0	1	1
Logged forest	Mammal	Plain tree shrew	Tupaia longipes	Arboreal Omnivore	Data	SECR	0.550632	NA	1	168.05	Mammal3_100-1000 g	5.26543	1.32125	14.1369	0.2	0	0.4	0.4	0	0	0.88	0.83	0.83	0.85	0.46	0.94	0.059	0.085	0.085	0.058	0.107	0.018	0	0	0
Logged forest	Mammal	Plantain squirrel	Callosciurus notatus	Arboreal Omnivore	ExpertGuess	Expert guess	0.15	NA	1	230	Mammal3_100-1000 g	1.82759	0.383775	5.17116	0.2	0	0.4	0.4	0	0	0.88	0.83	0.83	0.85	0.46	0.94	0.059	0.085	0.085	0.058	0.107	0.018	0	0	0
Logged forest	Mammal	Polynesian rat	Rattus exulans	Terrestrial Omivore	Data	SECR	2	NA	1	50.63	Mammal2_10-100 g	7.51667	1.97002	20.0378	0.333333	0	0.333333	0.333333	0	0	0.88	0.83	0.83	0.85	0.46	0.94	0.059	0.085	0.085	0.058	0.107	0.018	0	0	0
Logged forest	Mammal	Prevost's squirrel	Callosciurus prevostii	Arboreal Omnivore	ExpertGuess	Expert guess	0.2	NA	1	358	Mammal3_100-1000 g	3.42895	0.72674	9.57404	0.2	0	0.4	0.4	0	0	0.88	0.83	0.83	0.85	0.46	0.94	0.059	0.085	0.085	0.058	0.107	0.018	0	0	0
Logged forest	Mammal	Ranee mouse	Haeromys margarettae	Terrestrial Frugivore / Granivore	Data	Never recorded in this land-use	0	NA	0	14	Mammal2_10-100 g	0	0	0	0	0	0.5	0.5	0	0	0.88	0.83	0.83	0.85	0.46	0.94	0.059	0.085	0.085	0.058	0.107	0.018	0	0	0
Logged forest	Mammal	Red giant flying squirrel	Petaurista petaurista	Arboreal Frugivore	ExpertGuess	Expert guess	0.05	NA	1	1533.84	Mammal4_1000-10,000 g	2.66618	0.566029	7.58472	0	0	0.5	0.5	0	0	0.88	0.83	0.83	0.85	0.32	0.94	0.059	0.085	0.085	0.058	0.084	0.018	0	0	0
Logged forest	Mammal	Red muntjac	Muntiacus muntjak	Terrestrial Herbivore	Data	Camera traps	0.062565	NA	1	17505.8	Mammal5_10^4-10^5 g	33.4662	8.80089	95.7999	0	0	0.33333	0.33333	0.33333	0	0.88	0.83	0.83	0.85	0.32	0.94	0.059	0.085	0.085	0.058	0.084	0.018	1	0	1
Logged forest	Mammal	Red spiny rat	Maxomys surifer	Terrestrial Omivore	Data	SECR	3.54355	NA	1	155	Mammal3_100-1000 g	31.5913	8.58927	88.9234	0.333333	0	0.333333	0.333333	0	0	0.88	0.83	0.83	0.85	0.46	0.94	0.059	0.085	0.085	0.058	0.107	0.018	0	0	0
Logged forest	Mammal	Ridley's bat	Myotis ridleyi	Flying Insectivore	Data	Harp traps	0.084209	NA	1	5	Mammal1_<10 g	0.0509396	0.0122649	0.145271	1	0	0	0	0	0	0.88	0.83	0.83	0.85	0.46	0.94	0.059	0.085	0.085	0.058	0.107	0.018	0	0	0
Logged forest	Mammal	Ridley's leaf-nosed bat	Hipposideros ridleyi	Flying Insectivore	Data	Harp traps	0.715776	NA	1	9.5	Mammal1_<10 g	0.710677	0.162811	2.07176	1	0	0	0	0	0	0.88	0.83	0.83	0.85	0.46	0.94	0.059	0.085	0.085	0.058	0.107	0.018	0	0	0
Logged forest	Mammal	Round-eared tube-nosed bat	Murina cyclotis	Flying Insectivore	Data	Harp traps	0.294731	NA	1	10	Mammal2_10-100 g	0.304452	0.0718964	0.887109	1	0	0	0	0	0	0.88	0.83	0.83	0.85	0.46	0.94	0.059	0.085	0.085	0.058	0.107	0.018	0	0	0
Logged forest	Mammal	Sabah grey langur	Presbytis sabana	Arboreal Herbivore	ExpertGuess	Expert guess	0.0001	NA	1	6277.78	Mammal4_1000-10,000 g	0.0410517	0.00793819	0.136669	0	0	0	0	1	0	0.88	0.83	0.83	0.85	0.32	0.94	0.059	0.085	0.085	0.058	0.084	0.018	0	0	0
Logged forest	Mammal	Sambar deer	Rusa unicolor	Terrestrial Herbivore	Data	Camera traps	0.0492514	NA	1	177523	Mammal6_10^5-10^6 g	184.866	44.9011	584.911	0	0	0.5	0	0.5	0	0.88	0.83	0.83	0.85	0.32	0.94	0.059	0.085	0.085	0.058	0.084	0.018	1	0	1
Logged forest	Mammal	Short-tailed mongoose	Herpestes brachyurus	Terrestrial Carnivore	Data	Camera traps	0.000496315	NA	1	1398.08	Mammal4_1000-10,000 g	0.0237302	0.0041138	0.110091	0.4	0.6	0	0	0	0	0.88	0.83	0.83	0.85	0.32	0.94	0.059	0.085	0.085	0.058	0.084	0.018	0	1	1
Logged forest	Mammal	Slender tree shrew	Tupaia gracilis	Arboreal Omnivore	Data	SECR	1.02	NA	1	111.95	Mammal3_100-1000 g	7.12821	1.85646	19.4082	0.2	0	0.4	0.4	0	0	0.88	0.83	0.83	0.85	0.46	0.94	0.059	0.085	0.085	0.058	0.107	0.018	0	0	0
Logged forest	Mammal	Small spiny rat	Maxomys baedon	Terrestrial Omivore	Data	SECR	2.2	NA	1	158.96	Mammal3_100-1000 g	19.9991	5.23883	53.571	0.333333	0	0.333333	0.333333	0	0	0.88	0.83	0.83	0.85	0.46	0.94	0.059	0.085	0.085	0.058	0.107	0.018	0	0	0
Logged forest	Mammal	Small woolly bat	Kerivoula intermedia	Flying Insectivore	Data	Harp traps	4.25255	NA	1	4.2	Mammal1_<10 g	2.24849	0.530361	6.92225	1	0	0	0	0	0	0.88	0.83	0.83	0.85	0.46	0.94	0.059	0.085	0.085	0.058	0.107	0.018	0	0	0
Logged forest	Mammal	Small-toothed palm civet	Arctogalidia trivirgata	Arboreal Omnivore	ExpertGuess	Expert guess	0.02	NA	1	2250	Mammal4_1000-10,000 g	1.39422	0.292686	4.03052	0.4	0.2	0.4	0	0	0	0.88	0.83	0.83	0.85	0.32	0.94	0.059	0.085	0.085	0.058	0.084	0.018	0	0	0
Logged forest	Mammal	Smooth-coated otter	Lutrogale perspicillata	Terrestrial Carnivore	ExpertGuess	Expert guess	0.001	NA	1	9000	Mammal4_1000-10,000 g	0.203955	0.0428832	0.585146	0.02	0.98	0	0	0	0	0.88	0.83	0.83	0.85	0.32	0.94	0.059	0.085	0.085	0.058	0.084	0.018	0	0	0
Logged forest	Mammal	Striped treeshrew	Tupaia dorsalis	Arboreal Omnivore	ExpertGuess	Expert guess	0.02	NA	1	168	Mammal3_100-1000 g	0.191206	0.0414267	0.543271	0.2	0	0.4	0.4	0	0	0.88	0.83	0.83	0.85	0.46	0.94	0.059	0.085	0.085	0.058	0.107	0.018	0	0	0
Logged forest	Mammal	Sun bear	Helarctos malayanus	Terrestrial Omivore	Data	Camera traps	0.00269761	NA	1	57037.9	Mammal5_10^4-10^5 g	2.26231	0.570387	6.44149	0.5	0.3	0.2	0	0	0	0.88	0.83	0.83	0.85	0.32	0.94	0.059	0.085	0.085	0.058	0.084	0.018	1	0	1
Logged forest	Mammal	Sunda clouded leopard	Neofelis diardi	Terrestrial Carnivore	Data	Camera traps	0.000471535	NA	1	15022.5	Mammal5_10^4-10^5 g	0.142927	0.0285833	0.724765	0	1	0	0	0	0	0.88	0.83	0.83	0.85	0.32	0.94	0.059	0.085	0.085	0.058	0.084	0.018	0	1	1
Logged forest	Mammal	Sunda leopard cat	Prionailurus javanensis	Terrestrial Carnivore	Data	Camera traps	0.00179001	NA	1	2785.49	Mammal4_1000-10,000 g	0.147732	0.0343694	0.470271	0	1	0	0	0	0	0.88	0.83	0.83	0.85	0.32	0.94	0.059	0.085	0.085	0.058	0.084	0.018	0	1	1
Logged forest	Mammal	Sunda pangolin	Manis javanica	Terrestrial Insectivore	Data	Camera traps	0.00102852	NA	1	4860.85	Mammal4_1000-10,000 g	0.126022	0.030978	0.375825	1	0	0	0	0	0	0.88	0.83	0.83	0.85	0.32	0.94	0.059	0.085	0.085	0.058	0.084	0.018	1	0	1
Logged forest	Mammal	Sunda stink badger	Mydaus javanensis	Terrestrial Insectivore	Data	Camera traps	0.000721593	NA	1	2500	Mammal4_1000-10,000 g	0.0529169	0.0111042	0.164143	1	0	0	0	0	0	0.88	0.83	0.83	0.85	0.32	0.94	0.059	0.085	0.085	0.058	0.084	0.018	0	1	1
Logged forest	Mammal	Temminck's flying squirrel	Petinomys setosus	Arboreal Frugivore	Data	Never recorded in this land-use	0	NA	0	40	Mammal2_10-100 g	0	0	0	0	0	0.5	0.5	0	0	0.88	0.83	0.83	0.85	0.46	0.94	0.059	0.085	0.085	0.058	0.107	0.018	0	0	0
Logged forest	Mammal	Thick-spined porcupine	Hystrix crassispinis	Terrestrial Frugivore / Granivore	Data	Camera traps	0.000768919	NA	1	4587.3	Mammal4_1000-10,000 g	0.0955212	0.00154771	0.941522	0	0	0.5	0.5	0	0	0.88	0.83	0.83	0.85	0.32	0.94	0.059	0.085	0.085	0.058	0.084	0.018	0	1	1
Logged forest	Mammal	Thomas's flying squirrel	Aeromys thomasi	Arboreal Frugivore	ExpertGuess	Expert guess	0.05	NA	1	1430.19	Mammal4_1000-10,000 g	2.52599	0.544672	7.06991	0	0	0.5	0.5	0	0	0.88	0.83	0.83	0.85	0.32	0.94	0.059	0.085	0.085	0.058	0.084	0.018	0	0	0
Logged forest	Mammal	Trefoil horseshoe bat	Rhinolophus trifoliatus	Flying Insectivore	Data	Harp traps	1.76839	NA	1	18	Mammal2_10-100 g	2.87568	0.693503	8.60152	1	0	0	0	0	0	0.88	0.83	0.83	0.85	0.46	0.94	0.059	0.085	0.085	0.058	0.107	0.018	0	0	0
Logged forest	Mammal	Tufted ground squirrel	Rheithrosciurus macrotis	Arboreal Frugivore	Data	Camera traps	6.42e-05	NA	1	1351.63	Mammal4_1000-10,000 g	0.00310496	0.000158676	0.0317722	0	0	0.5	0.5	0	0	0.88	0.83	0.83	0.85	0.32	0.94	0.059	0.085	0.085	0.058	0.084	0.018	0	1	1
Logged forest	Mammal	Wall-roosting mouse-eared bat	Myotis muricola	Flying Insectivore	Data	Harp traps	0.273679	NA	1	5	Mammal1_<10 g	0.165554	0.0399134	0.4783	1	0	0	0	0	0	0.88	0.83	0.83	0.85	0.46	0.94	0.059	0.085	0.085	0.058	0.107	0.018	0	0	0
Logged forest	Mammal	Western tarsier	Cephalopachus bancanus	Arboreal Insectivore	Data	Camera traps	0.02	NA	1	123	Mammal3_100-1000 g	0.144912	0.037116	0.38371	0.7	0.3	0	0	0	0	0.88	0.83	0.83	0.85	0.46	0.94	0.059	0.085	0.085	0.058	0.107	0.018	0	0	0
Logged forest	Mammal	Whitehead's rat	Maxomys whiteheadi	Terrestrial Omivore	Data	SECR	5	NA	1	54.33	Mammal2_10-100 g	19.8433	5.06397	54.4914	0.333333	0	0.333333	0.333333	0	0	0.88	0.83	0.83	0.85	0.46	0.94	0.059	0.085	0.085	0.058	0.107	0.018	0	0	0
Logged forest	Mammal	Woolly horseshoe bat	Rhinolophus luctus	Flying Insectivore	Data	Harp traps	1.55787	NA	1	37	Mammal2_10-100 g	4.41849	1.00986	13.021	1	0	0	0	0	0	0.88	0.83	0.83	0.85	0.46	0.94	0.059	0.085	0.085	0.058	0.107	0.018	0	0	0
Logged forest	Mammal	Yellow muntjac	Muntiacus atherodes	Terrestrial Frugivore / Granivore	Data	Camera traps	0.00965931	NA	1	18869.5	Mammal5_10^4-10^5 g	3.57545	0.856511	10.9295	0	0	0.5	0.5	0	0	0.88	0.83	0.83	0.85	0.32	0.94	0.059	0.085	0.085	0.058	0.084	0.018	1	0	1
Logged forest	Mammal	Yellow-throated marten	Martes flavigula	Terrestrial Carnivore	Data	Camera traps	0.000701197	NA	1	2502.32	Mammal4_1000-10,000 g	0.0523661	0.0126569	0.157484	0.5	0.5	0	0	0	0	0.88	0.83	0.83	0.85	0.32	0.94	0.059	0.085	0.085	0.058	0.084	0.018	0	1	1
Old-growth forest	Bird	Arctic warbler	Phylloscopus borealis	Arboreal Insectivore	Data	Point count	0.159177	0.444705	0.111502	10	Bird2_10-32 g	0.385079	0.0169215	1.12058	1	0	0	0	0	0	0.76	0.67	0.8	0.76	0.76	0.9	0.0669104	0.146969	0.0793725	0.0669104	0.132	0.151046	0	0	0
Old-growth forest	Bird	Ashy tailorbird	Orthotomus ruficeps	Arboreal Insectivore	Data	Point count	2.4614	1.86007	0.814827	7	Bird1_<10 g	4.67049	0.31702	13.4125	1	0	0	0	0	0	0.76	0.67	0.8	0.76	0.76	0.9	0.0669104	0.146969	0.0793725	0.0669104	0.132	0.151046	0	0	0
Old-growth forest	Bird	Asian brown flycatcher	Muscicapa dauurica	Arboreal Insectivore	Data	Point count	0.13963	0.426107	0.10389	10	Bird2_10-32 g	0.337791	0.0158532	0.985406	1	0	0	0	0	0	0.76	0.67	0.8	0.76	0.76	0.9	0.0669104	0.146969	0.0793725	0.0669104	0.132	0.151046	0	0	0
Old-growth forest	Bird	Asian fairy bluebird	Irena puella	Arboreal Frugivore	Data	Point count	2.03964	1.706	0.764471	60	Bird3_32-100 g	17.8392	1.11438	54.827	0.5	0	0.5	0	0	0	0.76	0.67	0.8	0.76	0.76	0.9	0.0669104	0.146969	0.0793725	0.0669104	0.132	0.151046	0	0	0
Old-growth forest	Bird	Asian glossy starling	Aplonis panayensis	Arboreal Insectivore	Data	Point count	0.108538	0.387433	0.0853518	55	Bird3_32-100 g	0.894679	0.035313	2.7875	0.5	0	0.5	0	0	0	0.76	0.67	0.8	0.76	0.76	0.9	0.0669104	0.146969	0.0793725	0.0669104	0.132	0.151046	0	0	0
Old-growth forest	Bird	Asian paradise flycatcher	Terpsiphone paradisi	Arboreal Insectivore	Data	Point count	0.591533	0.801656	0.359013	20	Bird2_10-32 g	2.29429	0.120597	6.7423	1	0	0	0	0	0	0.76	0.67	0.8	0.76	0.76	0.9	0.0669104	0.146969	0.0793725	0.0669104	0.132	0.151046	0	0	0
Old-growth forest	Bird	Banded bay cuckoo	Cacomantis sonneratii	Arboreal Insectivore	Data	Point count	0.17316	0.461537	0.134945	31	Bird2_10-32 g	0.905176	0.0370343	2.73949	1	0	0	0	0	0	0.76	0.67	0.8	0.76	0.76	0.9	0.0669104	0.146969	0.0793725	0.0669104	0.132	0.151046	0	0	0
Old-growth forest	Bird	Banded broadbill	Eurylaimus javanicus	Arboreal Insectivore	Data	Point count	1.09204	1.13195	0.53454	80	Bird3_32-100 g	10.8871	0.554383	31.1588	1	0	0	0	0	0	0.76	0.67	0.8	0.76	0.76	0.9	0.0669104	0.146969	0.0793725	0.0669104	0.132	0.151046	0	0	0
Old-growth forest	Bird	Banded pitta	Pitta guajana	Terrestrial Insectivore	Data	Point count	0.198914	0.462227	0.14154	70	Bird3_32-100 g	1.8107	0.0821191	5.43295	1	0	0	0	0	0	0.76	0.67	0.8	0.76	0.76	0.9	0.0669104	0.146969	0.0793725	0.0669104	0.132	0.151046	0	0	0
Old-growth forest	Bird	Barn swallow	Hirundo rustica	Arboreal Insectivore	Data	Point count	0.14059	0.42919	0.105225	22	Bird2_10-32 g	0.581852	0.0263975	1.73224	1	0	0	0	0	0	0.76	0.67	0.8	0.76	0.76	0.9	0.0669104	0.146969	0.0793725	0.0669104	0.132	0.151046	0	0	0
Old-growth forest	Bird	Bar-winged flycatcher-shrike	Hemipus picatus	Arboreal Insectivore	Data	Point count	0.235841	0.51094	0.168144	9	Bird1_<10 g	0.531039	0.023777	1.55475	1	0	0	0	0	0	0.76	0.67	0.8	0.76	0.76	0.9	0.0669104	0.146969	0.0793725	0.0669104	0.132	0.151046	0	0	0
Old-growth forest	Bird	Black hornbill	Anthracoceros malayanus	Arboreal Frugivore	Data	Point count	0.00440662	0.530529	0.194273	1050	Bird6_>1000 g	0.285398	0.0133855	0.958776	0	0.1	0.6	0.3	0	0	0.78	0.63	0.75	0.78	0.44	0.94	0.0928655	0.168	0.139427	0.0928655	0.149923	0.106489	0	0	0
Old-growth forest	Bird	Black magpie	Platysmurus leucopterus	Arboreal Insectivore	Data	Point count	0.602231	0.857377	0.368482	200	Bird4_100-316 g	12.1472	0.642281	39.0477	0	0.1	0.7	0.2	0	0	0.76	0.67	0.8	0.76	0.76	0.9	0.0669104	0.146969	0.0793725	0.0669104	0.132	0.151046	0	0	0
Old-growth forest	Bird	Black-and-yellow broadbill	Eurylaimus ochromalus	Arboreal Insectivore	Data	Point count	1.72071	1.47067	0.70532	35	Bird3_32-100 g	9.7698	0.649408	28.2923	1	0	0	0	0	0	0.76	0.67	0.8	0.76	0.76	0.9	0.0669104	0.146969	0.0793725	0.0669104	0.132	0.151046	0	0	0
Old-growth forest	Bird	Black-bellied malkoha	Phaenicophaeus diardi	Arboreal Insectivore	Data	Point count	0.0986804	0.371318	0.0792698	70	Bird3_32-100 g	0.896086	0.0412723	2.77771	0.9	0	0.1	0	0	0	0.78	0.63	0.75	0.78	0.44	0.94	0.0928655	0.168	0.139427	0.0928655	0.149923	0.106489	0	0	0
Old-growth forest	Bird	Black-capped babbler	Pellorneum capistratum	Terrestrial Insectivore	Data	Point count	2.965	2.07116	0.851306	30	Bird2_10-32 g	15.157	1.26423	43.3189	1	0	0	0	0	0	0.76	0.67	0.8	0.76	0.76	0.9	0.0669104	0.146969	0.0793725	0.0669104	0.132	0.151046	0	0	0
Old-growth forest	Bird	Black-headed bulbul	Pycnonotus atriceps	Arboreal Omnivore	Data	Point count	1.10484	1.13373	0.531777	35	Bird3_32-100 g	6.86289	0.437699	22.3714	0.3	0	0.7	0	0	0	0.76	0.67	0.8	0.76	0.76	0.9	0.0669104	0.146969	0.0793725	0.0669104	0.132	0.151046	0	0	0
Old-growth forest	Bird	Black-headed pitta	Pitta ussheri	Terrestrial Insectivore	Data	Point count	0.417984	0.673384	0.273034	65	Bird3_32-100 g	3.61762	0.166344	10.4653	1	0	0	0	0	0	0.76	0.67	0.8	0.76	0.76	0.9	0.0669104	0.146969	0.0793725	0.0669104	0.132	0.151046	0	0	0
Old-growth forest	Bird	Black-naped monarch	Hypothymis azurea	Arboreal Insectivore	Data	Point count	1.10054	1.04997	0.564624	12	Bird2_10-32 g	3.01436	0.169615	8.68136	1	0	0	0	0	0	0.76	0.67	0.8	0.76	0.76	0.9	0.0669104	0.146969	0.0793725	0.0669104	0.132	0.151046	0	0	0
Old-growth forest	Bird	Black-throated babbler	Stachyris nigricollis	Arboreal Insectivore	Data	Point count	0.234644	0.523097	0.175171	25	Bird2_10-32 g	1.05944	0.047132	3.07762	0.9	0.1	0	0	0	0	0.76	0.67	0.8	0.76	0.76	0.9	0.0669104	0.146969	0.0793725	0.0669104	0.132	0.151046	0	0	0
Old-growth forest	Bird	Black-winged flycatcher-shrike	Hemipus hirundinaceus	Arboreal Insectivore	Data	Point count	1.72998	1.48651	0.704608	13	Bird2_10-32 g	5.00386	0.317024	14.1025	1	0	0	0	0	0	0.76	0.67	0.8	0.76	0.76	0.9	0.0669104	0.146969	0.0793725	0.0669104	0.132	0.151046	0	0	0
Old-growth forest	Bird	Blue-banded kingfisher	Alcedo euryzona	Arboreal Omnivore	Data	Point count	0.311011	0.558041	0.161511	44	Bird3_32-100 g	2.01073	0.0932018	5.98512	0	1	0	0	0	0	0.78	0.63	0.75	0.78	0.44	0.94	0.0928655	0.168	0.139427	0.0928655	0.149923	0.106489	0	0	0
Old-growth forest	Bird	Blue-crowned hanging parrot	Loriculus galgulus	Arboreal Frugivore	Data	Point count	1.53312	1.39099	0.66982	28	Bird2_10-32 g	9.02052	0.526779	31.607	0	0	1	0	0	0	0.78	0.63	0.75	0.78	0.44	0.94	0.0928655	0.168	0.139427	0.0928655	0.149923	0.106489	0	0	0
Old-growth forest	Bird	Blue-eared barbet	Megalaima australis	Arboreal Frugivore	Data	Point count	0.81571	0.857289	0.452579	35	Bird3_32-100 g	5.46221	0.31615	18.237	0.2	0.1	0.7	0	0	0	0.64	0.63	0.75	0.78	0.61	0.94	0.0928655	0.168	0.139427	0.0928655	0.0831384	0.106489	0	0	0
Old-growth forest	Bird	Blue-eared kingfisher	Alcedo meninting	Arboreal Omnivore	Data	Point count	0.218456	0.514456	0.153822	28	Bird2_10-32 g	1.03816	0.0466553	3.11894	0	1	0	0	0	0	0.78	0.63	0.75	0.78	0.44	0.94	0.0928655	0.168	0.139427	0.0928655	0.149923	0.106489	0	0	0
Old-growth forest	Bird	Blue-headed pitta	Pitta baudii	Terrestrial Insectivore	Data	Point count	1.13158	1.09079	0.532392	72	Bird3_32-100 g	10.5002	0.626163	30.2615	0.9	0.1	0	0	0	0	0.76	0.67	0.8	0.76	0.76	0.9	0.0669104	0.146969	0.0793725	0.0669104	0.132	0.151046	0	0	0
Old-growth forest	Bird	Blue-tailed bee-eater	Merops philippinus	Arboreal Insectivore	Data	Point count	0.784687	0.907783	0.427802	38	Bird3_32-100 g	4.5911	0.238663	13.67	0.9	0.1	0	0	0	0	0.78	0.63	0.75	0.78	0.44	0.94	0.0928655	0.168	0.139427	0.0928655	0.149923	0.106489	0	0	0
Old-growth forest	Bird	Bold-striped tit-babbler	Macronous bornensis	Arboreal Insectivore	Data	Point count	0.467357	0.591481	0.279222	14	Bird2_10-32 g	1.42177	0.0708988	4.17642	1	0	0	0	0	0	0.76	0.67	0.8	0.76	0.76	0.9	0.0669104	0.146969	0.0793725	0.0669104	0.132	0.151046	0	0	0
Old-growth forest	Bird	Bornean blue flycatcher	Cyornis superbus	Arboreal Insectivore	Data	Point count	0.307613	0.559488	0.214744	18	Bird2_10-32 g	1.11049	0.0494168	3.35532	1	0	0	0	0	0	0.76	0.67	0.8	0.76	0.76	0.9	0.0669104	0.146969	0.0793725	0.0669104	0.132	0.151046	0	0	0
Old-growth forest	Bird	Bornean bristlehead	Pityriasis gymnocephala	Arboreal Insectivore	Data	Point count	0.345112	0.570085	0.236457	130	Bird4_100-316 g	5.23906	0.243315	16.3075	0.2	0.1	0.7	0	0	0	0.76	0.67	0.8	0.76	0.76	0.9	0.0669104	0.146969	0.0793725	0.0669104	0.132	0.151046	0	0	0
Old-growth forest	Bird	Bornean wren-babbler	Ptilocichla leucogrammica	Terrestrial Insectivore	Data	Point count	0.205196	0.473651	0.154869	40	Bird3_32-100 g	1.27597	0.0567342	3.73819	1	0	0	0	0	0	0.76	0.67	0.8	0.76	0.76	0.9	0.0669104	0.146969	0.0793725	0.0669104	0.132	0.151046	0	0	0
Old-growth forest	Bird	Brown barbet	Calorhamphus fuliginosus	Arboreal Omnivore	Data	Point count	0.994321	1.00721	0.495853	42	Bird3_32-100 g	7.67469	0.400527	25.4439	0.3	0	0.7	0	0	0	0.64	0.63	0.75	0.78	0.61	0.94	0.0928655	0.168	0.139427	0.0928655	0.0831384	0.106489	0	0	0
Old-growth forest	Bird	Brown fulvetta	Alcippe brunneicauda	Arboreal Omnivore	Data	Point count	1.55242	1.24335	0.676529	15	Bird2_10-32 g	4.94988	0.31006	14.3625	1	0	0	0	0	0	0.76	0.67	0.8	0.76	0.76	0.9	0.0669104	0.146969	0.0793725	0.0669104	0.132	0.151046	0	0	0
Old-growth forest	Bird	Brown-throated sunbird	Anthreptes malacensis	Nectivore	Data	Point count	0.240845	0.536571	0.176442	12	Bird2_10-32 g	0.615826	0.0286334	1.97374	0.2	0	0.2	0	0	0.6	0.76	0.67	0.8	0.76	0.76	0.9	0.0669104	0.146969	0.0793725	0.0669104	0.132	0.151046	0	0	0
Old-growth forest	Bird	Buff-rumped woodpecker	Meiglyptes tristis	Arboreal Insectivore	Data	Point count	0.392015	0.667701	0.271123	40	Bird3_32-100 g	2.89473	0.141736	8.82678	1	0	0	0	0	0	0.64	0.63	0.75	0.78	0.61	0.94	0.0928655	0.168	0.139427	0.0928655	0.0831384	0.106489	0	0	0
Old-growth forest	Bird	Buff-vented bulbul	Iole olivacea	Arboreal Frugivore	Data	Point count	1.58672	1.41707	0.682065	25	Bird2_10-32 g	7.8378	0.470972	24.3882	0.3	0	0.7	0	0	0	0.76	0.67	0.8	0.76	0.76	0.9	0.0669104	0.146969	0.0793725	0.0669104	0.132	0.151046	0	0	0
Old-growth forest	Bird	Bulwer's pheasant	Lophura bulweri	Terrestrial Omivore	Data	Camera traps	0.0174652	NA	1	1175	Bird6_>1000 g	1.25017	0.371997	4.35674	0.6	0	0.2	0.2	0	0	0.7	0.57	0.65	0.7	0.42	0.94	0.169741	0.19799	0.182	0.169741	0.122589	0.106489	0	0	0
Old-growth forest	Bird	Bushy-crested hornbill	Anorrhinus galeritus	Arboreal Frugivore	Data	Point count	0.00622613	0.659997	0.258755	1200	Bird6_>1000 g	0.455249	0.0175802	1.62045	0.1	0.1	0.8	0	0	0	0.78	0.63	0.75	0.78	0.44	0.94	0.0928655	0.168	0.139427	0.0928655	0.149923	0.106489	0	0	0
Old-growth forest	Bird	Chestnut munia	Lonchura atricapilla	Terrestrial Granivore	Data	Point count	0.112517	0.394884	0.0928495	12	Bird2_10-32 g	0.292775	0.0133874	0.853738	0	0	0	1	0	0	0.76	0.67	0.8	0.76	0.76	0.9	0.0669104	0.146969	0.0793725	0.0669104	0.132	0.151046	0	0	0
Old-growth forest	Bird	Chestnut-backed scimitar babbler	Pomatorhinus montanus	Arboreal Insectivore	Data	Point count	1.72134	1.46519	0.703116	20	Bird2_10-32 g	6.6763	0.448424	19.0468	1	0	0	0	0	0	0.76	0.67	0.8	0.76	0.76	0.9	0.0669104	0.146969	0.0793725	0.0669104	0.132	0.151046	0	0	0
Old-growth forest	Bird	Chestnut-breasted malkoha	Phaenicophaeus curvirostris	Arboreal Insectivore	Data	Point count	0.413466	0.698631	0.272411	180	Bird4_100-316 g	7.1431	0.352569	21.6726	0.9	0	0.1	0	0	0	0.78	0.63	0.75	0.78	0.44	0.94	0.0928655	0.168	0.139427	0.0928655	0.149923	0.106489	0	0	0
Old-growth forest	Bird	Chestnut-naped forktail	Enicurus ruficapillus	Arboreal Omnivore	Data	Point count	0.382686	0.591819	0.252504	27	Bird2_10-32 g	1.82083	0.0766183	5.39446	1	0	0	0	0	0	0.76	0.67	0.8	0.76	0.76	0.9	0.0669104	0.146969	0.0793725	0.0669104	0.132	0.151046	0	0	0
Old-growth forest	Bird	Chestnut-necklaced partridge	Arborophila charltonii	Terrestrial Omivore	Data	Point count	0.242247	0.536674	0.17849	275	Bird4_100-316 g	6.44975	0.290467	21.9413	0.6	0	0.2	0.2	0	0	0.7	0.57	0.65	0.7	0.42	0.94	0.169741	0.19799	0.182	0.169741	0.122589	0.106489	0	0	0
Old-growth forest	Bird	Chestnut-rumped babbler	Stachyris maculata	Arboreal Insectivore	Data	Point count	2.2667	1.67556	0.788142	30	Bird2_10-32 g	11.5873	0.855459	33.0464	1	0	0	0	0	0	0.76	0.67	0.8	0.76	0.76	0.9	0.0669104	0.146969	0.0793725	0.0669104	0.132	0.151046	0	0	0
Old-growth forest	Bird	Chestnut-winged babbler	Stachyris erythroptera	Arboreal Insectivore	Data	Point count	3.51422	2.20635	0.921107	12	Bird2_10-32 g	9.62543	0.825352	27.2384	1	0	0	0	0	0	0.76	0.67	0.8	0.76	0.76	0.9	0.0669104	0.146969	0.0793725	0.0669104	0.132	0.151046	0	0	0
Old-growth forest	Bird	Collared kingfisher	Todiramphus chloris	Arboreal Omnivore	Data	Point count	0.0940646	0.359216	0.0742855	80	Bird3_32-100 g	0.91373	0.0425162	2.77098	0.3	0.7	0	0	0	0	0.78	0.63	0.75	0.78	0.44	0.94	0.0928655	0.168	0.139427	0.0928655	0.149923	0.106489	0	0	0
Old-growth forest	Bird	Cream-vented bulbul	Pycnonotus simplex	Arboreal Omnivore	Data	Point count	0.154713	0.44358	0.111036	29	Bird2_10-32 g	0.845506	0.0353517	2.65609	0.3	0	0.7	0	0	0	0.76	0.67	0.8	0.76	0.76	0.9	0.0669104	0.146969	0.0793725	0.0669104	0.132	0.151046	0	0	0
Old-growth forest	Bird	Crested fireback	Lophura ignita	Terrestrial Omivore	Data	Camera traps	0.0308204	NA	1	1475	Bird6_>1000 g	2.57564	0.664962	9.82647	0.6	0	0.2	0.2	0	0	0.7	0.57	0.65	0.7	0.42	0.94	0.169741	0.19799	0.182	0.169741	0.122589	0.106489	0	0	0
Old-growth forest	Bird	Crested jay	Platylophus galericulatus	Arboreal Omnivore	Data	Point count	0.438664	0.701967	0.296701	100	Bird4_100-316 g	5.29613	0.270916	15.6152	0.7	0	0.3	0	0	0	0.76	0.67	0.8	0.76	0.76	0.9	0.0669104	0.146969	0.0793725	0.0669104	0.132	0.151046	0	0	0
Old-growth forest	Bird	Crested serpent-eagle	Spilornis cheela	Raptor	Data	Point count	0.00306096	0.474477	0.136788	800	Bird5_316-1000 g	0.135684	0.00641022	0.401108	0	1	0	0	0	0	0.82	0.63	0.75	0.82	0.44	0.94	0.0797371	0.168	0.139427	0.0797371	0.149923	0.106489	0	0	0
Old-growth forest	Bird	Crimson sunbird	Aethopyga siparaja	Nectivore	Data	Point count	0.576305	0.801392	0.345196	6	Bird1_<10 g	0.875261	0.0419137	2.85146	0.1	0	0.1	0	0	0.8	0.76	0.67	0.8	0.76	0.76	0.9	0.0669104	0.146969	0.0793725	0.0669104	0.132	0.151046	0	0	0
Old-growth forest	Bird	Dark-necked tailorbird	Orthotomus atrogularis	Arboreal Insectivore	Data	Point count	2.26529	1.77697	0.792134	7	Bird1_<10 g	4.29838	0.312023	11.9156	1	0	0	0	0	0	0.76	0.67	0.8	0.76	0.76	0.9	0.0669104	0.146969	0.0793725	0.0669104	0.132	0.151046	0	0	0
Old-growth forest	Bird	Dark-throated oriole	Oriolus xanthonotus	Arboreal Insectivore	Data	Point count	0.567445	0.786457	0.348062	42	Bird3_32-100 g	3.69675	0.179993	10.6987	0.9	0	0.1	0	0	0	0.76	0.67	0.8	0.76	0.76	0.9	0.0669104	0.146969	0.0793725	0.0669104	0.132	0.151046	0	0	0
Old-growth forest	Bird	Diards trogon	Harpactes diardii	Arboreal Insectivore	Data	Point count	0.626977	0.798059	0.381218	101	Bird4_100-316 g	7.13809	0.394227	20.4933	1	0	0	0	0	0	0.78	0.63	0.75	0.78	0.44	0.94	0.0928655	0.168	0.139427	0.0928655	0.149923	0.106489	0	0	0
Old-growth forest	Bird	Dusky broadbill	Corydon sumatranus	Arboreal Insectivore	Data	Point count	0.4408	0.68488	0.288131	140	Bird4_100-316 g	6.43314	0.298765	18.8072	1	0	0	0	0	0	0.76	0.67	0.8	0.76	0.76	0.9	0.0669104	0.146969	0.0793725	0.0669104	0.132	0.151046	0	0	0
Old-growth forest	Bird	Dusky munia	Lonchura fuscans	Terrestrial Granivore	Data	Point count	0.191036	0.432185	0.130511	10	Bird2_10-32 g	0.439042	0.0205616	1.30917	0	0	0	1	0	0	0.76	0.67	0.8	0.76	0.76	0.9	0.0669104	0.146969	0.0793725	0.0669104	0.132	0.151046	0	0	0
Old-growth forest	Bird	Emerald dove	Chalcophaps indica	Terrestrial Granivore	Data	Point count	0.801727	0.987365	0.45291	130	Bird4_100-316 g	11.1248	0.606881	31.9091	0	0	0	1	0	0	0.78	0.63	0.76	0.78	0.44	0.94	0.0928655	0.168	0.054	0.0928655	0.149923	0.106489	0	0	0
Old-growth forest	Bird	Ferruginous babbler	Trichastoma bicolor	Arboreal Insectivore	Data	Point count	1.6374	1.33315	0.685871	30	Bird2_10-32 g	8.37034	0.555773	23.6172	1	0	0	0	0	0	0.76	0.67	0.8	0.76	0.76	0.9	0.0669104	0.146969	0.0793725	0.0669104	0.132	0.151046	0	0	0
Old-growth forest	Bird	Fiery minivet	Pericrocotus igneus	Arboreal Insectivore	Data	Point count	0.371793	0.620326	0.25247	15	Bird2_10-32 g	1.18546	0.0568044	3.50838	1	0	0	0	0	0	0.76	0.67	0.8	0.76	0.76	0.9	0.0669104	0.146969	0.0793725	0.0669104	0.132	0.151046	0	0	0
Old-growth forest	Bird	Finschs bulbul	Alophoixus finschii	Arboreal Omnivore	Data	Point count	0.892848	0.981546	0.467494	23	Bird2_10-32 g	4.16689	0.237053	13.0381	0.3	0	0.7	0	0	0	0.76	0.67	0.8	0.76	0.76	0.9	0.0669104	0.146969	0.0793725	0.0669104	0.132	0.151046	0	0	0
Old-growth forest	Bird	Fluffy-backed tit-babbler	Macronous ptilosus	Arboreal Insectivore	Data	Point count	1.35246	1.27038	0.64102	25	Bird2_10-32 g	6.10645	0.380826	17.5619	1	0	0	0	0	0	0.76	0.67	0.8	0.76	0.76	0.9	0.0669104	0.146969	0.0793725	0.0669104	0.132	0.151046	0	0	0
Old-growth forest	Bird	Glossy swiftlet	Collocalia esculenta	Arboreal Insectivore	Data	Point count	0.522494	0.771497	0.30611	7	Bird1_<10 g	0.966008	0.0499488	2.87681	1	0	0	0	0	0	0.78	0.63	0.75	0.78	0.44	0.94	0.0928655	0.168	0.139427	0.0928655	0.149923	0.106489	0	0	0
Old-growth forest	Bird	Golden-bellied gerygone	Gerygone sulphurea	Arboreal Insectivore	Data	Point count	0.158018	0.33885	0.11488	8	Bird1_<10 g	0.328382	0.0157927	0.957103	1	0	0	0	0	0	0.76	0.67	0.8	0.76	0.76	0.9	0.0669104	0.146969	0.0793725	0.0669104	0.132	0.151046	0	0	0
Old-growth forest	Bird	Golden-whiskered barbet	Megalaima chrysopogon	Arboreal Insectivore	Data	Point count	1.03328	1.05302	0.516794	160	Bird4_100-316 g	19.83	1.14789	66.4274	0.3	0	0.7	0	0	0	0.64	0.63	0.75	0.78	0.61	0.94	0.0928655	0.168	0.139427	0.0928655	0.0831384	0.106489	0	0	0
Old-growth forest	Bird	Great argus	Argusianus argus	Terrestrial Omivore	Data	Camera traps	0.032277	NA	0.168864	1800	Bird6_>1000 g	3.08911	1.10248	9.1036	0.6	0	0.2	0.2	0	0	0.7	0.57	0.65	0.7	0.42	0.94	0.169741	0.19799	0.182	0.169741	0.122589	0.106489	0	0	0
Old-growth forest	Bird	Greater coucal	Centropus sinensis	Terrestrial Insectivore	Data	Point count	0.105949	0.386715	0.0866191	230	Bird4_100-316 g	1.96879	0.0931933	5.89567	0.6	0	0	0	0	0.4	0.78	0.63	0.75	0.78	0.44	0.94	0.0928655	0.168	0.139427	0.0928655	0.149923	0.106489	0	0	0
Old-growth forest	Bird	Greater green leafbird	Chloropsis sonnerati	Arboreal Frugivore	Data	Point count	0.379914	0.657942	0.258031	45	Bird3_32-100 g	2.83479	0.134171	9.21874	0.2	0	0.8	0	0	0	0.76	0.67	0.8	0.76	0.76	0.9	0.0669104	0.146969	0.0793725	0.0669104	0.132	0.151046	0	0	0
Old-growth forest	Bird	Greater racquet-tailed drongo	Dicrurus paradiseus	Arboreal Insectivore	Data	Point count	0.688827	0.659244	0.388322	105	Bird4_100-316 g	8.26435	0.450131	23.5407	1	0	0	0	0	0	0.76	0.67	0.8	0.76	0.76	0.9	0.0669104	0.146969	0.0793725	0.0669104	0.132	0.151046	0	0	0
Old-growth forest	Bird	Green broadbill	Calyptomena viridis	Arboreal Frugivore	Data	Point count	0.635782	0.772094	0.381231	60	Bird3_32-100 g	5.4907	0.306641	16.5526	0.6	0	0.4	0	0	0	0.76	0.67	0.8	0.76	0.76	0.9	0.0669104	0.146969	0.0793725	0.0669104	0.132	0.151046	0	0	0
Old-growth forest	Bird	Green iora	Aegithina viridissima	Arboreal Insectivore	Data	Point count	4.93165	3.06512	0.932987	12	Bird2_10-32 g	13.5078	1.18742	38.241	1	0	0	0	0	0	0.76	0.67	0.8	0.76	0.76	0.9	0.0669104	0.146969	0.0793725	0.0669104	0.132	0.151046	0	0	0
Old-growth forest	Bird	Grey-and-buff woodpecker	Hemicircus concretus	Arboreal Insectivore	Data	Point count	0.274251	0.57361	0.195812	30	Bird2_10-32 g	1.66483	0.0799521	5.10361	1	0	0	0	0	0	0.64	0.63	0.75	0.78	0.61	0.94	0.0928655	0.168	0.139427	0.0928655	0.0831384	0.106489	0	0	0
Old-growth forest	Bird	Grey-cheeked bulbul	Alophoixus bres	Arboreal Omnivore	Data	Point count	1.13048	1.14111	0.572741	48	Bird3_32-100 g	8.60047	0.499529	26.9702	0.4	0	0.6	0	0	0	0.76	0.67	0.8	0.76	0.76	0.9	0.0669104	0.146969	0.0793725	0.0669104	0.132	0.151046	0	0	0
Old-growth forest	Bird	Grey-chested jungle-flycatcher	Rhinomyias umbratilis	Arboreal Insectivore	Data	Point count	0.450527	0.710614	0.286974	18	Bird2_10-32 g	1.62641	0.0761069	4.70767	1	0	0	0	0	0	0.76	0.67	0.8	0.76	0.76	0.9	0.0669104	0.146969	0.0793725	0.0669104	0.132	0.151046	0	0	0
Old-growth forest	Bird	Grey-headed babbler	Stachyris poliocephala	Arboreal Insectivore	Data	Point count	0.814162	0.957898	0.439368	25	Bird2_10-32 g	3.67601	0.201265	10.6877	1	0	0	0	0	0	0.76	0.67	0.8	0.76	0.76	0.9	0.0669104	0.146969	0.0793725	0.0669104	0.132	0.151046	0	0	0
Old-growth forest	Bird	Grey-headed canary-flycatcher	Culicicapa ceylonensis	Arboreal Insectivore	Data	Point count	0.820989	0.906062	0.45633	8	Bird1_<10 g	1.70612	0.0946274	4.96434	1	0	0	0	0	0	0.76	0.67	0.8	0.76	0.76	0.9	0.0669104	0.146969	0.0793725	0.0669104	0.132	0.151046	0	0	0
Old-growth forest	Bird	Hairy-backed bulbul	Tricholestes criniger	Arboreal Omnivore	Data	Point count	1.63993	1.48952	0.692508	18	Bird2_10-32 g	6.55637	0.442985	21.0347	0.2	0	0.8	0	0	0	0.76	0.67	0.8	0.76	0.76	0.9	0.0669104	0.146969	0.0793725	0.0669104	0.132	0.151046	0	0	0
Old-growth forest	Bird	Helmeted hornbill	Rhinoplax vigil	Arboreal Frugivore	Data	Point count	0.00501166	0.57929	0.208802	2800	Bird6_>1000 g	0.639485	0.0271003	2.25201	0.1	0.2	0.7	0	0	0	0.78	0.63	0.75	0.78	0.44	0.94	0.0928655	0.168	0.139427	0.0928655	0.149923	0.106489	0	0	0
Old-growth forest	Bird	Hill myna	Gracula religiosa	Arboreal Frugivore	Data	Point count	0.637875	0.875956	0.384189	200	Bird4_100-316 g	13.4631	0.736156	44.6416	0	0	1	0	0	0	0.76	0.67	0.8	0.76	0.76	0.9	0.0669104	0.146969	0.0793725	0.0669104	0.132	0.151046	0	0	0
Old-growth forest	Bird	Hooded pitta	Pitta sordida	Terrestrial Insectivore	Data	Point count	0.246572	0.499931	0.183457	60	Bird3_32-100 g	2.02084	0.0947726	5.99645	1	0	0	0	0	0	0.76	0.67	0.8	0.76	0.76	0.9	0.0669104	0.146969	0.0793725	0.0669104	0.132	0.151046	0	0	0
Old-growth forest	Bird	Horsfields babbler	Malacocincla sepiaria	Terrestrial Insectivore	Data	Point count	0.692667	0.842638	0.362239	30	Bird2_10-32 g	3.54089	0.169954	10.3359	1	0	0	0	0	0	0.76	0.67	0.8	0.76	0.76	0.9	0.0669104	0.146969	0.0793725	0.0669104	0.132	0.151046	0	0	0
Old-growth forest	Bird	Large woodshrike	Tephrodornis gularis	Arboreal Insectivore	Data	Point count	1.13143	1.17762	0.544712	38	Bird3_32-100 g	6.79407	0.38559	19.3015	1	0	0	0	0	0	0.76	0.67	0.8	0.76	0.76	0.9	0.0669104	0.146969	0.0793725	0.0669104	0.132	0.151046	0	0	0
Old-growth forest	Bird	Lesser coucal	Centropus bengalensis	Terrestrial Insectivore	Data	Point count	0.107556	0.382864	0.0851611	140	Bird4_100-316 g	1.52945	0.0653916	4.59352	0.8	0.2	0	0	0	0	0.78	0.63	0.75	0.78	0.44	0.94	0.0928655	0.168	0.139427	0.0928655	0.149923	0.106489	0	0	0
Old-growth forest	Bird	Lesser green leafbird	Chloropsis cyanopogon	Arboreal Frugivore	Data	Point count	1.94073	1.65191	0.750607	21	Bird2_10-32 g	7.78154	0.541438	21.8027	1	0	0	0	0	0	0.76	0.67	0.8	0.76	0.76	0.9	0.0669104	0.146969	0.0793725	0.0669104	0.132	0.151046	0	0	0
Old-growth forest	Bird	Little spiderhunter	Arachnothera longirostra	Nectivore	Data	Point count	3.3511	1.99387	0.850751	12	Bird2_10-32 g	8.03641	0.818082	24.5148	0.2	0	0	0	0	0.8	0.76	0.67	0.8	0.76	0.76	0.9	0.0669104	0.146969	0.0793725	0.0669104	0.132	0.151046	0	0	0
Old-growth forest	Bird	Long-tailed parakeet	Psittacula longicauda	Arboreal Frugivore	Data	Point count	0.280236	0.51879	0.200037	175	Bird4_100-316 g	5.63303	0.281321	19.8561	0.1	0	0.9	0	0	0	0.78	0.63	0.75	0.78	0.44	0.94	0.0928655	0.168	0.139427	0.0928655	0.149923	0.106489	0	0	0
Old-growth forest	Bird	Malaysian blue flycatcher	Cyornis turcosus	Arboreal Insectivore	Data	Point count	0.20209	0.468936	0.140654	12	Bird2_10-32 g	0.553523	0.0238662	1.61296	1	0	0	0	0	0	0.76	0.67	0.8	0.76	0.76	0.9	0.0669104	0.146969	0.0793725	0.0669104	0.132	0.151046	0	0	0
Old-growth forest	Bird	Maroon woodpecker	Blythipicus rubiginosus	Arboreal Insectivore	Data	Point count	1.36096	1.33739	0.626398	80	Bird3_32-100 g	16.1121	0.971638	47.7192	1	0	0	0	0	0	0.64	0.63	0.75	0.78	0.61	0.94	0.0928655	0.168	0.139427	0.0928655	0.0831384	0.106489	0	0	0
Old-growth forest	Bird	Maroon-breasted philentoma	Philentoma pyrhoptera	Arboreal Insectivore	Data	Point count	0.582684	0.829031	0.361929	32	Bird3_32-100 g	3.11249	0.157653	8.75297	1	0	0	0	0	0	0.76	0.67	0.8	0.76	0.76	0.9	0.0669104	0.146969	0.0793725	0.0669104	0.132	0.151046	0	0	0
Old-growth forest	Bird	Moustached babbler	Malacopteron magnirostre	Arboreal Insectivore	Data	Point count	0.732338	0.851688	0.425467	23	Bird2_10-32 g	3.12404	0.181048	9.13805	1	0	0	0	0	0	0.76	0.67	0.8	0.76	0.76	0.9	0.0669104	0.146969	0.0793725	0.0669104	0.132	0.151046	0	0	0
Old-growth forest	Bird	Nest swiftlet sp.	Aerodramus sp.	Arboreal Insectivore	Data	Point count	0.192659	0.486945	0.142082	13	Bird2_10-32 g	0.542965	0.0226546	1.60635	1	0	0	0	0	0	0.78	0.63	0.75	0.78	0.44	0.94	0.0928655	0.168	0.139427	0.0928655	0.149923	0.106489	0	0	0
Old-growth forest	Bird	Olive-backed woodpecker	Dinopium rafflesii	Arboreal Insectivore	Data	Point count	0.158164	0.435899	0.125286	70	Bird3_32-100 g	1.7097	0.0749837	5.10624	1	0	0	0	0	0	0.64	0.63	0.75	0.78	0.61	0.94	0.0928655	0.168	0.139427	0.0928655	0.0831384	0.106489	0	0	0
Old-growth forest	Bird	Olive-winged bulbul	Pycnonotus plumosus	Arboreal Omnivore	Data	Point count	0.137576	0.424593	0.107497	30	Bird2_10-32 g	0.787361	0.0368635	2.63937	0.11	0	0.89	0	0	0	0.76	0.67	0.8	0.76	0.76	0.9	0.0669104	0.146969	0.0793725	0.0669104	0.132	0.151046	0	0	0
Old-growth forest	Bird	Orange-bellied flowerpecker	Dicaeum trigonostigma	Arboreal Frugivore	Data	Point count	2.51071	1.72175	0.774812	8	Bird1_<10 g	5.91846	0.485042	18.9331	0	0	1	0	0	0	0.76	0.67	0.8	0.76	0.76	0.9	0.0669104	0.146969	0.0793725	0.0669104	0.132	0.151046	0	0	0
Old-growth forest	Bird	Oriental dwarf-kingfisher	Ceyx erithaca	Arboreal Omnivore	Data	Point count	1.48859	1.37739	0.649171	17	Bird2_10-32 g	5.03613	0.306239	14.6591	0.5	0.5	0	0	0	0	0.78	0.63	0.75	0.78	0.44	0.94	0.0928655	0.168	0.139427	0.0928655	0.149923	0.106489	0	0	0
Old-growth forest	Bird	Oriental magpie-robin	Copsychus saularis	Arboreal Insectivore	Data	Point count	0.159275	0.419422	0.109146	40	Bird3_32-100 g	0.990416	0.0412803	2.89995	1	0	0	0	0	0	0.76	0.67	0.8	0.76	0.76	0.9	0.0669104	0.146969	0.0793725	0.0669104	0.132	0.151046	0	0	0
Old-growth forest	Bird	Pacific swallow	Hirundo tahitica	Arboreal Insectivore	Data	Point count	0.170776	0.447471	0.125943	15	Bird2_10-32 g	0.544521	0.0251871	1.57337	1	0	0	0	0	0	0.76	0.67	0.8	0.76	0.76	0.9	0.0669104	0.146969	0.0793725	0.0669104	0.132	0.151046	0	0	0
Old-growth forest	Bird	Pied fantail	Rhipidura javanica	Arboreal Insectivore	Data	Point count	0.250611	0.427871	0.150194	15	Bird2_10-32 g	0.799072	0.0367858	2.36266	1	0	0	0	0	0	0.76	0.67	0.8	0.76	0.76	0.9	0.0669104	0.146969	0.0793725	0.0669104	0.132	0.151046	0	0	0
Old-growth forest	Bird	Plain sunbird	Anthreptes simplex	Nectivore	Data	Point count	2.01864	1.61369	0.703371	12	Bird2_10-32 g	4.84098	0.324223	14.9548	0.2	0	0	0	0	0.8	0.76	0.67	0.8	0.76	0.76	0.9	0.0669104	0.146969	0.0793725	0.0669104	0.132	0.151046	0	0	0
Old-growth forest	Bird	Plaintive cuckoo	Cacomantis merulinus	Arboreal Insectivore	Data	Point count	0.280571	0.571385	0.179922	30	Bird2_10-32 g	1.39749	0.0541715	4.20212	1	0	0	0	0	0	0.78	0.63	0.75	0.78	0.44	0.94	0.0928655	0.168	0.139427	0.0928655	0.149923	0.106489	0	0	0
Old-growth forest	Bird	Puff-backed bulbul	Pycnonotus eutilotus	Arboreal Omnivore	Data	Point count	0.268449	0.565707	0.191853	35	Bird3_32-100 g	1.68799	0.0733065	5.4594	0.2	0	0.8	0	0	0	0.76	0.67	0.8	0.76	0.76	0.9	0.0669104	0.146969	0.0793725	0.0669104	0.132	0.151046	0	0	0
Old-growth forest	Bird	Purple-naped sunbird	Hypogramma hypogrammicum	Nectivore	Data	Point count	2.95712	2.05405	0.884751	12	Bird2_10-32 g	7.21758	0.585678	22.0304	0.3	0	0	0	0	0.7	0.76	0.67	0.8	0.76	0.76	0.9	0.0669104	0.146969	0.0793725	0.0669104	0.132	0.151046	0	0	0
Old-growth forest	Bird	Raffles's malkoha	Phaenicophaeus chlorophaeus	Arboreal Insectivore	Data	Point count	1.27045	1.29153	0.606109	55	Bird3_32-100 g	9.56162	0.563713	28.4346	1	0	0	0	0	0	0.78	0.63	0.75	0.78	0.44	0.94	0.0928655	0.168	0.139427	0.0928655	0.149923	0.106489	0	0	0
Old-growth forest	Bird	Red-bearded bee-eater	Nyctyornis amictus	Arboreal Insectivore	Data	Point count	0.981568	1.05962	0.505593	70	Bird3_32-100 g	8.70603	0.484658	25.2868	0.8	0.2	0	0	0	0	0.78	0.63	0.75	0.78	0.44	0.94	0.0928655	0.168	0.139427	0.0928655	0.149923	0.106489	0	0	0
Old-growth forest	Bird	Red-eyed bulbul	Pycnonotus brunneus	Arboreal Omnivore	Data	Point count	1.00551	1.07144	0.522639	28	Bird2_10-32 g	5.43121	0.320921	17.4114	0.2	0	0.8	0	0	0	0.76	0.67	0.8	0.76	0.76	0.9	0.0669104	0.146969	0.0793725	0.0669104	0.132	0.151046	0	0	0
Old-growth forest	Bird	Red-naped trogon	Harpactes kasumba	Arboreal Insectivore	Data	Point count	0.466591	0.7023	0.303266	75	Bird3_32-100 g	4.33751	0.213875	12.7924	1	0	0	0	0	0	0.78	0.63	0.75	0.78	0.44	0.94	0.0928655	0.168	0.139427	0.0928655	0.149923	0.106489	0	0	0
Old-growth forest	Bird	Red-throated barbet	Megalaima mystacophanos	Arboreal Omnivore	Data	Point count	0.318975	0.505819	0.218652	80	Bird3_32-100 g	3.82422	0.195786	12.6435	0.2	0	0.8	0	0	0	0.64	0.63	0.75	0.78	0.61	0.94	0.0928655	0.168	0.139427	0.0928655	0.0831384	0.106489	0	0	0
Old-growth forest	Bird	Rhinoceros hornbill	Buceros rhinoceros	Arboreal Frugivore	Data	Point count	0.00677875	0.631963	0.27993	2300	Bird6_>1000 g	0.77196	0.0318224	2.72755	0.1	0.1	0.8	0	0	0	0.78	0.63	0.75	0.78	0.44	0.94	0.0928655	0.168	0.139427	0.0928655	0.149923	0.106489	0	0	0
Old-growth forest	Bird	Ruby-cheeked sunbird	Anthreptes singalensis	Nectivore	Data	Point count	0.419289	0.687804	0.266172	8	Bird1_<10 g	0.799868	0.0409273	2.51684	0.1	0	0.2	0	0	0.7	0.76	0.67	0.8	0.76	0.76	0.9	0.0669104	0.146969	0.0793725	0.0669104	0.132	0.151046	0	0	0
Old-growth forest	Bird	Rufous piculet	Sasia abnormis	Arboreal Insectivore	Data	Point count	1.00967	1.11337	0.525479	10	Bird2_10-32 g	2.90057	0.168831	8.66839	1	0	0	0	0	0	0.64	0.63	0.75	0.78	0.61	0.94	0.0928655	0.168	0.139427	0.0928655	0.0831384	0.106489	0	0	0
Old-growth forest	Bird	Rufous woodpecker	Celeus brachyurus	Arboreal Insectivore	Data	Point count	0.223277	0.504471	0.165457	90	Bird3_32-100 g	2.86408	0.132469	8.73886	1	0	0	0	0	0	0.64	0.63	0.75	0.78	0.61	0.94	0.0928655	0.168	0.139427	0.0928655	0.0831384	0.106489	0	0	0
Old-growth forest	Bird	Rufous-crowned babbler	Malacopteron magnum	Arboreal Insectivore	Data	Point count	0.954466	0.989973	0.507843	28	Bird2_10-32 g	4.65526	0.283979	13.5609	1	0	0	0	0	0	0.76	0.67	0.8	0.76	0.76	0.9	0.0669104	0.146969	0.0793725	0.0669104	0.132	0.151046	0	0	0
Old-growth forest	Bird	Rufous-fronted babbler	Stachyris rufifrons	Arboreal Insectivore	Data	Point count	2.74875	1.92321	0.845915	11	Bird2_10-32 g	7.09566	0.551246	20.3671	1	0	0	0	0	0	0.76	0.67	0.8	0.76	0.76	0.9	0.0669104	0.146969	0.0793725	0.0669104	0.132	0.151046	0	0	0
Old-growth forest	Bird	Rufous-tailed shama	Trichixos pyrropygus	Arboreal Insectivore	Data	Point count	0.44348	0.687572	0.290051	43	Bird3_32-100 g	2.89691	0.119701	8.37927	1	0	0	0	0	0	0.76	0.67	0.8	0.76	0.76	0.9	0.0669104	0.146969	0.0793725	0.0669104	0.132	0.151046	0	0	0
Old-growth forest	Bird	Rufous-tailed tailorbird	Orthotomus sericeus	Arboreal Insectivore	Data	Point count	0.568302	0.695207	0.333978	7	Bird1_<10 g	1.07835	0.0572297	3.14115	1	0	0	0	0	0	0.76	0.67	0.8	0.76	0.76	0.9	0.0669104	0.146969	0.0793725	0.0669104	0.132	0.151046	0	0	0
Old-growth forest	Bird	Rufous-winged philentoma	Philentoma velata	Arboreal Insectivore	Data	Point count	2.07169	1.67706	0.764411	20	Bird2_10-32 g	8.03515	0.498198	23.2013	1	0	0	0	0	0	0.76	0.67	0.8	0.76	0.76	0.9	0.0669104	0.146969	0.0793725	0.0669104	0.132	0.151046	0	0	0
Old-growth forest	Bird	Scaly-crowned babbler	Malacopteron cinereum	Arboreal Insectivore	Data	Point count	1.06866	1.10595	0.55452	18	Bird2_10-32 g	3.85786	0.221658	11.1093	1	0	0	0	0	0	0.76	0.67	0.8	0.76	0.76	0.9	0.0669104	0.146969	0.0793725	0.0669104	0.132	0.151046	0	0	0
Old-growth forest	Bird	Scarlet minivet	Pericrocotus flammeus	Arboreal Insectivore	Data	Point count	0.355924	0.62929	0.240153	22	Bird2_10-32 g	1.47304	0.0714875	4.27959	1	0	0	0	0	0	0.76	0.67	0.8	0.76	0.76	0.9	0.0669104	0.146969	0.0793725	0.0669104	0.132	0.151046	0	0	0
Old-growth forest	Bird	Scarlet rumped trogon	Harpactes duvaucelii	Arboreal Insectivore	Data	Point count	1.07234	1.13012	0.546357	40	Bird3_32-100 g	6.49714	0.363435	18.4736	1	0	0	0	0	0	0.78	0.63	0.75	0.78	0.44	0.94	0.0928655	0.168	0.139427	0.0928655	0.149923	0.106489	0	0	0
Old-growth forest	Bird	Short-tailed babbler	Malacocincla malaccensis	Terrestrial Insectivore	Data	Point count	3.0968	2.22137	0.878656	23	Bird2_10-32 g	13.2105	1.11822	37.2746	1	0	0	0	0	0	0.76	0.67	0.8	0.76	0.76	0.9	0.0669104	0.146969	0.0793725	0.0669104	0.132	0.151046	0	0	0
Old-growth forest	Bird	Short-toed coucal	Centropus rectunguis	Arboreal Insectivore	Data	Point count	0.223223	0.501847	0.169954	200	Bird4_100-316 g	4.04695	0.172642	12.1099	0.8	0.2	0	0	0	0	0.78	0.63	0.75	0.78	0.44	0.94	0.0928655	0.168	0.139427	0.0928655	0.149923	0.106489	0	0	0
Old-growth forest	Bird	Silver-rumped needletail	Rhaphidura leucopygialis	Arboreal Insectivore	Data	Point count	0.281142	0.558106	0.197015	20	Bird2_10-32 g	1.06247	0.0466218	3.17603	1	0	0	0	0	0	0.78	0.63	0.75	0.78	0.44	0.94	0.0928655	0.168	0.139427	0.0928655	0.149923	0.106489	0	0	0
Old-growth forest	Bird	Slender-billed crow	Corvus enca	Arboreal Omnivore	Data	Point count	0.19226	0.489156	0.143773	240	Bird4_100-316 g	4.11855	0.189559	12.539	0.4	0.2	0.2	0.2	0	0	0.76	0.67	0.8	0.76	0.76	0.9	0.0669104	0.146969	0.0793725	0.0669104	0.132	0.151046	0	0	0
Old-growth forest	Bird	Sooty-capped babbler	Malacopteron affine	Arboreal Insectivore	Data	Point count	1.15547	1.08275	0.565692	18	Bird2_10-32 g	4.17125	0.259201	12.0116	1	0	0	0	0	0	0.76	0.67	0.8	0.76	0.76	0.9	0.0669104	0.146969	0.0793725	0.0669104	0.132	0.151046	0	0	0
Old-growth forest	Bird	Spectacled bulbul	Pycnonotus erythropthalmos	Arboreal Omnivore	Data	Point count	4.47359	2.60968	0.927846	20	Bird2_10-32 g	19.2157	1.82868	58.7405	0.2	0	0.8	0	0	0	0.76	0.67	0.8	0.76	0.76	0.9	0.0669104	0.146969	0.0793725	0.0669104	0.132	0.151046	0	0	0
Old-growth forest	Bird	Spectacled spiderhunter	Arachnothera flavigaster	Nectivore	Data	Point count	0.256968	0.555394	0.1914	42	Bird3_32-100 g	1.44632	0.0630692	4.66534	0.2	0	0	0	0	0.8	0.76	0.67	0.8	0.76	0.76	0.9	0.0669104	0.146969	0.0793725	0.0669104	0.132	0.151046	0	0	0
Old-growth forest	Bird	Spotted dove	Stigmatopelia chinensis	Terrestrial Granivore	Data	Point count	0.0981628	0.371798	0.0839532	150	Bird4_100-316 g	1.50153	0.0677352	4.4808	0	0	0	1	0	0	0.78	0.63	0.76	0.78	0.44	0.94	0.0928655	0.168	0.054	0.0928655	0.149923	0.106489	0	0	0
Old-growth forest	Bird	Spotted fantail	Rhipidura perlata	Arboreal Insectivore	Data	Point count	0.339531	0.610953	0.237191	15	Bird2_10-32 g	1.08259	0.0522094	3.17981	1	0	0	0	0	0	0.76	0.67	0.8	0.76	0.76	0.9	0.0669104	0.146969	0.0793725	0.0669104	0.132	0.151046	0	0	0
Old-growth forest	Bird	Streaked bulbul	Ixos malaccensis	Arboreal Omnivore	Data	Point count	0.461037	0.632775	0.297939	38	Bird3_32-100 g	3.02877	0.163983	10.0311	0.3	0	0.7	0	0	0	0.76	0.67	0.8	0.76	0.76	0.9	0.0669104	0.146969	0.0793725	0.0669104	0.132	0.151046	0	0	0
Old-growth forest	Bird	Streaky-breasted spiderhunter	Arachnothera affinis	Nectivore	Data	Point count	0.605661	0.783302	0.329014	40	Bird3_32-100 g	3.2975	0.175979	10.4715	0.2	0	0	0	0	0.8	0.76	0.67	0.8	0.76	0.76	0.9	0.0669104	0.146969	0.0793725	0.0669104	0.132	0.151046	0	0	0
Old-growth forest	Bird	Striped wren-babbler	Kenopia striata	Terrestrial Insectivore	Data	Point count	0.742756	0.910203	0.430277	20	Bird2_10-32 g	2.88082	0.143865	8.18336	1	0	0	0	0	0	0.76	0.67	0.8	0.76	0.76	0.9	0.0669104	0.146969	0.0793725	0.0669104	0.132	0.151046	0	0	0
Old-growth forest	Bird	Van Hassalt's sunbird	Leptocoma brasiliana	Nectivore	Data	Point count	0.261595	0.56509	0.188827	8	Bird1_<10 g	0.475977	0.0212353	1.51002	0.2	0	0	0	0	0.8	0.76	0.67	0.8	0.76	0.76	0.9	0.0669104	0.146969	0.0793725	0.0669104	0.132	0.151046	0	0	0
Old-growth forest	Bird	Verditer flycatcher	Eumyias thalassinus	Arboreal Insectivore	Data	Point count	0.186511	0.449505	0.144816	18	Bird2_10-32 g	0.673309	0.0278378	2.01669	1	0	0	0	0	0	0.76	0.67	0.8	0.76	0.76	0.9	0.0669104	0.146969	0.0793725	0.0669104	0.132	0.151046	0	0	0
Old-growth forest	Bird	Violet cuckoo	Chrysococcyx xanthorhynchus	Arboreal Insectivore	Data	Point count	0.519156	0.750857	0.326137	21	Bird2_10-32 g	2.02823	0.102863	6.09021	1	0	0	0	0	0	0.78	0.63	0.75	0.78	0.44	0.94	0.0928655	0.168	0.139427	0.0928655	0.149923	0.106489	0	0	0
Old-growth forest	Bird	Whiskered treeswift	Hemiprocne comata	Arboreal Insectivore	Data	Point count	0.281288	0.518073	0.19056	23	Bird2_10-32 g	1.16916	0.0529603	3.48529	1	0	0	0	0	0	0.78	0.63	0.75	0.78	0.44	0.94	0.0928655	0.168	0.139427	0.0928655	0.149923	0.106489	0	0	0
Old-growth forest	Bird	White-chested babbler	Trichastoma rostratum	Terrestrial Insectivore	Data	Point count	0.719149	0.856514	0.411679	22	Bird2_10-32 g	2.9763	0.161497	8.56939	1	0	0	0	0	0	0.76	0.67	0.8	0.76	0.76	0.9	0.0669104	0.146969	0.0793725	0.0669104	0.132	0.151046	0	0	0
Old-growth forest	Bird	White-crowned forktail	Enicurus leschenaulti	Terrestrial Insectivore	Data	Point count	0.775267	0.932039	0.435778	32	Bird3_32-100 g	4.14121	0.225087	12.0236	1	0	0	0	0	0	0.76	0.67	0.8	0.76	0.76	0.9	0.0669104	0.146969	0.0793725	0.0669104	0.132	0.151046	0	0	0
Old-growth forest	Bird	White-crowned shama	Copsychus stricklandii	Arboreal Insectivore	Data	Point count	1.83804	1.3978	0.726995	35	Bird3_32-100 g	10.436	0.742941	29.0609	1	0	0	0	0	0	0.76	0.67	0.8	0.76	0.76	0.9	0.0669104	0.146969	0.0793725	0.0669104	0.132	0.151046	0	0	0
Old-growth forest	Bird	Wreathed hornbill	Aceros undulatus	Arboreal Frugivore	Data	Point count	0.0104822	0.835256	0.407873	2000	Bird6_>1000 g	1.12874	0.0465057	3.95633	0	0	1	0	0	0	0.78	0.63	0.75	0.78	0.44	0.94	0.0928655	0.168	0.139427	0.0928655	0.149923	0.106489	0	0	0
Old-growth forest	Bird	Yellow-bellied bulbul	Alophoixus phaeocephalus	Arboreal Omnivore	Data	Point count	0.339747	0.611497	0.225239	30	Bird2_10-32 g	1.83009	0.0904685	5.59006	0.6	0	0.4	0	0	0	0.76	0.67	0.8	0.76	0.76	0.9	0.0669104	0.146969	0.0793725	0.0669104	0.132	0.151046	0	0	0
Old-growth forest	Bird	Yellow-bellied prinia	Prinia flaviventris	Arboreal Insectivore	Data	Point count	0.114518	0.342106	0.0778245	9	Bird1_<10 g	0.257858	0.010684	0.774382	1	0	0	0	0	0	0.76	0.67	0.8	0.76	0.76	0.9	0.0669104	0.146969	0.0793725	0.0669104	0.132	0.151046	0	0	0
Old-growth forest	Bird	Yellow-breasted flowerpecker	Prionochilus maculatus	Arboreal Omnivore	Data	Point count	2.40934	1.72735	0.823816	8	Bird1_<10 g	5.67949	0.403061	18.2627	0	0	1	0	0	0	0.76	0.67	0.8	0.76	0.76	0.9	0.0669104	0.146969	0.0793725	0.0669104	0.132	0.151046	0	0	0
Old-growth forest	Bird	Yellow-crowned barbet	Megalaima henricii	Arboreal Frugivore	Data	Point count	1.03433	1.10994	0.510857	70	Bird3_32-100 g	10.4272	0.698794	33.7679	0.2	0	0.8	0	0	0	0.76	0.67	0.8	0.76	0.76	0.9	0.0669104	0.146969	0.0793725	0.0669104	0.132	0.151046	0	0	0
Old-growth forest	Bird	Yellow-rumped flowerpecker	Prionochilus xanthopygius	Arboreal Frugivore	Data	Point count	1.13665	1.18085	0.558466	8	Bird1_<10 g	2.6794	0.157581	9.01197	0	0	1	0	0	0	0.76	0.67	0.8	0.76	0.76	0.9	0.0669104	0.146969	0.0793725	0.0669104	0.132	0.151046	0	0	0
Old-growth forest	Bird	Yellow-vented bulbul	Pycnonotus goiavier	Arboreal Omnivore	Data	Point count	0.192028	0.46177	0.134008	30	Bird2_10-32 g	1.03439	0.0471054	3.11777	0.6	0	0.4	0	0	0	0.76	0.67	0.8	0.76	0.76	0.9	0.0669104	0.146969	0.0793725	0.0669104	0.132	0.151046	0	0	0
Old-growth forest	Mammal	Acuminate horseshoe bat	Rhinolophus acuminatus	Flying Insectivore	Data	Harp traps	0.757881	NA	1	13.5	Mammal2_10-100 g	0.986986	0.23575	2.96905	1	0	0	0	0	0	0.88	0.83	0.83	0.85	0.46	0.94	0.059	0.085	0.085	0.058	0.107	0.018	0	0	0
Old-growth forest	Mammal	Asian elephant	Elephas maximus	Terrestrial Herbivore	Data	Separate study (the average of elephant density of 0.000933 ha-1 in high suitability area in Central Sabah estimated by Cheah and Yoganand, 2022, Wildlife Biology, and zero in Maliau Basin Conservation Area)	0.0004665	NA	1	3294897	Mammal7_>10^6 g	16.6971	3.60844	53.2594	0	0	0.5	0	0.5	0	0.88	0.83	0.83	0.85	0.32	0.94	0.059	0.085	0.085	0.058	0.084	0.018	0	0	0
Old-growth forest	Mammal	Banded civet	Hemigalus derbyanus	Terrestrial Insectivore	Data	Camera traps	0.013	NA	1	1266.35	Mammal4_1000-10,000 g	0.563907	0.149798	1.43487	1	0	0	0	0	0	0.88	0.83	0.83	0.85	0.32	0.94	0.059	0.085	0.085	0.058	0.084	0.018	0	0	0
Old-growth forest	Mammal	Banteng	Bos javanicus	Terrestrial Herbivore	Data	Camera traps	0	NA	0	631487	Mammal6_10^5-10^6 g	0	0	0	0	0	0	0	1	0	0.88	0.83	0.83	0.85	0.32	0.94	0.059	0.085	0.085	0.058	0.084	0.018	0	0	0
Old-growth forest	Mammal	Bay cat	Catopuma badia	Terrestrial Carnivore	Data	Camera traps	0	NA	0	3429.52	Mammal4_1000-10,000 g	0	0	0	0	1	0	0	0	0	0.88	0.83	0.83	0.85	0.32	0.94	0.059	0.085	0.085	0.058	0.084	0.018	0	0	0
Old-growth forest	Mammal	Bearded pig	Sus barbatus	Terrestrial Omivore	Data	Camera traps	0.0161327	NA	1	135806	Mammal6_10^5-10^6 g	26.9371	6.99678	75.3614	0.3	0	0.3	0.4	0	0	0.88	0.83	0.83	0.85	0.32	0.94	0.059	0.085	0.085	0.058	0.084	0.018	0	0	0
Old-growth forest	Mammal	Binturong	Arctictis binturong	Arboreal Frugivore	Data	Camera traps	0.000488924	NA	1	13000	Mammal5_10^4-10^5 g	0.134196	0.0291525	0.471659	0.2	0	0.8	0	0	0	0.88	0.83	0.83	0.85	0.32	0.94	0.059	0.085	0.085	0.058	0.084	0.018	0	0	0
Old-growth forest	Mammal	Black flying squirrel	Aeromys tephromelas	Arboreal Frugivore	ExpertGuess	Expert guess	0.02	NA	1	1187	Mammal4_1000-10,000 g	0.874989	0.17925	2.4835	0	0	0.5	0.5	0	0	0.88	0.83	0.83	0.85	0.32	0.94	0.059	0.085	0.085	0.058	0.084	0.018	0	0	0
Old-growth forest	Mammal	Black rat	Rattus rattus	Terrestrial Omivore	Data	Never recorded in this land-use	0	NA	0	140.84	Mammal3_100-1000 g	0	0	0	0.333333	0	0.333333	0.333333	0	0	0.88	0.83	0.83	0.85	0.46	0.94	0.059	0.085	0.085	0.058	0.107	0.018	0	0	0
Old-growth forest	Mammal	Blanford's bat	Hesperoptenus blanfordi	Flying Insectivore	Data	Harp traps	0	NA	0	5	Mammal1_<10 g	0	0	0	1	0	0	0	0	0	0.88	0.83	0.83	0.85	0.46	0.94	0.059	0.085	0.085	0.058	0.107	0.018	0	0	0
Old-growth forest	Mammal	Bornean horseshoe bat	Rhinolophus borneensis	Flying Insectivore	Data	Harp traps	3.34731	NA	1	8.5	Mammal1_<10 g	3.05	0.732808	9.12731	1	0	0	0	0	0	0.88	0.83	0.83	0.85	0.46	0.94	0.059	0.085	0.085	0.058	0.107	0.018	0	0	0
Old-growth forest	Mammal	Bornean orangutan	Pongo pygmaeus	Arboreal Omnivore	Data	Separate study (Seaman et al. 2019. Am J Primatol, 81:e23030)	0.0232	0.0079	1	52754.1	Mammal5_10^4-10^5 g	18.4523	3.42273	54.6095	0.5	0	0.5	0	0	0	0.88	0.83	0.83	0.85	0.32	0.94	0.059	0.085	0.085	0.058	0.084	0.018	0	0	0
Old-growth forest	Mammal	Borneo roundleaf bat	Hipposideros doriae	Flying Insectivore	Data	Harp traps	0	NA	0	4	Mammal1_<10 g	0	0	0	1	0	0	0	0	0	0.88	0.83	0.83	0.85	0.46	0.94	0.059	0.085	0.085	0.058	0.107	0.018	0	0	0
Old-growth forest	Mammal	Bronze tube-nosed bat	Murina aenea	Flying Insectivore	Data	Harp traps	0.252627	NA	1	8.5	Mammal1_<10 g	0.230188	0.0546783	0.653125	1	0	0	0	0	0	0.88	0.83	0.83	0.85	0.46	0.94	0.059	0.085	0.085	0.058	0.107	0.018	0	0	0
Old-growth forest	Mammal	Brown spiny rat	Maxomys rajah	Terrestrial Omivore	Data	SECR	4.83	NA	1	150	Mammal3_100-1000 g	41.9839	10.7819	114.237	0.333333	0	0.333333	0.333333	0	0	0.88	0.83	0.83	0.85	0.46	0.94	0.059	0.085	0.085	0.058	0.107	0.018	0	0	0
Old-growth forest	Mammal	Brown tube-nosed bat	Murina suilla	Flying Insectivore	Data	Harp traps	0.252627	NA	1	5	Mammal1_<10 g	0.152819	0.035772	0.440664	1	0	0	0	0	0	0.88	0.83	0.83	0.85	0.46	0.94	0.059	0.085	0.085	0.058	0.107	0.018	0	0	0
Old-growth forest	Mammal	Cantor's roundleaf bat	Hipposideros galeritus	Flying Insectivore	Data	Harp traps	0.18947	NA	1	8.5	Mammal1_<10 g	0.172641	0.0418318	0.520028	1	0	0	0	0	0	0.88	0.83	0.83	0.85	0.46	0.94	0.059	0.085	0.085	0.058	0.107	0.018	0	0	0
Old-growth forest	Mammal	Chestnut-bellied spiny rat	Maxomys ochraceiventer	Terrestrial Omivore	Data	SECR	1	NA	1	159	Mammal3_100-1000 g	9.09225	2.32719	24.899	0.333333	0	0.333333	0.333333	0	0	0.88	0.83	0.83	0.85	0.46	0.94	0.059	0.085	0.085	0.058	0.107	0.018	0	0	0
Old-growth forest	Mammal	Clear-winged woolly bat	Kerivoula pellucida	Flying Insectivore	Data	Harp traps	0.757881	NA	1	4.8	Mammal1_<10 g	0.444234	0.103407	1.28763	1	0	0	0	0	0	0.88	0.83	0.83	0.85	0.46	0.94	0.059	0.085	0.085	0.058	0.107	0.018	0	0	0
Old-growth forest	Mammal	Collared mongoose	Herpestes semitorquatus	Terrestrial Carnivore	Data	Camera traps	0.000106	NA	1	1396.16	Mammal4_1000-10,000 g	0.00506278	0	0.0253898	0.4	0.6	0	0	0	0	0.88	0.83	0.83	0.85	0.32	0.94	0.059	0.085	0.085	0.058	0.084	0.018	0	0	0
Old-growth forest	Mammal	Colugo	Galeopterus variegatus	Arboreal Herbivore	ExpertGuess	Expert guess	0.05	NA	1	1500	Mammal4_1000-10,000 g	6.37965	1.29396	21.3174	0	0	0.1	0	0.9	0	0.88	0.83	0.83	0.85	0.32	0.94	0.059	0.085	0.085	0.058	0.084	0.018	0	0	0
Old-growth forest	Mammal	Common palm civet	Paradoxurus hermaphroditus	Terrestrial Omivore	Data	Camera traps	0	NA	0	3200	Mammal4_1000-10,000 g	0	0	0.0443977	0.5	0	0.5	0	0	0	0.88	0.83	0.83	0.85	0.32	0.94	0.059	0.085	0.085	0.058	0.084	0.018	0	0	0
Old-growth forest	Mammal	Creagh's horseshoe bat	Rhinolophus creaghi	Flying Insectivore	Data	Harp traps	0	NA	0	12	Mammal2_10-100 g	0	0	0	1	0	0	0	0	0	0.88	0.83	0.83	0.85	0.46	0.94	0.059	0.085	0.085	0.058	0.107	0.018	0	0	0
Old-growth forest	Mammal	Dark tailed tree rat	Niviventer cremoriventer	Arboreal Omnivore	Data	Never recorded in this land-use	0	NA	0	71.54	Mammal2_10-100 g	0	0	0	0.5	0	0.5	0	0	0	0.88	0.83	0.83	0.85	0.46	0.94	0.059	0.085	0.085	0.058	0.107	0.018	0	0	0
Old-growth forest	Mammal	Dayak roundleaf bat	Hipposideros dyacorum	Flying Insectivore	Data	Harp traps	2.71574	NA	1	7.5	Mammal1_<10 g	2.24661	0.525818	6.63742	1	0	0	0	0	0	0.88	0.83	0.83	0.85	0.46	0.94	0.059	0.085	0.085	0.058	0.107	0.018	0	0	0
Old-growth forest	Mammal	Diadem leaf-nosed bat	Hipposideros diadema	Flying Insectivore	Data	Harp traps	0.252627	NA	1	47	Mammal2_10-100 g	0.861849	0.211654	2.59687	1	0	0	0	0	0	0.88	0.83	0.83	0.85	0.46	0.94	0.059	0.085	0.085	0.058	0.107	0.018	0	0	0
Old-growth forest	Mammal	Domestic dog	Canis familiaris	Terrestrial Carnivore	Data	Camera traps	7.23e-05	NA	1	4000	Mammal4_1000-10,000 g	0.00789014	0	0.0471657	0	1	0	0	0	0	0.88	0.83	0.83	0.85	0.32	0.94	0.059	0.085	0.085	0.058	0.084	0.018	0	0	0
Old-growth forest	Mammal	Dusky leaf-nosed bat	Hipposideros ater	Flying Insectivore	Data	Harp traps	0.947351	NA	1	7.5	Mammal1_<10 g	0.783701	0.187342	2.35717	1	0	0	0	0	0	0.88	0.83	0.83	0.85	0.46	0.94	0.059	0.085	0.085	0.058	0.107	0.018	0	0	0
Old-growth forest	Mammal	Ear-spot squirrel	Callosciurus adamsi	Arboreal Omnivore	Data	Never recorded in this land-use	0	NA	0	135	Mammal3_100-1000 g	0	0	0	0.2	0	0.4	0.4	0	0	0.88	0.83	0.83	0.85	0.46	0.94	0.059	0.085	0.085	0.058	0.107	0.018	0	0	0
Old-growth forest	Mammal	Fawn leaf-nosed bat	Hipposideros cervinus	Flying Insectivore	Data	Harp traps	8.77878	NA	1	10	Mammal2_10-100 g	9.06832	2.17832	26.9013	1	0	0	0	0	0	0.88	0.83	0.83	0.85	0.46	0.94	0.059	0.085	0.085	0.058	0.107	0.018	0	0	0
Old-growth forest	Mammal	Flat-headed cat	Prionailurus planiceps	Terrestrial Carnivore	Data	Never recorded in this land-use	0	NA	0	1800	Mammal4_1000-10,000 g	0	0	0	0	1	0	0	0	0	0.88	0.83	0.83	0.85	0.32	0.94	0.059	0.085	0.085	0.058	0.084	0.018	0	0	0
Old-growth forest	Mammal	Four-striped ground squirrel	Lariscus hosei	Arboreal Frugivore	ExpertGuess	Expert guess	0.04	NA	1	180	Mammal3_100-1000 g	0.407969	0.0839992	1.14509	0	0	0.5	0.5	0	0	0.88	0.83	0.83	0.85	0.46	0.94	0.059	0.085	0.085	0.058	0.107	0.018	0	0	0
Old-growth forest	Mammal	Francis's woolly bat	Rhinolophus francisi	Flying Insectivore	Data	Harp traps	0.0631567	NA	1	22	Mammal2_10-100 g	0.119912	0.0290578	0.342138	1	0	0	0	0	0	0.88	0.83	0.83	0.85	0.46	0.94	0.059	0.085	0.085	0.058	0.107	0.018	0	0	0
Old-growth forest	Mammal	Gilded tube-nosed bat	Murina rozendaali	Flying Insectivore	Data	Harp traps	0	NA	0	10	Mammal2_10-100 g	0	0	0	1	0	0	0	0	0	0.88	0.83	0.83	0.85	0.46	0.94	0.059	0.085	0.085	0.058	0.107	0.018	0	0	0
Old-growth forest	Mammal	Greater mouse-deer	Tragulus napu	Terrestrial Frugivore / Granivore	Data	Camera traps	0.135049	NA	1	4791.22	Mammal4_1000-10,000 g	31.1753	8.17232	93.5536	0	0	0.5	0	0.5	0	0.88	0.83	0.83	0.85	0.32	0.94	0.059	0.085	0.085	0.058	0.084	0.018	0	0	0
Old-growth forest	Mammal	Groove-toothed bat	Phoniscus atrox	Flying Insectivore	Data	Harp traps	0.126313	NA	1	6.5	Mammal1_<10 g	0.0935645	0.0219578	0.271895	1	0	0	0	0	0	0.88	0.83	0.83	0.85	0.46	0.94	0.059	0.085	0.085	0.058	0.107	0.018	0	0	0
Old-growth forest	Mammal	Hardwicke's woolly bat	Kerivoula hardwickii	Flying Insectivore	Data	Harp traps	1.4526	NA	1	4.2	Mammal1_<10 g	0.768048	0.184028	2.26357	1	0	0	0	0	0	0.88	0.83	0.83	0.85	0.46	0.94	0.059	0.085	0.085	0.058	0.107	0.018	0	0	0
Old-growth forest	Mammal	Horse-tailed squirrel	Sundasciurus hippurus	Arboreal Omnivore	ExpertGuess	Expert guess	0.05	NA	1	310	Mammal3_100-1000 g	0.767069	0.162737	2.11287	0.2	0	0.4	0.4	0	0	0.88	0.83	0.83	0.85	0.46	0.94	0.059	0.085	0.085	0.058	0.107	0.018	0	0	0
Old-growth forest	Mammal	Horsfield's bat	Myotis horsefieldi	Flying Insectivore	Data	Harp traps	0.0631567	NA	1	6.5	Mammal1_<10 g	0.0467822	0.0106559	0.135493	1	0	0	0	0	0	0.88	0.83	0.83	0.85	0.46	0.94	0.059	0.085	0.085	0.058	0.107	0.018	0	0	0
Old-growth forest	Mammal	Hose's civet	Diplogale hosei	Terrestrial Omivore	Data	Camera traps	0	NA	0	1500	Mammal4_1000-10,000 g	0	0	0.0749151	0.3	0.4	0.3	0	0	0	0.88	0.83	0.83	0.85	0.32	0.94	0.059	0.085	0.085	0.058	0.084	0.018	0	0	0
Old-growth forest	Mammal	Large tree shrew	Tupaia tana	Arboreal Omnivore	ExpertGuess	Expert guess	0.29	NA	1	182.33	Mammal3_100-1000 g	2.95334	0.634973	8.66723	0.2	0	0.4	0.4	0	0	0.88	0.83	0.83	0.85	0.46	0.94	0.059	0.085	0.085	0.058	0.107	0.018	0	0	0
Old-growth forest	Mammal	Least pygmy squirrel	Exilisciurus exilis	Arboreal Omnivore	ExpertGuess	Expert guess	1	NA	1	19	Mammal2_10-100 g	1.77718	0.386286	5.16081	0.2	0	0.4	0.4	0	0	0.88	0.83	0.83	0.85	0.46	0.94	0.059	0.085	0.085	0.058	0.107	0.018	0	0	0
Old-growth forest	Mammal	Least woolly bat	Kerivoula minuta	Flying Insectivore	Data	Harp traps	0	NA	0	2	Mammal1_<10 g	0	0	0	1	0	0	0	0	0	0.88	0.83	0.83	0.85	0.46	0.94	0.059	0.085	0.085	0.058	0.107	0.018	0	0	0
Old-growth forest	Mammal	Lesser hairy-winged bat	Harpiocephalus harpia	Flying Insectivore	Data	Harp traps	0	NA	0	21	Mammal2_10-100 g	0	0	0	1	0	0	0	0	0	0.88	0.83	0.83	0.85	0.46	0.94	0.059	0.085	0.085	0.058	0.107	0.018	0	0	0
Old-growth forest	Mammal	Lesser mouse-deer	Tragulus kanchil	Terrestrial Frugivore / Granivore	Data	Camera traps	0.0421106	NA	1	3000	Mammal4_1000-10,000 g	3.76899	0.975769	10.9151	0	0	1	0	0	0	0.88	0.83	0.83	0.85	0.32	0.94	0.059	0.085	0.085	0.058	0.084	0.018	0	0	0
Old-growth forest	Mammal	Lesser sheath-tailed bat	Emballanura monticola	Flying Insectivore	Data	Harp traps	0	NA	0	6.5	Mammal1_<10 g	0	0	0	1	0	0	0	0	0	0.88	0.83	0.83	0.85	0.46	0.94	0.059	0.085	0.085	0.058	0.107	0.018	0	0	0
Old-growth forest	Mammal	Lesser treeshrew	Tupaia minor	Arboreal Omnivore	ExpertGuess	Expert guess	0.15	NA	1	60	Mammal2_10-100 g	0.636509	0.135942	1.77092	0.5	0	0.5	0	0	0	0.88	0.83	0.83	0.85	0.46	0.94	0.059	0.085	0.085	0.058	0.107	0.018	0	0	0
Old-growth forest	Mammal	Little bent-wing bat	Miniopterus australis	Flying Insectivore	Data	Harp traps	0	NA	0	6	Mammal1_<10 g	0	0	0	1	0	0	0	0	0	0.88	0.83	0.83	0.85	0.46	0.94	0.059	0.085	0.085	0.058	0.107	0.018	0	0	0
Old-growth forest	Mammal	Long-tailed giant rat	Leopoldamys sabanus	Terrestrial Omivore	Data	SECR	0.43	NA	1	347.61	Mammal3_100-1000 g	7.15129	1.8744	19.2318	0.333333	0	0.333333	0.333333	0	0	0.88	0.83	0.83	0.85	0.46	0.94	0.059	0.085	0.085	0.058	0.107	0.018	0	0	0
Old-growth forest	Mammal	Long-tailed macaque	Macaca fascicularis	Arboreal Frugivore	Data	Camera traps	0.00016688	NA	1	4579.66	Mammal4_1000-10,000 g	0.0201163	0	0.0948137	0.5	0	0.5	0	0	0	0.88	0.83	0.83	0.85	0.32	0.94	0.059	0.085	0.085	0.058	0.084	0.018	0	0	0
Old-growth forest	Mammal	Long-tailed porcupine	Trichys fasciculata	Terrestrial Frugivore / Granivore	Data	Camera traps	0.00893209	NA	1	4549.99	Mammal4_1000-10,000 g	1.10264	0.284522	3.09989	0	0	0.5	0.5	0	0	0.88	0.83	0.83	0.85	0.32	0.94	0.059	0.085	0.085	0.058	0.084	0.018	0	0	0
Old-growth forest	Mammal	Low's squirrel	Sundasciurus lowii	Arboreal Omnivore	Data	SECR	0.9	NA	1	84.99	Mammal2_10-100 g	5.0845	1.26801	13.7101	0.2	0	0.4	0.4	0	0	0.88	0.83	0.83	0.85	0.46	0.94	0.059	0.085	0.085	0.058	0.107	0.018	0	0	0
Old-growth forest	Mammal	Malay civet	Viverra tangalunga	Terrestrial Carnivore	Data	Camera traps	0.008	NA	1	7349.99	Mammal4_1000-10,000 g	1.39224	0.361094	3.87249	0.3	0.4	0.3	0	0	0	0.88	0.83	0.83	0.85	0.32	0.94	0.059	0.085	0.085	0.058	0.084	0.018	0	0	0
Old-growth forest	Mammal	Malay porcupine	Hystrix brachyura	Terrestrial Frugivore / Granivore	Data	Camera traps	0.00480808	NA	1	8000	Mammal4_1000-10,000 g	0.917601	0.238077	2.67942	0	0	0.5	0.5	0	0	0.88	0.83	0.83	0.85	0.32	0.94	0.059	0.085	0.085	0.058	0.084	0.018	0	0	0
Old-growth forest	Mammal	Malay weasel	Mustela nudipes	Terrestrial Carnivore	Data	Camera traps	4.56e-05	NA	1	570	Mammal3_100-1000 g	0.00109067	0	0.0100787	0.4	0.6	0	0	0	0	0.88	0.83	0.83	0.85	0.32	0.94	0.059	0.085	0.085	0.058	0.084	0.018	0	0	0
Old-growth forest	Mammal	Malayan slit-faced bat	Nycteris tragata	Flying Insectivore	Data	Harp traps	0.252627	NA	1	17	Mammal2_10-100 g	0.393078	0.0938348	1.17818	1	0	0	0	0	0	0.88	0.83	0.83	0.85	0.46	0.94	0.059	0.085	0.085	0.058	0.107	0.018	0	0	0
Old-growth forest	Mammal	Marbled cat	Pardofelis marmorata	Terrestrial Carnivore	Data	Camera traps	0.000503656	NA	1	2828.34	Mammal4_1000-10,000 g	0.0420603	0.00588053	0.173514	0	1	0	0	0	0	0.88	0.83	0.83	0.85	0.32	0.94	0.059	0.085	0.085	0.058	0.084	0.018	0	0	0
Old-growth forest	Mammal	Maroon langur	Presbytis rubicunda	Arboreal Omnivore	ExpertGuess	Expert guess	0.0001	NA	1	6348.53	Mammal4_1000-10,000 g	0.0414084	0.00825854	0.136905	0	0	0	0	1	0	0.88	0.83	0.83	0.85	0.32	0.94	0.059	0.085	0.085	0.058	0.084	0.018	0	0	0
Old-growth forest	Mammal	Masked palm civet	Paguma larvata	Arboreal Frugivore	Data	Camera traps	0.001	NA	1	4300	Mammal4_1000-10,000 g	0.116834	0.027449	0.384138	0.2	0	0.8	0	0	0	0.88	0.83	0.83	0.85	0.32	0.94	0.059	0.085	0.085	0.058	0.084	0.018	0	0	0
Old-growth forest	Mammal	Moon rat	Echinosorex gymnura	Terrestrial Insectivore	Data	Camera traps	0.000454497	NA	1	787.265	Mammal3_100-1000 g	0.0136593	0.00233477	0.0602535	1	0	0	0	0	0	0.88	0.83	0.83	0.85	0.32	0.94	0.059	0.085	0.085	0.058	0.084	0.018	0	0	0
Old-growth forest	Mammal	Mullers rat	Sundamys muelleri	Terrestrial Omivore	ExpertGuess	Expert guess	0.05	NA	1	356.48	Mammal3_100-1000 g	0.847879	0.183291	2.47544	0.333333	0	0.333333	0.333333	0	0	0.88	0.83	0.83	0.85	0.46	0.94	0.059	0.085	0.085	0.058	0.107	0.018	0	0	0
Old-growth forest	Mammal	Northern gray gibbon	Hylobates funereus	Arboreal Frugivore	ExpertGuess	Expert guess	0.0002	NA	1	5909.81	Mammal4_1000-10,000 g	0.0302121	0.00631891	0.0838512	0	0	1	0	0	0	0.88	0.83	0.83	0.85	0.32	0.94	0.059	0.085	0.085	0.058	0.084	0.018	0	0	0
Old-growth forest	Mammal	Oriental small-clawed otter	Aonyx cinereus	Terrestrial Carnivore	Data	Camera traps	0.000246123	NA	1	3100	Mammal4_1000-10,000 g	0.0220617	0	0.138114	0	1	0	0	0	0	0.88	0.83	0.83	0.85	0.32	0.94	0.059	0.085	0.085	0.058	0.084	0.018	0	0	0
Old-growth forest	Mammal	Pale giant squirrel	Ratufa affinis	Arboreal Omnivore	ExpertGuess	Expert guess	0.1	NA	1	1190	Mammal4_1000-10,000 g	4.33367	0.906068	12.2401	0.2	0	0.4	0.4	0	0	0.88	0.83	0.83	0.85	0.32	0.94	0.059	0.085	0.085	0.058	0.084	0.018	0	0	0
Old-growth forest	Mammal	Papillose woolly bat	Kerivoula papillosa	Flying Insectivore	Data	Harp traps	3.85256	NA	1	13	Mammal2_10-100 g	4.87311	1.1581	14.5123	1	0	0	0	0	0	0.88	0.83	0.83	0.85	0.46	0.94	0.059	0.085	0.085	0.058	0.107	0.018	0	0	0
Old-growth forest	Mammal	Pen-tailed treeshrew	Ptilocercus lowii	Arboreal Omnivore	Data	Never recorded in this land-use	0	NA	0	48	Mammal2_10-100 g	0	0	0	0.7	0	0.15	0	0	0.15	0.88	0.83	0.83	0.85	0.46	0.94	0.059	0.085	0.085	0.058	0.107	0.018	0	0	0
Old-growth forest	Mammal	Philippine slow loris	Nycticebus menagensis	Arboreal Omnivore	ExpertGuess	Expert guess	0.02	NA	1	900	Mammal3_100-1000 g	1.36182	0.280269	4.46993	0.1	0	0.1	0	0.6	0.2	0.88	0.83	0.83	0.85	0.32	0.94	0.059	0.085	0.085	0.058	0.084	0.018	0	0	0
Old-growth forest	Mammal	Pig-tailed macaque	Macaca nemestrina	Arboreal Frugivore	Data	Camera traps	0.0292464	NA	1	7845.39	Mammal4_1000-10,000 g	5.34189	1.41445	14.6562	0.5	0	0.5	0	0	0	0.88	0.83	0.83	0.85	0.32	0.94	0.059	0.085	0.085	0.058	0.084	0.018	0	0	0
Old-growth forest	Mammal	Plain tree shrew	Tupaia longipes	Arboreal Omnivore	Data	SECR	0.36	NA	1	168.05	Mammal3_100-1000 g	3.4425	0.90215	9.22702	0.2	0	0.4	0.4	0	0	0.88	0.83	0.83	0.85	0.46	0.94	0.059	0.085	0.085	0.058	0.107	0.018	0	0	0
Old-growth forest	Mammal	Plantain squirrel	Callosciurus notatus	Arboreal Omnivore	ExpertGuess	Expert guess	0.05	NA	1	230	Mammal3_100-1000 g	0.609196	0.125626	1.75166	0.2	0	0.4	0.4	0	0	0.88	0.83	0.83	0.85	0.46	0.94	0.059	0.085	0.085	0.058	0.107	0.018	0	0	0
Old-growth forest	Mammal	Polynesian rat	Rattus exulans	Terrestrial Omivore	Data	Never recorded in this land-use	0	NA	0	50.63	Mammal2_10-100 g	0	0	0	0.333333	0	0.333333	0.333333	0	0	0.88	0.83	0.83	0.85	0.46	0.94	0.059	0.085	0.085	0.058	0.107	0.018	0	0	0
Old-growth forest	Mammal	Prevost's squirrel	Callosciurus prevostii	Arboreal Omnivore	ExpertGuess	Expert guess	0.2	NA	1	358	Mammal3_100-1000 g	3.42895	0.736674	9.41126	0.2	0	0.4	0.4	0	0	0.88	0.83	0.83	0.85	0.46	0.94	0.059	0.085	0.085	0.058	0.107	0.018	0	0	0
Old-growth forest	Mammal	Ranee mouse	Haeromys margarettae	Terrestrial Frugivore / Granivore	ExpertGuess	Expert guess	0.1	NA	1	14	Mammal2_10-100 g	0.142006	0.0303165	0.417833	0	0	0.5	0.5	0	0	0.88	0.83	0.83	0.85	0.46	0.94	0.059	0.085	0.085	0.058	0.107	0.018	0	0	0
Old-growth forest	Mammal	Red giant flying squirrel	Petaurista petaurista	Arboreal Frugivore	ExpertGuess	Expert guess	0.1	NA	1	1533.84	Mammal4_1000-10,000 g	5.33236	1.08792	15.2964	0	0	0.5	0.5	0	0	0.88	0.83	0.83	0.85	0.32	0.94	0.059	0.085	0.085	0.058	0.084	0.018	0	0	0
Old-growth forest	Mammal	Red muntjac	Muntiacus muntjak	Terrestrial Herbivore	Data	Camera traps	0.042502	NA	1	17505.8	Mammal5_10^4-10^5 g	22.7345	5.86131	66.0864	0	0	0.33333	0.33333	0.33333	0	0.88	0.83	0.83	0.85	0.32	0.94	0.059	0.085	0.085	0.058	0.084	0.018	0	0	0
Old-growth forest	Mammal	Red spiny rat	Maxomys surifer	Terrestrial Omivore	Data	SECR	0.77451	NA	1	155	Mammal3_100-1000 g	6.90488	1.82885	18.8881	0.333333	0	0.333333	0.333333	0	0	0.88	0.83	0.83	0.85	0.46	0.94	0.059	0.085	0.085	0.058	0.107	0.018	0	0	0
Old-growth forest	Mammal	Ridley's bat	Myotis ridleyi	Flying Insectivore	Data	Harp traps	0.18947	NA	1	5	Mammal1_<10 g	0.114614	0.0273558	0.325073	1	0	0	0	0	0	0.88	0.83	0.83	0.85	0.46	0.94	0.059	0.085	0.085	0.058	0.107	0.018	0	0	0
Old-growth forest	Mammal	Ridley's leaf-nosed bat	Hipposideros ridleyi	Flying Insectivore	Data	Harp traps	0.18947	NA	1	9.5	Mammal1_<10 g	0.18812	0.0434605	0.563068	1	0	0	0	0	0	0.88	0.83	0.83	0.85	0.46	0.94	0.059	0.085	0.085	0.058	0.107	0.018	0	0	0
Old-growth forest	Mammal	Round-eared tube-nosed bat	Murina cyclotis	Flying Insectivore	Data	Harp traps	0.252627	NA	1	10	Mammal2_10-100 g	0.260959	0.0616074	0.759575	1	0	0	0	0	0	0.88	0.83	0.83	0.85	0.46	0.94	0.059	0.085	0.085	0.058	0.107	0.018	0	0	0
Old-growth forest	Mammal	Sabah grey langur	Presbytis sabana	Arboreal Herbivore	ExpertGuess	Expert guess	0.0002	NA	1	6277.78	Mammal4_1000-10,000 g	0.0821034	0.0162044	0.269363	0	0	0	0	1	0	0.88	0.83	0.83	0.85	0.32	0.94	0.059	0.085	0.085	0.058	0.084	0.018	0	0	0
Old-growth forest	Mammal	Sambar deer	Rusa unicolor	Terrestrial Herbivore	Data	Camera traps	0.0076527	NA	1	177523	Mammal6_10^5-10^6 g	28.7246	6.41848	94.2012	0	0	0.5	0	0.5	0	0.88	0.83	0.83	0.85	0.32	0.94	0.059	0.085	0.085	0.058	0.084	0.018	0	0	0
Old-growth forest	Mammal	Short-tailed mongoose	Herpestes brachyurus	Terrestrial Carnivore	Data	Camera traps	0.00170184	NA	1	1398.08	Mammal4_1000-10,000 g	0.0813698	0.0205266	0.234193	0.4	0.6	0	0	0	0	0.88	0.83	0.83	0.85	0.32	0.94	0.059	0.085	0.085	0.058	0.084	0.018	0	0	0
Old-growth forest	Mammal	Slender tree shrew	Tupaia gracilis	Arboreal Omnivore	Data	Never recorded in this land-use	0	NA	0	111.95	Mammal3_100-1000 g	0	0	0	0.2	0	0.4	0.4	0	0	0.88	0.83	0.83	0.85	0.46	0.94	0.059	0.085	0.085	0.058	0.107	0.018	0	0	0
Old-growth forest	Mammal	Small spiny rat	Maxomys baedon	Terrestrial Omivore	Data	Never recorded in this land-use	0	NA	0	158.96	Mammal3_100-1000 g	0	0	0	0.333333	0	0.333333	0.333333	0	0	0.88	0.83	0.83	0.85	0.46	0.94	0.059	0.085	0.085	0.058	0.107	0.018	0	0	0
Old-growth forest	Mammal	Small woolly bat	Kerivoula intermedia	Flying Insectivore	Data	Harp traps	5.87358	NA	1	4.2	Mammal1_<10 g	3.10558	0.741225	9.29386	1	0	0	0	0	0	0.88	0.83	0.83	0.85	0.46	0.94	0.059	0.085	0.085	0.058	0.107	0.018	0	0	0
Old-growth forest	Mammal	Small-toothed palm civet	Arctogalidia trivirgata	Arboreal Omnivore	ExpertGuess	Expert guess	0.005	NA	1	2250	Mammal4_1000-10,000 g	0.348555	0.0749886	1.00456	0.4	0.2	0.4	0	0	0	0.88	0.83	0.83	0.85	0.32	0.94	0.059	0.085	0.085	0.058	0.084	0.018	0	0	0
Old-growth forest	Mammal	Smooth-coated otter	Lutrogale perspicillata	Terrestrial Carnivore	ExpertGuess	Expert guess	0.001	NA	1	9000	Mammal4_1000-10,000 g	0.203955	0.0438754	0.578547	0.02	0.98	0	0	0	0	0.88	0.83	0.83	0.85	0.32	0.94	0.059	0.085	0.085	0.058	0.084	0.018	0	0	0
Old-growth forest	Mammal	Striped treeshrew	Tupaia dorsalis	Arboreal Omnivore	Data	Never recorded in this land-use	0	NA	0	168	Mammal3_100-1000 g	0	0	0	0.2	0	0.4	0.4	0	0	0.88	0.83	0.83	0.85	0.46	0.94	0.059	0.085	0.085	0.058	0.107	0.018	0	0	0
Old-growth forest	Mammal	Sun bear	Helarctos malayanus	Terrestrial Omivore	Data	Camera traps	0.00046012	NA	1	57037.9	Mammal5_10^4-10^5 g	0.385872	0.0912873	1.17685	0.5	0.3	0.2	0	0	0	0.88	0.83	0.83	0.85	0.32	0.94	0.059	0.085	0.085	0.058	0.084	0.018	0	0	0
Old-growth forest	Mammal	Sunda clouded leopard	Neofelis diardi	Terrestrial Carnivore	Data	Camera traps	0.000132007	NA	1	15022.5	Mammal5_10^4-10^5 g	0.0400128	0.00494035	0.172236	0	1	0	0	0	0	0.88	0.83	0.83	0.85	0.32	0.94	0.059	0.085	0.085	0.058	0.084	0.018	0	0	0
Old-growth forest	Mammal	Sunda leopard cat	Prionailurus javanensis	Terrestrial Carnivore	Data	Camera traps	0.00201724	NA	1	2785.49	Mammal4_1000-10,000 g	0.166486	0.0330921	0.555386	0	1	0	0	0	0	0.88	0.83	0.83	0.85	0.32	0.94	0.059	0.085	0.085	0.058	0.084	0.018	0	0	0
Old-growth forest	Mammal	Sunda pangolin	Manis javanica	Terrestrial Insectivore	Data	Camera traps	0.000510074	NA	1	4860.85	Mammal4_1000-10,000 g	0.0624982	0.0126566	0.216308	1	0	0	0	0	0	0.88	0.83	0.83	0.85	0.32	0.94	0.059	0.085	0.085	0.058	0.084	0.018	0	0	0
Old-growth forest	Mammal	Sunda stink badger	Mydaus javanensis	Terrestrial Insectivore	Data	Camera traps	0.00016701	NA	1	2500	Mammal4_1000-10,000 g	0.0122474	0.000873575	0.0646029	1	0	0	0	0	0	0.88	0.83	0.83	0.85	0.32	0.94	0.059	0.085	0.085	0.058	0.084	0.018	0	0	0
Old-growth forest	Mammal	Temminck's flying squirrel	Petinomys setosus	Arboreal Frugivore	ExpertGuess	Expert guess	0.02	NA	1	40	Mammal2_10-100 g	0.063873	0.0135766	0.182438	0	0	0.5	0.5	0	0	0.88	0.83	0.83	0.85	0.46	0.94	0.059	0.085	0.085	0.058	0.107	0.018	0	0	0
Old-growth forest	Mammal	Thick-spined porcupine	Hystrix crassispinis	Terrestrial Frugivore / Granivore	Data	Camera traps	0.0021039	NA	1	4587.3	Mammal4_1000-10,000 g	0.261363	0.0574382	0.874148	0	0	0.5	0.5	0	0	0.88	0.83	0.83	0.85	0.32	0.94	0.059	0.085	0.085	0.058	0.084	0.018	0	0	0
Old-growth forest	Mammal	Thomas's flying squirrel	Aeromys thomasi	Arboreal Frugivore	ExpertGuess	Expert guess	0.1	NA	1	1430.19	Mammal4_1000-10,000 g	5.05197	1.07723	14.1809	0	0	0.5	0.5	0	0	0.88	0.83	0.83	0.85	0.32	0.94	0.059	0.085	0.085	0.058	0.084	0.018	0	0	0
Old-growth forest	Mammal	Trefoil horseshoe bat	Rhinolophus trifoliatus	Flying Insectivore	Data	Harp traps	2.27364	NA	1	18	Mammal2_10-100 g	3.6973	0.903824	11.0805	1	0	0	0	0	0	0.88	0.83	0.83	0.85	0.46	0.94	0.059	0.085	0.085	0.058	0.107	0.018	0	0	0
Old-growth forest	Mammal	Tufted ground squirrel	Rheithrosciurus macrotis	Arboreal Frugivore	Data	Camera traps	0.000116913	NA	1	1351.63	Mammal4_1000-10,000 g	0.00565436	0.000756722	0.0269442	0	0	0.5	0.5	0	0	0.88	0.83	0.83	0.85	0.32	0.94	0.059	0.085	0.085	0.058	0.084	0.018	0	0	0
Old-growth forest	Mammal	Wall-roosting mouse-eared bat	Myotis muricola	Flying Insectivore	Data	Harp traps	0	NA	0	5	Mammal1_<10 g	0	0	0	1	0	0	0	0	0	0.88	0.83	0.83	0.85	0.46	0.94	0.059	0.085	0.085	0.058	0.107	0.018	0	0	0
Old-growth forest	Mammal	Western tarsier	Cephalopachus bancanus	Arboreal Insectivore	Data	Camera traps	0.02	NA	1	123	Mammal3_100-1000 g	0.144912	0.0366486	0.39174	0.7	0.3	0	0	0	0	0.88	0.83	0.83	0.85	0.46	0.94	0.059	0.085	0.085	0.058	0.107	0.018	0	0	0
Old-growth forest	Mammal	Whitehead's rat	Maxomys whiteheadi	Terrestrial Omivore	Data	SECR	0.8	NA	1	54.33	Mammal2_10-100 g	3.17492	0.811736	8.65517	0.333333	0	0.333333	0.333333	0	0	0.88	0.83	0.83	0.85	0.46	0.94	0.059	0.085	0.085	0.058	0.107	0.018	0	0	0
Old-growth forest	Mammal	Woolly horseshoe bat	Rhinolophus luctus	Flying Insectivore	Data	Harp traps	1.07366	NA	1	37	Mammal2_10-100 g	3.04518	0.742217	8.8535	1	0	0	0	0	0	0.88	0.83	0.83	0.85	0.46	0.94	0.059	0.085	0.085	0.058	0.107	0.018	0	0	0
Old-growth forest	Mammal	Yellow muntjac	Muntiacus atherodes	Terrestrial Frugivore / Granivore	Data	Camera traps	0.0254669	NA	1	18869.5	Mammal5_10^4-10^5 g	9.42673	2.47742	26.415	0	0	0.5	0.5	0	0	0.88	0.83	0.83	0.85	0.32	0.94	0.059	0.085	0.085	0.058	0.084	0.018	0	0	0
Old-growth forest	Mammal	Yellow-throated marten	Martes flavigula	Terrestrial Carnivore	Data	Camera traps	0.000320268	NA	1	2502.32	Mammal4_1000-10,000 g	0.0239179	0.00488098	0.0803959	0.5	0.5	0	0	0	0	0.88	0.83	0.83	0.85	0.32	0.94	0.059	0.085	0.085	0.058	0.084	0.018	0	0	0
Oil palm plantation	Bird	Arctic warbler	Phylloscopus borealis	Arboreal Insectivore	Data	Point count	0.0427382	0.310743	0.293273	10	Bird2_10-32 g	0.103391	0.00423882	0.300376	1	0	0	0	0	0	0.76	0.67	0.8	0.76	0.76	0.9	0.0669104	0.146969	0.0793725	0.0669104	0.132	0.151046	0	0	0
Oil palm plantation	Bird	Ashy tailorbird	Orthotomus ruficeps	Arboreal Insectivore	Data	Point count	4.02428	6.23	0.8682	7	Bird1_<10 g	7.63605	0.329371	22.5791	1	0	0	0	0	0	0.76	0.67	0.8	0.76	0.76	0.9	0.0669104	0.146969	0.0793725	0.0669104	0.132	0.151046	0	0	0
Oil palm plantation	Bird	Asian brown flycatcher	Muscicapa dauurica	Arboreal Insectivore	Data	Point count	0.0395142	0.302665	0.298658	10	Bird2_10-32 g	0.0955921	0.00387975	0.289031	1	0	0	0	0	0	0.76	0.67	0.8	0.76	0.76	0.9	0.0669104	0.146969	0.0793725	0.0669104	0.132	0.151046	0	0	0
Oil palm plantation	Bird	Asian fairy bluebird	Irena puella	Arboreal Frugivore	Data	Point count	0.0499284	0.416895	0.284271	60	Bird3_32-100 g	0.436685	0.0205511	1.39373	0.5	0	0.5	0	0	0	0.76	0.67	0.8	0.76	0.76	0.9	0.0669104	0.146969	0.0793725	0.0669104	0.132	0.151046	0	0	0
Oil palm plantation	Bird	Asian glossy starling	Aplonis panayensis	Arboreal Insectivore	Data	Point count	0.0472347	0.377841	0.296457	55	Bird3_32-100 g	0.389357	0.0167939	1.21698	0.5	0	0.5	0	0	0	0.76	0.67	0.8	0.76	0.76	0.9	0.0669104	0.146969	0.0793725	0.0669104	0.132	0.151046	0	0	0
Oil palm plantation	Bird	Asian paradise flycatcher	Terpsiphone paradisi	Arboreal Insectivore	Data	Point count	0.0525584	0.453874	0.304609	20	Bird2_10-32 g	0.203851	0.00850455	0.607884	1	0	0	0	0	0	0.76	0.67	0.8	0.76	0.76	0.9	0.0669104	0.146969	0.0793725	0.0669104	0.132	0.151046	0	0	0
Oil palm plantation	Bird	Banded bay cuckoo	Cacomantis sonneratii	Arboreal Insectivore	Data	Point count	0.0820827	1.32341	0.301342	31	Bird2_10-32 g	0.429079	0.0172649	1.2603	1	0	0	0	0	0	0.76	0.67	0.8	0.76	0.76	0.9	0.0669104	0.146969	0.0793725	0.0669104	0.132	0.151046	0	0	0
Oil palm plantation	Bird	Banded broadbill	Eurylaimus javanicus	Arboreal Insectivore	Data	Point count	0.0515615	0.449063	0.300792	80	Bird3_32-100 g	0.514042	0.02437	1.53366	1	0	0	0	0	0	0.76	0.67	0.8	0.76	0.76	0.9	0.0669104	0.146969	0.0793725	0.0669104	0.132	0.151046	0	0	0
Oil palm plantation	Bird	Banded pitta	Pitta guajana	Terrestrial Insectivore	Data	Point count	0.114682	2.37405	0.292807	70	Bird3_32-100 g	1.04394	0.0433817	3.12018	1	0	0	0	0	0	0.76	0.67	0.8	0.76	0.76	0.9	0.0669104	0.146969	0.0793725	0.0669104	0.132	0.151046	0	0	0
Oil palm plantation	Bird	Barn swallow	Hirundo rustica	Arboreal Insectivore	Data	Point count	0.470332	0.831851	0.418221	22	Bird2_10-32 g	1.94654	0.0919614	5.78531	1	0	0	0	0	0	0.76	0.67	0.8	0.76	0.76	0.9	0.0669104	0.146969	0.0793725	0.0669104	0.132	0.151046	0	0	0
Oil palm plantation	Bird	Bar-winged flycatcher-shrike	Hemipus picatus	Arboreal Insectivore	Data	Point count	0.0391112	0.308784	0.277303	9	Bird1_<10 g	0.0880662	0.0036572	0.254124	1	0	0	0	0	0	0.76	0.67	0.8	0.76	0.76	0.9	0.0669104	0.146969	0.0793725	0.0669104	0.132	0.151046	0	0	0
Oil palm plantation	Bird	Black hornbill	Anthracoceros malayanus	Arboreal Frugivore	Data	Point count	0.0043146	0.350518	0.298691	1050	Bird6_>1000 g	0.279439	0.0127623	0.954548	0	0.1	0.6	0.3	0	0	0.78	0.63	0.75	0.78	0.44	0.94	0.0928655	0.168	0.139427	0.0928655	0.149923	0.106489	0	0	0
Oil palm plantation	Bird	Black magpie	Platysmurus leucopterus	Arboreal Insectivore	Data	Point count	0.0950845	1.30979	0.303576	200	Bird4_100-316 g	1.91788	0.0822732	6.1866	0	0.1	0.7	0.2	0	0	0.76	0.67	0.8	0.76	0.76	0.9	0.0669104	0.146969	0.0793725	0.0669104	0.132	0.151046	0	0	0
Oil palm plantation	Bird	Black-and-yellow broadbill	Eurylaimus ochromalus	Arboreal Insectivore	Data	Point count	0.0461742	0.360854	0.298575	35	Bird3_32-100 g	0.262167	0.00965852	0.772399	1	0	0	0	0	0	0.76	0.67	0.8	0.76	0.76	0.9	0.0669104	0.146969	0.0793725	0.0669104	0.132	0.151046	0	0	0
Oil palm plantation	Bird	Black-bellied malkoha	Phaenicophaeus diardi	Arboreal Insectivore	Data	Point count	0.0373084	0.287597	0.307527	70	Bird3_32-100 g	0.338786	0.0159247	1.05715	0.9	0	0.1	0	0	0	0.78	0.63	0.75	0.78	0.44	0.94	0.0928655	0.168	0.139427	0.0928655	0.149923	0.106489	0	0	0
Oil palm plantation	Bird	Black-capped babbler	Pellorneum capistratum	Terrestrial Insectivore	Data	Point count	0.0392597	0.310979	0.301392	30	Bird2_10-32 g	0.200694	0.00814934	0.597046	1	0	0	0	0	0	0.76	0.67	0.8	0.76	0.76	0.9	0.0669104	0.146969	0.0793725	0.0669104	0.132	0.151046	0	0	0
Oil palm plantation	Bird	Black-headed bulbul	Pycnonotus atriceps	Arboreal Omnivore	Data	Point count	1.44648	5.06981	0.609136	35	Bird3_32-100 g	8.98505	0.381192	29.1477	0.3	0	0.7	0	0	0	0.76	0.67	0.8	0.76	0.76	0.9	0.0669104	0.146969	0.0793725	0.0669104	0.132	0.151046	0	0	0
Oil palm plantation	Bird	Black-headed pitta	Pitta ussheri	Terrestrial Insectivore	Data	Point count	0.0456651	0.363424	0.285621	65	Bird3_32-100 g	0.395228	0.018238	1.17821	1	0	0	0	0	0	0.76	0.67	0.8	0.76	0.76	0.9	0.0669104	0.146969	0.0793725	0.0669104	0.132	0.151046	0	0	0
Oil palm plantation	Bird	Black-naped monarch	Hypothymis azurea	Arboreal Insectivore	Data	Point count	0.0454743	0.367922	0.297858	12	Bird2_10-32 g	0.124554	0.00531269	0.363825	1	0	0	0	0	0	0.76	0.67	0.8	0.76	0.76	0.9	0.0669104	0.146969	0.0793725	0.0669104	0.132	0.151046	0	0	0
Oil palm plantation	Bird	Black-throated babbler	Stachyris nigricollis	Arboreal Insectivore	Data	Point count	0.0465772	0.374109	0.304976	25	Bird2_10-32 g	0.2103	0.00902851	0.623221	0.9	0.1	0	0	0	0	0.76	0.67	0.8	0.76	0.76	0.9	0.0669104	0.146969	0.0793725	0.0669104	0.132	0.151046	0	0	0
Oil palm plantation	Bird	Black-winged flycatcher-shrike	Hemipus hirundinaceus	Arboreal Insectivore	Data	Point count	0.0497375	0.431702	0.308344	13	Bird2_10-32 g	0.143862	0.00578677	0.422076	1	0	0	0	0	0	0.76	0.67	0.8	0.76	0.76	0.9	0.0669104	0.146969	0.0793725	0.0669104	0.132	0.151046	0	0	0
Oil palm plantation	Bird	Blue-banded kingfisher	Alcedo euryzona	Arboreal Omnivore	Data	Point count	0.0474468	0.424313	0.303393	44	Bird3_32-100 g	0.306751	0.013299	0.905556	0	1	0	0	0	0	0.78	0.63	0.75	0.78	0.44	0.94	0.0928655	0.168	0.139427	0.0928655	0.149923	0.106489	0	0	0
Oil palm plantation	Bird	Blue-crowned hanging parrot	Loriculus galgulus	Arboreal Frugivore	Data	Point count	0.41648	1.43184	0.418288	28	Bird2_10-32 g	2.45047	0.117508	8.72661	0	0	1	0	0	0	0.78	0.63	0.75	0.78	0.44	0.94	0.0928655	0.168	0.139427	0.0928655	0.149923	0.106489	0	0	0
Oil palm plantation	Bird	Blue-eared barbet	Megalaima australis	Arboreal Frugivore	Data	Point count	0.0591123	0.54139	0.296541	35	Bird3_32-100 g	0.395832	0.0176514	1.32983	0.2	0.1	0.7	0	0	0	0.64	0.63	0.75	0.78	0.61	0.94	0.0928655	0.168	0.139427	0.0928655	0.0831384	0.106489	0	0	0
Oil palm plantation	Bird	Blue-eared kingfisher	Alcedo meninting	Arboreal Omnivore	Data	Point count	0.489675	2.03364	0.394215	28	Bird2_10-32 g	2.32708	0.0887367	7.01759	0	1	0	0	0	0	0.78	0.63	0.75	0.78	0.44	0.94	0.0928655	0.168	0.139427	0.0928655	0.149923	0.106489	0	0	0
Oil palm plantation	Bird	Blue-headed pitta	Pitta baudii	Terrestrial Insectivore	Data	Point count	0.0407656	0.339728	0.299025	72	Bird3_32-100 g	0.378274	0.0160289	1.10449	0.9	0.1	0	0	0	0	0.76	0.67	0.8	0.76	0.76	0.9	0.0669104	0.146969	0.0793725	0.0669104	0.132	0.151046	0	0	0
Oil palm plantation	Bird	Blue-tailed bee-eater	Merops philippinus	Arboreal Insectivore	Data	Point count	0.0420806	0.341076	0.293257	38	Bird3_32-100 g	0.246208	0.0099698	0.730578	0.9	0.1	0	0	0	0	0.78	0.63	0.75	0.78	0.44	0.94	0.0928655	0.168	0.139427	0.0928655	0.149923	0.106489	0	0	0
Oil palm plantation	Bird	Bold-striped tit-babbler	Macronous bornensis	Arboreal Insectivore	Data	Point count	21.5818	25.2207	1	14	Bird2_10-32 g	65.6552	3.19662	191.313	1	0	0	0	0	0	0.76	0.67	0.8	0.76	0.76	0.9	0.0669104	0.146969	0.0793725	0.0669104	0.132	0.151046	0	0	0
Oil palm plantation	Bird	Bornean blue flycatcher	Cyornis superbus	Arboreal Insectivore	Data	Point count	0.0650087	0.716802	0.29174	18	Bird2_10-32 g	0.234682	0.0112911	0.704004	1	0	0	0	0	0	0.76	0.67	0.8	0.76	0.76	0.9	0.0669104	0.146969	0.0793725	0.0669104	0.132	0.151046	0	0	0
Oil palm plantation	Bird	Bornean bristlehead	Pityriasis gymnocephala	Arboreal Insectivore	Data	Point count	0.0663449	0.927223	0.296341	130	Bird4_100-316 g	1.00717	0.0429776	3.20305	0.2	0.1	0.7	0	0	0	0.76	0.67	0.8	0.76	0.76	0.9	0.0669104	0.146969	0.0793725	0.0669104	0.132	0.151046	0	0	0
Oil palm plantation	Bird	Bornean wren-babbler	Ptilocichla leucogrammica	Terrestrial Insectivore	Data	Point count	0.0407444	0.349957	0.298491	40	Bird3_32-100 g	0.253361	0.00969769	0.733277	1	0	0	0	0	0	0.76	0.67	0.8	0.76	0.76	0.9	0.0669104	0.146969	0.0793725	0.0669104	0.132	0.151046	0	0	0
Oil palm plantation	Bird	Brown barbet	Calorhamphus fuliginosus	Arboreal Omnivore	Data	Point count	0.049186	0.404206	0.283037	42	Bird3_32-100 g	0.379643	0.0166329	1.26395	0.3	0	0.7	0	0	0	0.64	0.63	0.75	0.78	0.61	0.94	0.0928655	0.168	0.139427	0.0928655	0.0831384	0.106489	0	0	0
Oil palm plantation	Bird	Brown fulvetta	Alcippe brunneicauda	Arboreal Omnivore	Data	Point count	0.045856	0.350086	0.303476	15	Bird2_10-32 g	0.146212	0.0066265	0.425476	1	0	0	0	0	0	0.76	0.67	0.8	0.76	0.76	0.9	0.0669104	0.146969	0.0793725	0.0669104	0.132	0.151046	0	0	0
Oil palm plantation	Bird	Brown-throated sunbird	Anthreptes malacensis	Nectivore	Data	Point count	0.408462	1.38691	0.408169	12	Bird2_10-32 g	1.04441	0.0465639	3.29035	0.2	0	0.2	0	0	0.6	0.76	0.67	0.8	0.76	0.76	0.9	0.0669104	0.146969	0.0793725	0.0669104	0.132	0.151046	0	0	0
Oil palm plantation	Bird	Buff-rumped woodpecker	Meiglyptes tristis	Arboreal Insectivore	Data	Point count	0.0473407	0.355173	0.29234	40	Bird3_32-100 g	0.349575	0.0145497	1.06976	1	0	0	0	0	0	0.64	0.63	0.75	0.78	0.61	0.94	0.0928655	0.168	0.139427	0.0928655	0.0831384	0.106489	0	0	0
Oil palm plantation	Bird	Buff-vented bulbul	Iole olivacea	Arboreal Frugivore	Data	Point count	0.0722837	0.870463	0.291906	25	Bird2_10-32 g	0.357055	0.0150985	1.1244	0.3	0	0.7	0	0	0	0.76	0.67	0.8	0.76	0.76	0.9	0.0669104	0.146969	0.0793725	0.0669104	0.132	0.151046	0	0	0
Oil palm plantation	Bird	Bulwer's pheasant	Lophura bulweri	Terrestrial Omivore	Data	Camera traps	0	NA	0	1175	Bird6_>1000 g	0	0	0	0.6	0	0.2	0.2	0	0	0.7	0.57	0.65	0.7	0.42	0.94	0.169741	0.19799	0.182	0.169741	0.122589	0.106489	0	0	0
Oil palm plantation	Bird	Bushy-crested hornbill	Anorrhinus galeritus	Arboreal Frugivore	Data	Point count	0.0069943	0.503812	0.302859	1200	Bird6_>1000 g	0.511417	0.019821	1.80028	0.1	0.1	0.8	0	0	0	0.78	0.63	0.75	0.78	0.44	0.94	0.0928655	0.168	0.139427	0.0928655	0.149923	0.106489	0	0	0
Oil palm plantation	Bird	Chestnut munia	Lonchura atricapilla	Terrestrial Granivore	Data	Point count	1.41437	4.43369	0.61257	12	Bird2_10-32 g	3.68025	0.168864	10.7873	0	0	0	1	0	0	0.76	0.67	0.8	0.76	0.76	0.9	0.0669104	0.146969	0.0793725	0.0669104	0.132	0.151046	0	0	0
Oil palm plantation	Bird	Chestnut-backed scimitar babbler	Pomatorhinus montanus	Arboreal Insectivore	Data	Point count	0.0600879	0.628591	0.295124	20	Bird2_10-32 g	0.233054	0.0093821	0.688527	1	0	0	0	0	0	0.76	0.67	0.8	0.76	0.76	0.9	0.0669104	0.146969	0.0793725	0.0669104	0.132	0.151046	0	0	0
Oil palm plantation	Bird	Chestnut-breasted malkoha	Phaenicophaeus curvirostris	Arboreal Insectivore	Data	Point count	0.0435229	0.326206	0.289522	180	Bird4_100-316 g	0.751909	0.0305025	2.22968	0.9	0	0.1	0	0	0	0.78	0.63	0.75	0.78	0.44	0.94	0.0928655	0.168	0.139427	0.0928655	0.149923	0.106489	0	0	0
Oil palm plantation	Bird	Chestnut-naped forktail	Enicurus ruficapillus	Arboreal Omnivore	Data	Point count	0.0525584	0.415486	0.296674	27	Bird2_10-32 g	0.250074	0.00989461	0.732204	1	0	0	0	0	0	0.76	0.67	0.8	0.76	0.76	0.9	0.0669104	0.146969	0.0793725	0.0669104	0.132	0.151046	0	0	0
Oil palm plantation	Bird	Chestnut-necklaced partridge	Arborophila charltonii	Terrestrial Omivore	Data	Point count	0.0464287	0.379098	0.279387	275	Bird4_100-316 g	1.23615	0.0519263	4.42759	0.6	0	0.2	0.2	0	0	0.7	0.57	0.65	0.7	0.42	0.94	0.169741	0.19799	0.182	0.169741	0.122589	0.106489	0	0	0
Oil palm plantation	Bird	Chestnut-rumped babbler	Stachyris maculata	Arboreal Insectivore	Data	Point count	0.0461742	0.383686	0.304093	30	Bird2_10-32 g	0.236041	0.0107112	0.707647	1	0	0	0	0	0	0.76	0.67	0.8	0.76	0.76	0.9	0.0669104	0.146969	0.0793725	0.0669104	0.132	0.151046	0	0	0
Oil palm plantation	Bird	Chestnut-winged babbler	Stachyris erythroptera	Arboreal Insectivore	Data	Point count	0.0942361	1.16908	0.302142	12	Bird2_10-32 g	0.258112	0.0109148	0.76399	1	0	0	0	0	0	0.76	0.67	0.8	0.76	0.76	0.9	0.0669104	0.146969	0.0793725	0.0669104	0.132	0.151046	0	0	0
Oil palm plantation	Bird	Collared kingfisher	Todiramphus chloris	Arboreal Omnivore	Data	Point count	1.28142	2.65956	0.61272	80	Bird3_32-100 g	12.4476	0.562969	37.3452	0.3	0.7	0	0	0	0	0.78	0.63	0.75	0.78	0.44	0.94	0.0928655	0.168	0.139427	0.0928655	0.149923	0.106489	0	0	0
Oil palm plantation	Bird	Cream-vented bulbul	Pycnonotus simplex	Arboreal Omnivore	Data	Point count	0.0448804	0.364859	0.299458	29	Bird2_10-32 g	0.245272	0.0105328	0.787384	0.3	0	0.7	0	0	0	0.76	0.67	0.8	0.76	0.76	0.9	0.0669104	0.146969	0.0793725	0.0669104	0.132	0.151046	0	0	0
Oil palm plantation	Bird	Crested fireback	Lophura ignita	Terrestrial Omivore	Data	Camera traps	0	NA	0	1475	Bird6_>1000 g	0	0	0	0.6	0	0.2	0.2	0	0	0.7	0.57	0.65	0.7	0.42	0.94	0.169741	0.19799	0.182	0.169741	0.122589	0.106489	0	0	0
Oil palm plantation	Bird	Crested jay	Platylophus galericulatus	Arboreal Omnivore	Data	Point count	0.0542976	0.456981	0.300759	100	Bird4_100-316 g	0.655552	0.0264508	1.97249	0.7	0	0.3	0	0	0	0.76	0.67	0.8	0.76	0.76	0.9	0.0669104	0.146969	0.0793725	0.0669104	0.132	0.151046	0	0	0
Oil palm plantation	Bird	Crested serpent-eagle	Spilornis cheela	Raptor	Data	Point count	0.0101458	0.68276	0.298325	800	Bird5_316-1000 g	0.449739	0.0204786	1.34118	0	1	0	0	0	0	0.82	0.63	0.75	0.82	0.44	0.94	0.0797371	0.168	0.139427	0.0797371	0.149923	0.106489	0	0	0
Oil palm plantation	Bird	Crimson sunbird	Aethopyga siparaja	Nectivore	Data	Point count	2.32239	5.75565	0.736918	6	Bird1_<10 g	3.52712	0.156254	11.4371	0.1	0	0.1	0	0	0.8	0.76	0.67	0.8	0.76	0.76	0.9	0.0669104	0.146969	0.0793725	0.0669104	0.132	0.151046	0	0	0
Oil palm plantation	Bird	Dark-necked tailorbird	Orthotomus atrogularis	Arboreal Insectivore	Data	Point count	0.0434593	0.358642	0.303926	7	Bird1_<10 g	0.0824637	0.00337158	0.239781	1	0	0	0	0	0	0.76	0.67	0.8	0.76	0.76	0.9	0.0669104	0.146969	0.0793725	0.0669104	0.132	0.151046	0	0	0
Oil palm plantation	Bird	Dark-throated oriole	Oriolus xanthonotus	Arboreal Insectivore	Data	Point count	0.0428018	0.326306	0.295907	42	Bird3_32-100 g	0.278842	0.010419	0.838138	0.9	0	0.1	0	0	0	0.76	0.67	0.8	0.76	0.76	0.9	0.0669104	0.146969	0.0793725	0.0669104	0.132	0.151046	0	0	0
Oil palm plantation	Bird	Diards trogon	Harpactes diardii	Arboreal Insectivore	Data	Point count	0.0447531	0.380219	0.292606	101	Bird4_100-316 g	0.509511	0.0200143	1.47073	1	0	0	0	0	0	0.78	0.63	0.75	0.78	0.44	0.94	0.0928655	0.168	0.139427	0.0928655	0.149923	0.106489	0	0	0
Oil palm plantation	Bird	Dusky broadbill	Corydon sumatranus	Arboreal Insectivore	Data	Point count	0.0421443	0.299139	0.302726	140	Bird4_100-316 g	0.615064	0.0273335	1.79072	1	0	0	0	0	0	0.76	0.67	0.8	0.76	0.76	0.9	0.0669104	0.146969	0.0793725	0.0669104	0.132	0.151046	0	0	0
Oil palm plantation	Bird	Dusky munia	Lonchura fuscans	Terrestrial Granivore	Data	Point count	1.95291	2.56039	0.723598	10	Bird2_10-32 g	4.48823	0.230963	12.993	0	0	0	1	0	0	0.76	0.67	0.8	0.76	0.76	0.9	0.0669104	0.146969	0.0793725	0.0669104	0.132	0.151046	0	0	0
Oil palm plantation	Bird	Emerald dove	Chalcophaps indica	Terrestrial Granivore	Data	Point count	1.22889	2.90237	0.575444	130	Bird4_100-316 g	17.052	0.871237	49.4313	0	0	0	1	0	0	0.78	0.63	0.76	0.78	0.44	0.94	0.0928655	0.168	0.054	0.0928655	0.149923	0.106489	0	0	0
Oil palm plantation	Bird	Ferruginous babbler	Trichastoma bicolor	Arboreal Insectivore	Data	Point count	0.0691658	0.938369	0.283554	30	Bird2_10-32 g	0.353573	0.0143144	1.04809	1	0	0	0	0	0	0.76	0.67	0.8	0.76	0.76	0.9	0.0669104	0.146969	0.0793725	0.0669104	0.132	0.151046	0	0	0
Oil palm plantation	Bird	Fiery minivet	Pericrocotus igneus	Arboreal Insectivore	Data	Point count	0.048274	0.454328	0.291123	15	Bird2_10-32 g	0.153922	0.00663546	0.445466	1	0	0	0	0	0	0.76	0.67	0.8	0.76	0.76	0.9	0.0669104	0.146969	0.0793725	0.0669104	0.132	0.151046	0	0	0
Oil palm plantation	Bird	Finschs bulbul	Alophoixus finschii	Arboreal Omnivore	Data	Point count	0.0532583	0.420687	0.297058	23	Bird2_10-32 g	0.248555	0.0106347	0.767443	0.3	0	0.7	0	0	0	0.76	0.67	0.8	0.76	0.76	0.9	0.0669104	0.146969	0.0793725	0.0669104	0.132	0.151046	0	0	0
Oil palm plantation	Bird	Fluffy-backed tit-babbler	Macronous ptilosus	Arboreal Insectivore	Data	Point count	0.0548067	0.528079	0.283871	25	Bird2_10-32 g	0.247457	0.0093833	0.717568	1	0	0	0	0	0	0.76	0.67	0.8	0.76	0.76	0.9	0.0669104	0.146969	0.0793725	0.0669104	0.132	0.151046	0	0	0
Oil palm plantation	Bird	Glossy swiftlet	Collocalia esculenta	Arboreal Insectivore	Data	Point count	0.383795	1.07043	0.411436	7	Bird1_<10 g	0.709576	0.0326368	2.20962	1	0	0	0	0	0	0.78	0.63	0.75	0.78	0.44	0.94	0.0928655	0.168	0.139427	0.0928655	0.149923	0.106489	0	0	0
Oil palm plantation	Bird	Golden-bellied gerygone	Gerygone sulphurea	Arboreal Insectivore	Data	Point count	0.0502465	0.427704	0.286488	8	Bird1_<10 g	0.104419	0.00440915	0.308586	1	0	0	0	0	0	0.76	0.67	0.8	0.76	0.76	0.9	0.0669104	0.146969	0.0793725	0.0669104	0.132	0.151046	0	0	0
Oil palm plantation	Bird	Golden-whiskered barbet	Megalaima chrysopogon	Arboreal Insectivore	Data	Point count	0.0439895	0.33841	0.292606	160	Bird4_100-316 g	0.844221	0.0383694	2.90157	0.3	0	0.7	0	0	0	0.64	0.63	0.75	0.78	0.61	0.94	0.0928655	0.168	0.139427	0.0928655	0.0831384	0.106489	0	0	0
Oil palm plantation	Bird	Great argus	Argusianus argus	Terrestrial Omivore	Data	Camera traps	0	NA	0.29434	1800	Bird6_>1000 g	0	0	0	0.6	0	0.2	0.2	0	0	0.7	0.57	0.65	0.7	0.42	0.94	0.169741	0.19799	0.182	0.169741	0.122589	0.106489	0	0	0
Oil palm plantation	Bird	Greater coucal	Centropus sinensis	Terrestrial Insectivore	Data	Point count	0.450903	1.58921	0.404301	230	Bird4_100-316 g	8.37884	0.355008	25.5224	0.6	0	0	0	0	0.4	0.78	0.63	0.75	0.78	0.44	0.94	0.0928655	0.168	0.139427	0.0928655	0.149923	0.106489	0	0	0
Oil palm plantation	Bird	Greater green leafbird	Chloropsis sonnerati	Arboreal Frugivore	Data	Point count	0.0528765	0.536919	0.301425	45	Bird3_32-100 g	0.394547	0.0172212	1.26664	0.2	0	0.8	0	0	0	0.76	0.67	0.8	0.76	0.76	0.9	0.0669104	0.146969	0.0793725	0.0669104	0.132	0.151046	0	0	0
Oil palm plantation	Bird	Greater racquet-tailed drongo	Dicrurus paradiseus	Arboreal Insectivore	Data	Point count	0.0484649	0.387883	0.311778	105	Bird4_100-316 g	0.581468	0.0250884	1.6995	1	0	0	0	0	0	0.76	0.67	0.8	0.76	0.76	0.9	0.0669104	0.146969	0.0793725	0.0669104	0.132	0.151046	0	0	0
Oil palm plantation	Bird	Green broadbill	Calyptomena viridis	Arboreal Frugivore	Data	Point count	0.0479134	0.375271	0.306977	60	Bird3_32-100 g	0.413787	0.017381	1.24491	0.6	0	0.4	0	0	0	0.76	0.67	0.8	0.76	0.76	0.9	0.0669104	0.146969	0.0793725	0.0669104	0.132	0.151046	0	0	0
Oil palm plantation	Bird	Green iora	Aegithina viridissima	Arboreal Insectivore	Data	Point count	0.0526644	0.507457	0.309177	12	Bird2_10-32 g	0.144248	0.00610018	0.431033	1	0	0	0	0	0	0.76	0.67	0.8	0.76	0.76	0.9	0.0669104	0.146969	0.0793725	0.0669104	0.132	0.151046	0	0	0
Oil palm plantation	Bird	Grey-and-buff woodpecker	Hemicircus concretus	Arboreal Insectivore	Data	Point count	0.0409141	0.308469	0.312261	30	Bird2_10-32 g	0.248367	0.00987829	0.747752	1	0	0	0	0	0	0.64	0.63	0.75	0.78	0.61	0.94	0.0928655	0.168	0.139427	0.0928655	0.0831384	0.106489	0	0	0
Oil palm plantation	Bird	Grey-cheeked bulbul	Alophoixus bres	Arboreal Omnivore	Data	Point count	0.0629725	0.739232	0.307227	48	Bird3_32-100 g	0.479081	0.021597	1.48203	0.4	0	0.6	0	0	0	0.76	0.67	0.8	0.76	0.76	0.9	0.0669104	0.146969	0.0793725	0.0669104	0.132	0.151046	0	0	0
Oil palm plantation	Bird	Grey-chested jungle-flycatcher	Rhinomyias umbratilis	Arboreal Insectivore	Data	Point count	0.0460257	0.325324	0.295657	18	Bird2_10-32 g	0.166154	0.00701296	0.490509	1	0	0	0	0	0	0.76	0.67	0.8	0.76	0.76	0.9	0.0669104	0.146969	0.0793725	0.0669104	0.132	0.151046	0	0	0
Oil palm plantation	Bird	Grey-headed babbler	Stachyris poliocephala	Arboreal Insectivore	Data	Point count	0.0484224	0.432395	0.300692	25	Bird2_10-32 g	0.218631	0.00948822	0.647089	1	0	0	0	0	0	0.76	0.67	0.8	0.76	0.76	0.9	0.0669104	0.146969	0.0793725	0.0669104	0.132	0.151046	0	0	0
Oil palm plantation	Bird	Grey-headed canary-flycatcher	Culicicapa ceylonensis	Arboreal Insectivore	Data	Point count	0.0392809	0.268898	0.298175	8	Bird1_<10 g	0.0816309	0.00372734	0.239511	1	0	0	0	0	0	0.76	0.67	0.8	0.76	0.76	0.9	0.0669104	0.146969	0.0793725	0.0669104	0.132	0.151046	0	0	0
Oil palm plantation	Bird	Hairy-backed bulbul	Tricholestes criniger	Arboreal Omnivore	Data	Point count	0.0384962	0.32545	0.298241	18	Bird2_10-32 g	0.153906	0.00638682	0.502418	0.2	0	0.8	0	0	0	0.76	0.67	0.8	0.76	0.76	0.9	0.0669104	0.146969	0.0793725	0.0669104	0.132	0.151046	0	0	0
Oil palm plantation	Bird	Helmeted hornbill	Rhinoplax vigil	Arboreal Frugivore	Data	Point count	0.00710883	0.317896	0.298991	2800	Bird6_>1000 g	0.907083	0.0365331	3.05694	0.1	0.2	0.7	0	0	0	0.78	0.63	0.75	0.78	0.44	0.94	0.0928655	0.168	0.139427	0.0928655	0.149923	0.106489	0	0	0
Oil palm plantation	Bird	Hill myna	Gracula religiosa	Arboreal Frugivore	Data	Point count	0.419258	1.4228	0.41262	200	Bird4_100-316 g	8.84892	0.413824	30.0712	0	0	1	0	0	0	0.76	0.67	0.8	0.76	0.76	0.9	0.0669104	0.146969	0.0793725	0.0669104	0.132	0.151046	0	0	0
Oil palm plantation	Bird	Hooded pitta	Pitta sordida	Terrestrial Insectivore	Data	Point count	0.0416564	0.309636	0.292857	60	Bird3_32-100 g	0.341407	0.01567	0.993425	1	0	0	0	0	0	0.76	0.67	0.8	0.76	0.76	0.9	0.0669104	0.146969	0.0793725	0.0669104	0.132	0.151046	0	0	0
Oil palm plantation	Bird	Horsfields babbler	Malacocincla sepiaria	Terrestrial Insectivore	Data	Point count	0.0430563	0.316715	0.284054	30	Bird2_10-32 g	0.220102	0.00945394	0.644334	1	0	0	0	0	0	0.76	0.67	0.8	0.76	0.76	0.9	0.0669104	0.146969	0.0793725	0.0669104	0.132	0.151046	0	0	0
Oil palm plantation	Bird	Large woodshrike	Tephrodornis gularis	Arboreal Insectivore	Data	Point count	0.052219	0.453669	0.302426	38	Bird3_32-100 g	0.313567	0.0116414	0.908379	1	0	0	0	0	0	0.76	0.67	0.8	0.76	0.76	0.9	0.0669104	0.146969	0.0793725	0.0669104	0.132	0.151046	0	0	0
Oil palm plantation	Bird	Lesser coucal	Centropus bengalensis	Terrestrial Insectivore	Data	Point count	0.893259	2.59684	0.516979	140	Bird4_100-316 g	12.7022	0.521387	37.4967	0.8	0.2	0	0	0	0	0.78	0.63	0.75	0.78	0.44	0.94	0.0928655	0.168	0.139427	0.0928655	0.149923	0.106489	0	0	0
Oil palm plantation	Bird	Lesser green leafbird	Chloropsis cyanopogon	Arboreal Frugivore	Data	Point count	0.0491648	0.393213	0.288222	21	Bird2_10-32 g	0.197131	0.00791491	0.573509	1	0	0	0	0	0	0.76	0.67	0.8	0.76	0.76	0.9	0.0669104	0.146969	0.0793725	0.0669104	0.132	0.151046	0	0	0
Oil palm plantation	Bird	Little spiderhunter	Arachnothera longirostra	Nectivore	Data	Point count	2.48895	7.48587	0.686488	12	Bird2_10-32 g	5.96886	0.252535	19.2272	0.2	0	0	0	0	0.8	0.76	0.67	0.8	0.76	0.76	0.9	0.0669104	0.146969	0.0793725	0.0669104	0.132	0.151046	0	0	0
Oil palm plantation	Bird	Long-tailed parakeet	Psittacula longicauda	Arboreal Frugivore	Data	Point count	0.0583275	0.54616	0.307677	175	Bird4_100-316 g	1.17244	0.0548212	4.16558	0.1	0	0.9	0	0	0	0.78	0.63	0.75	0.78	0.44	0.94	0.0928655	0.168	0.139427	0.0928655	0.149923	0.106489	0	0	0
Oil palm plantation	Bird	Malaysian blue flycatcher	Cyornis turcosus	Arboreal Insectivore	Data	Point count	0.0491648	0.388688	0.29329	12	Bird2_10-32 g	0.134662	0.00574682	0.398628	1	0	0	0	0	0	0.76	0.67	0.8	0.76	0.76	0.9	0.0669104	0.146969	0.0793725	0.0669104	0.132	0.151046	0	0	0
Oil palm plantation	Bird	Maroon woodpecker	Blythipicus rubiginosus	Arboreal Insectivore	Data	Point count	0.0477437	0.356777	0.293457	80	Bird3_32-100 g	0.565227	0.0222276	1.74043	1	0	0	0	0	0	0.64	0.63	0.75	0.78	0.61	0.94	0.0928655	0.168	0.139427	0.0928655	0.0831384	0.106489	0	0	0
Oil palm plantation	Bird	Maroon-breasted philentoma	Philentoma pyrhoptera	Arboreal Insectivore	Data	Point count	0.0491012	0.380888	0.290406	32	Bird3_32-100 g	0.262281	0.0110739	0.772031	1	0	0	0	0	0	0.76	0.67	0.8	0.76	0.76	0.9	0.0669104	0.146969	0.0793725	0.0669104	0.132	0.151046	0	0	0
Oil palm plantation	Bird	Moustached babbler	Malacopteron magnirostre	Arboreal Insectivore	Data	Point count	0.0387931	0.308688	0.301175	23	Bird2_10-32 g	0.165485	0.00665993	0.485984	1	0	0	0	0	0	0.76	0.67	0.8	0.76	0.76	0.9	0.0669104	0.146969	0.0793725	0.0669104	0.132	0.151046	0	0	0
Oil palm plantation	Bird	Nest swiftlet sp.	Aerodramus sp.	Arboreal Insectivore	Data	Point count	0.402502	1.34911	0.407002	13	Bird2_10-32 g	1.13436	0.0441945	3.39061	1	0	0	0	0	0	0.78	0.63	0.75	0.78	0.44	0.94	0.0928655	0.168	0.139427	0.0928655	0.149923	0.106489	0	0	0
Oil palm plantation	Bird	Olive-backed woodpecker	Dinopium rafflesii	Arboreal Insectivore	Data	Point count	0.0459197	0.335731	0.295991	70	Bird3_32-100 g	0.496378	0.0211222	1.48172	1	0	0	0	0	0	0.64	0.63	0.75	0.78	0.61	0.94	0.0928655	0.168	0.139427	0.0928655	0.0831384	0.106489	0	0	0
Oil palm plantation	Bird	Olive-winged bulbul	Pycnonotus plumosus	Arboreal Omnivore	Data	Point count	0.0486982	0.356158	0.295357	30	Bird2_10-32 g	0.278705	0.0128333	0.918245	0.11	0	0.89	0	0	0	0.76	0.67	0.8	0.76	0.76	0.9	0.0669104	0.146969	0.0793725	0.0669104	0.132	0.151046	0	0	0
Oil palm plantation	Bird	Orange-bellied flowerpecker	Dicaeum trigonostigma	Arboreal Frugivore	Data	Point count	1.74745	3.99243	0.65268	8	Bird1_<10 g	4.11923	0.174343	13.5382	0	0	1	0	0	0	0.76	0.67	0.8	0.76	0.76	0.9	0.0669104	0.146969	0.0793725	0.0669104	0.132	0.151046	0	0	0
Oil palm plantation	Bird	Oriental dwarf-kingfisher	Ceyx erithaca	Arboreal Omnivore	Data	Point count	0.0387295	0.304946	0.299642	17	Bird2_10-32 g	0.131028	0.0049541	0.393139	0.5	0.5	0	0	0	0	0.78	0.63	0.75	0.78	0.44	0.94	0.0928655	0.168	0.139427	0.0928655	0.149923	0.106489	0	0	0
Oil palm plantation	Bird	Oriental magpie-robin	Copsychus saularis	Arboreal Insectivore	Data	Point count	7.93195	23.7825	0.933567	40	Bird3_32-100 g	49.3232	2.22858	141.544	1	0	0	0	0	0	0.76	0.67	0.8	0.76	0.76	0.9	0.0669104	0.146969	0.0793725	0.0669104	0.132	0.151046	0	0	0
Oil palm plantation	Bird	Pacific swallow	Hirundo tahitica	Arboreal Insectivore	Data	Point count	0.84227	2.2057	0.517429	15	Bird2_10-32 g	2.68558	0.135299	7.73505	1	0	0	0	0	0	0.76	0.67	0.8	0.76	0.76	0.9	0.0669104	0.146969	0.0793725	0.0669104	0.132	0.151046	0	0	0
Oil palm plantation	Bird	Pied fantail	Rhipidura javanica	Arboreal Insectivore	Data	Point count	16.9312	22.9737	1	15	Bird2_10-32 g	53.9851	2.9309	158.076	1	0	0	0	0	0	0.76	0.67	0.8	0.76	0.76	0.9	0.0669104	0.146969	0.0793725	0.0669104	0.132	0.151046	0	0	0
Oil palm plantation	Bird	Plain sunbird	Anthreptes simplex	Nectivore	Data	Point count	0.0493981	0.38186	0.290273	12	Bird2_10-32 g	0.118464	0.00465816	0.374451	0.2	0	0	0	0	0.8	0.76	0.67	0.8	0.76	0.76	0.9	0.0669104	0.146969	0.0793725	0.0669104	0.132	0.151046	0	0	0
Oil palm plantation	Bird	Plaintive cuckoo	Cacomantis merulinus	Arboreal Insectivore	Data	Point count	0.0553157	0.467753	0.29214	30	Bird2_10-32 g	0.275521	0.0110717	0.835309	1	0	0	0	0	0	0.78	0.63	0.75	0.78	0.44	0.94	0.0928655	0.168	0.139427	0.0928655	0.149923	0.106489	0	0	0
Oil palm plantation	Bird	Puff-backed bulbul	Pycnonotus eutilotus	Arboreal Omnivore	Data	Point count	0.0480407	0.393996	0.30491	35	Bird3_32-100 g	0.302077	0.0122734	0.958839	0.2	0	0.8	0	0	0	0.76	0.67	0.8	0.76	0.76	0.9	0.0669104	0.146969	0.0793725	0.0669104	0.132	0.151046	0	0	0
Oil palm plantation	Bird	Purple-naped sunbird	Hypogramma hypogrammicum	Nectivore	Data	Point count	0.0427806	0.361181	0.291123	12	Bird2_10-32 g	0.104417	0.0045938	0.320966	0.3	0	0	0	0	0.7	0.76	0.67	0.8	0.76	0.76	0.9	0.0669104	0.146969	0.0793725	0.0669104	0.132	0.151046	0	0	0
Oil palm plantation	Bird	Raffles's malkoha	Phaenicophaeus chlorophaeus	Arboreal Insectivore	Data	Point count	0.0449652	0.352371	0.290589	55	Bird3_32-100 g	0.338416	0.0154041	1.01682	1	0	0	0	0	0	0.78	0.63	0.75	0.78	0.44	0.94	0.0928655	0.168	0.139427	0.0928655	0.149923	0.106489	0	0	0
Oil palm plantation	Bird	Red-bearded bee-eater	Nyctyornis amictus	Arboreal Insectivore	Data	Point count	0.0418473	0.324453	0.287038	70	Bird3_32-100 g	0.371165	0.0170412	1.10995	0.8	0.2	0	0	0	0	0.78	0.63	0.75	0.78	0.44	0.94	0.0928655	0.168	0.139427	0.0928655	0.149923	0.106489	0	0	0
Oil palm plantation	Bird	Red-eyed bulbul	Pycnonotus brunneus	Arboreal Omnivore	Data	Point count	0.851094	1.93615	0.523314	28	Bird2_10-32 g	4.59716	0.185053	14.8495	0.2	0	0.8	0	0	0	0.76	0.67	0.8	0.76	0.76	0.9	0.0669104	0.146969	0.0793725	0.0669104	0.132	0.151046	0	0	0
Oil palm plantation	Bird	Red-naped trogon	Harpactes kasumba	Arboreal Insectivore	Data	Point count	0.051816	0.508568	0.292606	75	Bird3_32-100 g	0.481691	0.0195899	1.41136	1	0	0	0	0	0	0.78	0.63	0.75	0.78	0.44	0.94	0.0928655	0.168	0.139427	0.0928655	0.149923	0.106489	0	0	0
Oil palm plantation	Bird	Red-throated barbet	Megalaima mystacophanos	Arboreal Omnivore	Data	Point count	0.0541279	0.4557	0.304393	80	Bird3_32-100 g	0.648945	0.0287065	2.30292	0.2	0	0.8	0	0	0	0.64	0.63	0.75	0.78	0.61	0.94	0.0928655	0.168	0.139427	0.0928655	0.0831384	0.106489	0	0	0
Oil palm plantation	Bird	Rhinoceros hornbill	Buceros rhinoceros	Arboreal Frugivore	Data	Point count	0.0111741	0.307432	0.305326	2300	Bird6_>1000 g	1.27249	0.05432	4.4759	0.1	0.1	0.8	0	0	0	0.78	0.63	0.75	0.78	0.44	0.94	0.0928655	0.168	0.139427	0.0928655	0.149923	0.106489	0	0	0
Oil palm plantation	Bird	Ruby-cheeked sunbird	Anthreptes singalensis	Nectivore	Data	Point count	0.0441592	0.353072	0.30661	8	Bird1_<10 g	0.0842415	0.00402032	0.265667	0.1	0	0.2	0	0	0.7	0.76	0.67	0.8	0.76	0.76	0.9	0.0669104	0.146969	0.0793725	0.0669104	0.132	0.151046	0	0	0
Oil palm plantation	Bird	Rufous piculet	Sasia abnormis	Arboreal Insectivore	Data	Point count	0.0360782	0.280988	0.292823	10	Bird2_10-32 g	0.103645	0.00407654	0.319876	1	0	0	0	0	0	0.64	0.63	0.75	0.78	0.61	0.94	0.0928655	0.168	0.139427	0.0928655	0.0831384	0.106489	0	0	0
Oil palm plantation	Bird	Rufous woodpecker	Celeus brachyurus	Arboreal Insectivore	Data	Point count	0.0479134	0.334325	0.304393	90	Bird3_32-100 g	0.614608	0.0259693	1.90541	1	0	0	0	0	0	0.64	0.63	0.75	0.78	0.61	0.94	0.0928655	0.168	0.139427	0.0928655	0.0831384	0.106489	0	0	0
Oil palm plantation	Bird	Rufous-crowned babbler	Malacopteron magnum	Arboreal Insectivore	Data	Point count	0.049186	0.374582	0.290106	28	Bird2_10-32 g	0.239897	0.00944461	0.69931	1	0	0	0	0	0	0.76	0.67	0.8	0.76	0.76	0.9	0.0669104	0.146969	0.0793725	0.0669104	0.132	0.151046	0	0	0
Oil palm plantation	Bird	Rufous-fronted babbler	Stachyris rufifrons	Arboreal Insectivore	Data	Point count	0.050501	0.400841	0.295524	11	Bird2_10-32 g	0.130364	0.00578089	0.381466	1	0	0	0	0	0	0.76	0.67	0.8	0.76	0.76	0.9	0.0669104	0.146969	0.0793725	0.0669104	0.132	0.151046	0	0	0
Oil palm plantation	Bird	Rufous-tailed shama	Trichixos pyrropygus	Arboreal Insectivore	Data	Point count	0.0388355	0.310319	0.29144	43	Bird3_32-100 g	0.253682	0.0112359	0.726685	1	0	0	0	0	0	0.76	0.67	0.8	0.76	0.76	0.9	0.0669104	0.146969	0.0793725	0.0669104	0.132	0.151046	0	0	0
Oil palm plantation	Bird	Rufous-tailed tailorbird	Orthotomus sericeus	Arboreal Insectivore	Data	Point count	15.7013	17.8503	1	7	Bird1_<10 g	29.793	1.50177	86.1954	1	0	0	0	0	0	0.76	0.67	0.8	0.76	0.76	0.9	0.0669104	0.146969	0.0793725	0.0669104	0.132	0.151046	0	0	0
Oil palm plantation	Bird	Rufous-winged philentoma	Philentoma velata	Arboreal Insectivore	Data	Point count	0.0393233	0.338594	0.292056	20	Bird2_10-32 g	0.152518	0.00539723	0.454098	1	0	0	0	0	0	0.76	0.67	0.8	0.76	0.76	0.9	0.0669104	0.146969	0.0793725	0.0669104	0.132	0.151046	0	0	0
Oil palm plantation	Bird	Scaly-crowned babbler	Malacopteron cinereum	Arboreal Insectivore	Data	Point count	0.0457076	0.346207	0.29529	18	Bird2_10-32 g	0.165005	0.00716832	0.490147	1	0	0	0	0	0	0.76	0.67	0.8	0.76	0.76	0.9	0.0669104	0.146969	0.0793725	0.0669104	0.132	0.151046	0	0	0
Oil palm plantation	Bird	Scarlet minivet	Pericrocotus flammeus	Arboreal Insectivore	Data	Point count	0.0446471	0.344385	0.287138	22	Bird2_10-32 g	0.184778	0.00798575	0.537275	1	0	0	0	0	0	0.76	0.67	0.8	0.76	0.76	0.9	0.0669104	0.146969	0.0793725	0.0669104	0.132	0.151046	0	0	0
Oil palm plantation	Bird	Scarlet rumped trogon	Harpactes duvaucelii	Arboreal Insectivore	Data	Point count	0.05434	0.495273	0.307994	40	Bird3_32-100 g	0.329238	0.0139315	0.961158	1	0	0	0	0	0	0.78	0.63	0.75	0.78	0.44	0.94	0.0928655	0.168	0.139427	0.0928655	0.149923	0.106489	0	0	0
Oil palm plantation	Bird	Short-tailed babbler	Malacocincla malaccensis	Terrestrial Insectivore	Data	Point count	0.0443713	0.350639	0.298508	23	Bird2_10-32 g	0.189281	0.00806236	0.564133	1	0	0	0	0	0	0.76	0.67	0.8	0.76	0.76	0.9	0.0669104	0.146969	0.0793725	0.0669104	0.132	0.151046	0	0	0
Oil palm plantation	Bird	Short-toed coucal	Centropus rectunguis	Arboreal Insectivore	Data	Point count	0.0599607	0.627122	0.285705	200	Bird4_100-316 g	1.08707	0.0456167	3.1998	0.8	0.2	0	0	0	0	0.78	0.63	0.75	0.78	0.44	0.94	0.0928655	0.168	0.139427	0.0928655	0.149923	0.106489	0	0	0
Oil palm plantation	Bird	Silver-rumped needletail	Rhaphidura leucopygialis	Arboreal Insectivore	Data	Point count	0.0501617	0.397095	0.29274	20	Bird2_10-32 g	0.189566	0.00781882	0.555674	1	0	0	0	0	0	0.78	0.63	0.75	0.78	0.44	0.94	0.0928655	0.168	0.139427	0.0928655	0.149923	0.106489	0	0	0
Oil palm plantation	Bird	Slender-billed crow	Corvus enca	Arboreal Omnivore	Data	Point count	0.477777	2.02522	0.41142	240	Bird4_100-316 g	10.2348	0.421788	30.9544	0.4	0.2	0.2	0.2	0	0	0.76	0.67	0.8	0.76	0.76	0.9	0.0669104	0.146969	0.0793725	0.0669104	0.132	0.151046	0	0	0
Oil palm plantation	Bird	Sooty-capped babbler	Malacopteron affine	Arboreal Insectivore	Data	Point count	0.0649662	0.786986	0.29524	18	Bird2_10-32 g	0.234529	0.00995754	0.699213	1	0	0	0	0	0	0.76	0.67	0.8	0.76	0.76	0.9	0.0669104	0.146969	0.0793725	0.0669104	0.132	0.151046	0	0	0
Oil palm plantation	Bird	Spectacled bulbul	Pycnonotus erythropthalmos	Arboreal Omnivore	Data	Point count	0.991483	1.74055	0.568826	20	Bird2_10-32 g	4.25877	0.193478	13.5133	0.2	0	0.8	0	0	0	0.76	0.67	0.8	0.76	0.76	0.9	0.0669104	0.146969	0.0793725	0.0669104	0.132	0.151046	0	0	0
Oil palm plantation	Bird	Spectacled spiderhunter	Arachnothera flavigaster	Nectivore	Data	Point count	0.0378599	0.292571	0.300558	42	Bird3_32-100 g	0.21309	0.00955642	0.677063	0.2	0	0	0	0	0.8	0.76	0.67	0.8	0.76	0.76	0.9	0.0669104	0.146969	0.0793725	0.0669104	0.132	0.151046	0	0	0
Oil palm plantation	Bird	Spotted dove	Stigmatopelia chinensis	Terrestrial Granivore	Data	Point count	1.91064	1.82724	0.708794	150	Bird4_100-316 g	29.2257	2.0164	84.2552	0	0	0	1	0	0	0.78	0.63	0.76	0.78	0.44	0.94	0.0928655	0.168	0.054	0.0928655	0.149923	0.106489	0	0	0
Oil palm plantation	Bird	Spotted fantail	Rhipidura perlata	Arboreal Insectivore	Data	Point count	0.0735351	0.830635	0.295907	15	Bird2_10-32 g	0.234467	0.00967978	0.707624	1	0	0	0	0	0	0.76	0.67	0.8	0.76	0.76	0.9	0.0669104	0.146969	0.0793725	0.0669104	0.132	0.151046	0	0	0
Oil palm plantation	Bird	Streaked bulbul	Ixos malaccensis	Arboreal Omnivore	Data	Point count	0.0398536	0.308885	0.296157	38	Bird3_32-100 g	0.261817	0.0105199	0.838666	0.3	0	0.7	0	0	0	0.76	0.67	0.8	0.76	0.76	0.9	0.0669104	0.146969	0.0793725	0.0669104	0.132	0.151046	0	0	0
Oil palm plantation	Bird	Streaky-breasted spiderhunter	Arachnothera affinis	Nectivore	Data	Point count	0.0366721	0.262597	0.290023	40	Bird3_32-100 g	0.19966	0.00717358	0.636642	0.2	0	0	0	0	0.8	0.76	0.67	0.8	0.76	0.76	0.9	0.0669104	0.146969	0.0793725	0.0669104	0.132	0.151046	0	0	0
Oil palm plantation	Bird	Striped wren-babbler	Kenopia striata	Terrestrial Insectivore	Data	Point count	0.05434	0.575434	0.296124	20	Bird2_10-32 g	0.210761	0.00928319	0.629591	1	0	0	0	0	0	0.76	0.67	0.8	0.76	0.76	0.9	0.0669104	0.146969	0.0793725	0.0669104	0.132	0.151046	0	0	0
Oil palm plantation	Bird	Van Hassalt's sunbird	Leptocoma brasiliana	Nectivore	Data	Point count	0.0527069	0.526994	0.288839	8	Bird1_<10 g	0.0959011	0.00362356	0.301043	0.2	0	0	0	0	0.8	0.76	0.67	0.8	0.76	0.76	0.9	0.0669104	0.146969	0.0793725	0.0669104	0.132	0.151046	0	0	0
Oil palm plantation	Bird	Verditer flycatcher	Eumyias thalassinus	Arboreal Insectivore	Data	Point count	0.0526008	0.403492	0.299658	18	Bird2_10-32 g	0.18989	0.0075437	0.562751	1	0	0	0	0	0	0.76	0.67	0.8	0.76	0.76	0.9	0.0669104	0.146969	0.0793725	0.0669104	0.132	0.151046	0	0	0
Oil palm plantation	Bird	Violet cuckoo	Chrysococcyx xanthorhynchus	Arboreal Insectivore	Data	Point count	0.0444137	0.322391	0.289239	21	Bird2_10-32 g	0.173515	0.00805868	0.52074	1	0	0	0	0	0	0.78	0.63	0.75	0.78	0.44	0.94	0.0928655	0.168	0.139427	0.0928655	0.149923	0.106489	0	0	0
Oil palm plantation	Bird	Whiskered treeswift	Hemiprocne comata	Arboreal Insectivore	Data	Point count	0.0676387	0.743508	0.284638	23	Bird2_10-32 g	0.281138	0.0112021	0.86031	1	0	0	0	0	0	0.78	0.63	0.75	0.78	0.44	0.94	0.0928655	0.168	0.139427	0.0928655	0.149923	0.106489	0	0	0
Oil palm plantation	Bird	White-chested babbler	Trichastoma rostratum	Terrestrial Insectivore	Data	Point count	0.866535	4.25408	0.473852	22	Bird2_10-32 g	3.58628	0.143715	10.5232	1	0	0	0	0	0	0.76	0.67	0.8	0.76	0.76	0.9	0.0669104	0.146969	0.0793725	0.0669104	0.132	0.151046	0	0	0
Oil palm plantation	Bird	White-crowned forktail	Enicurus leschenaulti	Terrestrial Insectivore	Data	Point count	0.0448379	0.346208	0.292156	32	Bird3_32-100 g	0.239509	0.0100225	0.693051	1	0	0	0	0	0	0.76	0.67	0.8	0.76	0.76	0.9	0.0669104	0.146969	0.0793725	0.0669104	0.132	0.151046	0	0	0
Oil palm plantation	Bird	White-crowned shama	Copsychus stricklandii	Arboreal Insectivore	Data	Point count	0.396118	1.30281	0.416121	35	Bird3_32-100 g	2.24907	0.0877877	6.48487	1	0	0	0	0	0	0.76	0.67	0.8	0.76	0.76	0.9	0.0669104	0.146969	0.0793725	0.0669104	0.132	0.151046	0	0	0
Oil palm plantation	Bird	Wreathed hornbill	Aceros undulatus	Arboreal Frugivore	Data	Point count	0.0180559	0.736619	0.283938	2000	Bird6_>1000 g	1.94429	0.0743291	6.95876	0	0	1	0	0	0	0.78	0.63	0.75	0.78	0.44	0.94	0.0928655	0.168	0.139427	0.0928655	0.149923	0.106489	0	0	0
Oil palm plantation	Bird	Yellow-bellied bulbul	Alophoixus phaeocephalus	Arboreal Omnivore	Data	Point count	0.0345299	0.261128	0.286338	30	Bird2_10-32 g	0.186	0.00837191	0.572903	0.6	0	0.4	0	0	0	0.76	0.67	0.8	0.76	0.76	0.9	0.0669104	0.146969	0.0793725	0.0669104	0.132	0.151046	0	0	0
Oil palm plantation	Bird	Yellow-bellied prinia	Prinia flaviventris	Arboreal Insectivore	Data	Point count	15.1603	21.2851	1	9	Bird1_<10 g	34.1363	1.7252	100.235	1	0	0	0	0	0	0.76	0.67	0.8	0.76	0.76	0.9	0.0669104	0.146969	0.0793725	0.0669104	0.132	0.151046	0	0	0
Oil palm plantation	Bird	Yellow-breasted flowerpecker	Prionochilus maculatus	Arboreal Omnivore	Data	Point count	0.0474468	0.414366	0.30491	8	Bird1_<10 g	0.111845	0.00417687	0.377279	0	0	1	0	0	0	0.76	0.67	0.8	0.76	0.76	0.9	0.0669104	0.146969	0.0793725	0.0669104	0.132	0.151046	0	0	0
Oil palm plantation	Bird	Yellow-crowned barbet	Megalaima henricii	Arboreal Frugivore	Data	Point count	0.0448592	0.355034	0.295824	70	Bird3_32-100 g	0.452231	0.018545	1.50286	0.2	0	0.8	0	0	0	0.76	0.67	0.8	0.76	0.76	0.9	0.0669104	0.146969	0.0793725	0.0669104	0.132	0.151046	0	0	0
Oil palm plantation	Bird	Yellow-rumped flowerpecker	Prionochilus xanthopygius	Arboreal Frugivore	Data	Point count	0.460363	2.27541	0.407435	8	Bird1_<10 g	1.08521	0.0482478	3.74219	0	0	1	0	0	0	0.76	0.67	0.8	0.76	0.76	0.9	0.0669104	0.146969	0.0793725	0.0669104	0.132	0.151046	0	0	0
Oil palm plantation	Bird	Yellow-vented bulbul	Pycnonotus goiavier	Arboreal Omnivore	Data	Point count	30.3742	42.9836	1	30	Bird2_10-32 g	163.615	8.03048	495.178	0.6	0	0.4	0	0	0	0.76	0.67	0.8	0.76	0.76	0.9	0.0669104	0.146969	0.0793725	0.0669104	0.132	0.151046	0	0	0
Oil palm plantation	Mammal	Acuminate horseshoe bat	Rhinolophus acuminatus	Flying Insectivore	Data	Harp traps	0	NA	0	13.5	Mammal2_10-100 g	0	0	0	1	0	0	0	0	0	0.88	0.83	0.83	0.85	0.46	0.94	0.059	0.085	0.085	0.058	0.107	0.018	0	0	0
Oil palm plantation	Mammal	Asian elephant	Elephas maximus	Terrestrial Herbivore	Data	Separate study (observation of local herd)	0.00015	NA	1	3294897	Mammal7_>10^6 g	5.36883	1.15361	17.3804	0	0	0.5	0	0.5	0	0.88	0.83	0.83	0.85	0.32	0.94	0.059	0.085	0.085	0.058	0.084	0.018	0	0	0
Oil palm plantation	Mammal	Banded civet	Hemigalus derbyanus	Terrestrial Insectivore	Data	Camera traps	0	NA	0	1266.35	Mammal4_1000-10,000 g	0	0	0.0167132	1	0	0	0	0	0	0.88	0.83	0.83	0.85	0.32	0.94	0.059	0.085	0.085	0.058	0.084	0.018	0	0	0
Oil palm plantation	Mammal	Banteng	Bos javanicus	Terrestrial Herbivore	Data	Camera traps	0	NA	0	631487	Mammal6_10^5-10^6 g	0	0	0	0	0	0	0	1	0	0.88	0.83	0.83	0.85	0.32	0.94	0.059	0.085	0.085	0.058	0.084	0.018	0	0	0
Oil palm plantation	Mammal	Bay cat	Catopuma badia	Terrestrial Carnivore	Data	Camera traps	0	NA	0	3429.52	Mammal4_1000-10,000 g	0	0	0	0	1	0	0	0	0	0.88	0.83	0.83	0.85	0.32	0.94	0.059	0.085	0.085	0.058	0.084	0.018	0	0	0
Oil palm plantation	Mammal	Bearded pig	Sus barbatus	Terrestrial Omivore	Data	Camera traps	0.00343924	NA	1	135806	Mammal6_10^5-10^6 g	5.74257	0.856422	23.2532	0.3	0	0.3	0.4	0	0	0.88	0.83	0.83	0.85	0.32	0.94	0.059	0.085	0.085	0.058	0.084	0.018	0	0	0
Oil palm plantation	Mammal	Binturong	Arctictis binturong	Arboreal Frugivore	Data	Camera traps	0	NA	0	13000	Mammal5_10^4-10^5 g	0	0	0	0.2	0	0.8	0	0	0	0.88	0.83	0.83	0.85	0.32	0.94	0.059	0.085	0.085	0.058	0.084	0.018	0	0	0
Oil palm plantation	Mammal	Black flying squirrel	Aeromys tephromelas	Arboreal Frugivore	Data	Never recorded in this land-use	0	NA	0	1187	Mammal4_1000-10,000 g	0	0	0	0	0	0.5	0.5	0	0	0.88	0.83	0.83	0.85	0.32	0.94	0.059	0.085	0.085	0.058	0.084	0.018	0	0	0
Oil palm plantation	Mammal	Black rat	Rattus rattus	Terrestrial Omivore	ExpertGuess	Expert guess	1	NA	1	140.84	Mammal3_100-1000 g	8.2796	1.81273	23.3813	0.333333	0	0.333333	0.333333	0	0	0.88	0.83	0.83	0.85	0.46	0.94	0.059	0.085	0.085	0.058	0.107	0.018	0	0	0
Oil palm plantation	Mammal	Blanford's bat	Hesperoptenus blanfordi	Flying Insectivore	Data	Harp traps	0	NA	0	5	Mammal1_<10 g	0	0	0	1	0	0	0	0	0	0.88	0.83	0.83	0.85	0.46	0.94	0.059	0.085	0.085	0.058	0.107	0.018	0	0	0
Oil palm plantation	Mammal	Bornean horseshoe bat	Rhinolophus borneensis	Flying Insectivore	Data	Harp traps	0	NA	0	8.5	Mammal1_<10 g	0	0	0	1	0	0	0	0	0	0.88	0.83	0.83	0.85	0.46	0.94	0.059	0.085	0.085	0.058	0.107	0.018	0	0	0
Oil palm plantation	Mammal	Bornean orangutan	Pongo pygmaeus	Arboreal Omnivore	Data	Separate study (Seaman et al. 2019. Am J Primatol, 81:e23030)	0.0082	0.0047	1	52754.1	Mammal5_10^4-10^5 g	6.52193	0.536701	21.0053	0.5	0	0.5	0	0	0	0.88	0.83	0.83	0.85	0.32	0.94	0.059	0.085	0.085	0.058	0.084	0.018	0	0	0
Oil palm plantation	Mammal	Borneo roundleaf bat	Hipposideros doriae	Flying Insectivore	Data	Harp traps	0	NA	0	4	Mammal1_<10 g	0	0	0	1	0	0	0	0	0	0.88	0.83	0.83	0.85	0.46	0.94	0.059	0.085	0.085	0.058	0.107	0.018	0	0	0
Oil palm plantation	Mammal	Bronze tube-nosed bat	Murina aenea	Flying Insectivore	Data	Harp traps	0	NA	0	8.5	Mammal1_<10 g	0	0	0	1	0	0	0	0	0	0.88	0.83	0.83	0.85	0.46	0.94	0.059	0.085	0.085	0.058	0.107	0.018	0	0	0
Oil palm plantation	Mammal	Brown spiny rat	Maxomys rajah	Terrestrial Omivore	Data	Never recorded in this land-use	0	NA	0	150	Mammal3_100-1000 g	0	0	0	0.333333	0	0.333333	0.333333	0	0	0.88	0.83	0.83	0.85	0.46	0.94	0.059	0.085	0.085	0.058	0.107	0.018	0	0	0
Oil palm plantation	Mammal	Brown tube-nosed bat	Murina suilla	Flying Insectivore	Data	Harp traps	0	NA	0	5	Mammal1_<10 g	0	0	0	1	0	0	0	0	0	0.88	0.83	0.83	0.85	0.46	0.94	0.059	0.085	0.085	0.058	0.107	0.018	0	0	0
Oil palm plantation	Mammal	Cantor's roundleaf bat	Hipposideros galeritus	Flying Insectivore	Data	Harp traps	0	NA	0	8.5	Mammal1_<10 g	0	0	0	1	0	0	0	0	0	0.88	0.83	0.83	0.85	0.46	0.94	0.059	0.085	0.085	0.058	0.107	0.018	0	0	0
Oil palm plantation	Mammal	Chestnut-bellied spiny rat	Maxomys ochraceiventer	Terrestrial Omivore	Data	Never recorded in this land-use	0	NA	0	159	Mammal3_100-1000 g	0	0	0	0.333333	0	0.333333	0.333333	0	0	0.88	0.83	0.83	0.85	0.46	0.94	0.059	0.085	0.085	0.058	0.107	0.018	0	0	0
Oil palm plantation	Mammal	Clear-winged woolly bat	Kerivoula pellucida	Flying Insectivore	Data	Harp traps	0	NA	0	4.8	Mammal1_<10 g	0	0	0	1	0	0	0	0	0	0.88	0.83	0.83	0.85	0.46	0.94	0.059	0.085	0.085	0.058	0.107	0.018	0	0	0
Oil palm plantation	Mammal	Collared mongoose	Herpestes semitorquatus	Terrestrial Carnivore	Data	Camera traps	0.000167501	NA	1	1396.16	Mammal4_1000-10,000 g	0.00800019	0	0.131014	0.4	0.6	0	0	0	0	0.88	0.83	0.83	0.85	0.32	0.94	0.059	0.085	0.085	0.058	0.084	0.018	0	0	0
Oil palm plantation	Mammal	Colugo	Galeopterus variegatus	Arboreal Herbivore	Data	Never recorded in this land-use	0	NA	0	1500	Mammal4_1000-10,000 g	0	0	0	0	0	0.1	0	0.9	0	0.88	0.83	0.83	0.85	0.32	0.94	0.059	0.085	0.085	0.058	0.084	0.018	0	0	0
Oil palm plantation	Mammal	Common palm civet	Paradoxurus hermaphroditus	Terrestrial Omivore	Data	Camera traps	0.001	NA	1	3200	Mammal4_1000-10,000 g	0.0914021	0.00977045	0.699278	0.5	0	0.5	0	0	0	0.88	0.83	0.83	0.85	0.32	0.94	0.059	0.085	0.085	0.058	0.084	0.018	0	0	0
Oil palm plantation	Mammal	Creagh's horseshoe bat	Rhinolophus creaghi	Flying Insectivore	Data	Harp traps	0	NA	0	12	Mammal2_10-100 g	0	0	0	1	0	0	0	0	0	0.88	0.83	0.83	0.85	0.46	0.94	0.059	0.085	0.085	0.058	0.107	0.018	0	0	0
Oil palm plantation	Mammal	Dark tailed tree rat	Niviventer cremoriventer	Arboreal Omnivore	Data	Never recorded in this land-use	0	NA	0	71.54	Mammal2_10-100 g	0	0	0	0.5	0	0.5	0	0	0	0.88	0.83	0.83	0.85	0.46	0.94	0.059	0.085	0.085	0.058	0.107	0.018	0	0	0
Oil palm plantation	Mammal	Dayak roundleaf bat	Hipposideros dyacorum	Flying Insectivore	Data	Harp traps	0	NA	0	7.5	Mammal1_<10 g	0	0	0	1	0	0	0	0	0	0.88	0.83	0.83	0.85	0.46	0.94	0.059	0.085	0.085	0.058	0.107	0.018	0	0	0
Oil palm plantation	Mammal	Diadem leaf-nosed bat	Hipposideros diadema	Flying Insectivore	Data	Harp traps	0	NA	0	47	Mammal2_10-100 g	0	0	0	1	0	0	0	0	0	0.88	0.83	0.83	0.85	0.46	0.94	0.059	0.085	0.085	0.058	0.107	0.018	0	0	0
Oil palm plantation	Mammal	Domestic dog	Canis familiaris	Terrestrial Carnivore	Data	Camera traps	0.00399877	NA	1	4000	Mammal4_1000-10,000 g	0.436388	0.0962711	1.30401	0	1	0	0	0	0	0.88	0.83	0.83	0.85	0.32	0.94	0.059	0.085	0.085	0.058	0.084	0.018	0	0	0
Oil palm plantation	Mammal	Dusky leaf-nosed bat	Hipposideros ater	Flying Insectivore	Data	Harp traps	0	NA	0	7.5	Mammal1_<10 g	0	0	0	1	0	0	0	0	0	0.88	0.83	0.83	0.85	0.46	0.94	0.059	0.085	0.085	0.058	0.107	0.018	0	0	0
Oil palm plantation	Mammal	Ear-spot squirrel	Callosciurus adamsi	Arboreal Omnivore	Data	Never recorded in this land-use	0	NA	0	135	Mammal3_100-1000 g	0	0	0	0.2	0	0.4	0.4	0	0	0.88	0.83	0.83	0.85	0.46	0.94	0.059	0.085	0.085	0.058	0.107	0.018	0	0	0
Oil palm plantation	Mammal	Fawn leaf-nosed bat	Hipposideros cervinus	Flying Insectivore	Data	Harp traps	0	NA	0	10	Mammal2_10-100 g	0	0	0	1	0	0	0	0	0	0.88	0.83	0.83	0.85	0.46	0.94	0.059	0.085	0.085	0.058	0.107	0.018	0	0	0
Oil palm plantation	Mammal	Flat-headed cat	Prionailurus planiceps	Terrestrial Carnivore	Data	Never recorded in this land-use	0	NA	0	1800	Mammal4_1000-10,000 g	0	0	0	0	1	0	0	0	0	0.88	0.83	0.83	0.85	0.32	0.94	0.059	0.085	0.085	0.058	0.084	0.018	0	0	0
Oil palm plantation	Mammal	Four-striped ground squirrel	Lariscus hosei	Arboreal Frugivore	Data	Never recorded in this land-use	0	NA	0	180	Mammal3_100-1000 g	0	0	0	0	0	0.5	0.5	0	0	0.88	0.83	0.83	0.85	0.46	0.94	0.059	0.085	0.085	0.058	0.107	0.018	0	0	0
Oil palm plantation	Mammal	Francis's woolly bat	Rhinolophus francisi	Flying Insectivore	Data	Harp traps	0	NA	0	22	Mammal2_10-100 g	0	0	0	1	0	0	0	0	0	0.88	0.83	0.83	0.85	0.46	0.94	0.059	0.085	0.085	0.058	0.107	0.018	0	0	0
Oil palm plantation	Mammal	Gilded tube-nosed bat	Murina rozendaali	Flying Insectivore	Data	Harp traps	0	NA	0	10	Mammal2_10-100 g	0	0	0	1	0	0	0	0	0	0.88	0.83	0.83	0.85	0.46	0.94	0.059	0.085	0.085	0.058	0.107	0.018	0	0	0
Oil palm plantation	Mammal	Greater mouse-deer	Tragulus napu	Terrestrial Frugivore / Granivore	Data	Camera traps	0	NA	0	4791.22	Mammal4_1000-10,000 g	0	0	0	0	0	0.5	0	0.5	0	0.88	0.83	0.83	0.85	0.32	0.94	0.059	0.085	0.085	0.058	0.084	0.018	0	0	0
Oil palm plantation	Mammal	Groove-toothed bat	Phoniscus atrox	Flying Insectivore	Data	Harp traps	0	NA	0	6.5	Mammal1_<10 g	0	0	0	1	0	0	0	0	0	0.88	0.83	0.83	0.85	0.46	0.94	0.059	0.085	0.085	0.058	0.107	0.018	0	0	0
Oil palm plantation	Mammal	Hardwicke's woolly bat	Kerivoula hardwickii	Flying Insectivore	Data	Harp traps	0	NA	0	4.2	Mammal1_<10 g	0	0	0	1	0	0	0	0	0	0.88	0.83	0.83	0.85	0.46	0.94	0.059	0.085	0.085	0.058	0.107	0.018	0	0	0
Oil palm plantation	Mammal	Horse-tailed squirrel	Sundasciurus hippurus	Arboreal Omnivore	Data	Never recorded in this land-use	0	NA	0	310	Mammal3_100-1000 g	0	0	0	0.2	0	0.4	0.4	0	0	0.88	0.83	0.83	0.85	0.46	0.94	0.059	0.085	0.085	0.058	0.107	0.018	0	0	0
Oil palm plantation	Mammal	Horsfield's bat	Myotis horsefieldi	Flying Insectivore	Data	Harp traps	0	NA	0	6.5	Mammal1_<10 g	0	0	0	1	0	0	0	0	0	0.88	0.83	0.83	0.85	0.46	0.94	0.059	0.085	0.085	0.058	0.107	0.018	0	0	0
Oil palm plantation	Mammal	Hose's civet	Diplogale hosei	Terrestrial Omivore	Data	Camera traps	0	NA	0	1500	Mammal4_1000-10,000 g	0	0	0	0.3	0.4	0.3	0	0	0	0.88	0.83	0.83	0.85	0.32	0.94	0.059	0.085	0.085	0.058	0.084	0.018	0	0	0
Oil palm plantation	Mammal	Large tree shrew	Tupaia tana	Arboreal Omnivore	Data	Never recorded in this land-use	0	NA	0	182.33	Mammal3_100-1000 g	0	0	0	0.2	0	0.4	0.4	0	0	0.88	0.83	0.83	0.85	0.46	0.94	0.059	0.085	0.085	0.058	0.107	0.018	0	0	0
Oil palm plantation	Mammal	Least pygmy squirrel	Exilisciurus exilis	Arboreal Omnivore	Data	Never recorded in this land-use	0	NA	0	19	Mammal2_10-100 g	0	0	0	0.2	0	0.4	0.4	0	0	0.88	0.83	0.83	0.85	0.46	0.94	0.059	0.085	0.085	0.058	0.107	0.018	0	0	0
Oil palm plantation	Mammal	Least woolly bat	Kerivoula minuta	Flying Insectivore	Data	Harp traps	0	NA	0	2	Mammal1_<10 g	0	0	0	1	0	0	0	0	0	0.88	0.83	0.83	0.85	0.46	0.94	0.059	0.085	0.085	0.058	0.107	0.018	0	0	0
Oil palm plantation	Mammal	Lesser hairy-winged bat	Harpiocephalus harpia	Flying Insectivore	Data	Harp traps	0	NA	0	21	Mammal2_10-100 g	0	0	0	1	0	0	0	0	0	0.88	0.83	0.83	0.85	0.46	0.94	0.059	0.085	0.085	0.058	0.107	0.018	0	0	0
Oil palm plantation	Mammal	Lesser mouse-deer	Tragulus kanchil	Terrestrial Frugivore / Granivore	Data	Camera traps	0	NA	0	3000	Mammal4_1000-10,000 g	0	0	0	0	0	1	0	0	0	0.88	0.83	0.83	0.85	0.32	0.94	0.059	0.085	0.085	0.058	0.084	0.018	0	0	0
Oil palm plantation	Mammal	Lesser sheath-tailed bat	Emballanura monticola	Flying Insectivore	Data	Harp traps	0	NA	0	6.5	Mammal1_<10 g	0	0	0	1	0	0	0	0	0	0.88	0.83	0.83	0.85	0.46	0.94	0.059	0.085	0.085	0.058	0.107	0.018	0	0	0
Oil palm plantation	Mammal	Lesser treeshrew	Tupaia minor	Arboreal Omnivore	Data	Never recorded in this land-use	0	NA	0	60	Mammal2_10-100 g	0	0	0	0.5	0	0.5	0	0	0	0.88	0.83	0.83	0.85	0.46	0.94	0.059	0.085	0.085	0.058	0.107	0.018	0	0	0
Oil palm plantation	Mammal	Little bent-wing bat	Miniopterus australis	Flying Insectivore	Data	Harp traps	0	NA	0	6	Mammal1_<10 g	0	0	0	1	0	0	0	0	0	0.88	0.83	0.83	0.85	0.46	0.94	0.059	0.085	0.085	0.058	0.107	0.018	0	0	0
Oil palm plantation	Mammal	Long-tailed giant rat	Leopoldamys sabanus	Terrestrial Omivore	Data	Never recorded in this land-use	0	NA	0	347.61	Mammal3_100-1000 g	0	0	0	0.333333	0	0.333333	0.333333	0	0	0.88	0.83	0.83	0.85	0.46	0.94	0.059	0.085	0.085	0.058	0.107	0.018	0	0	0
Oil palm plantation	Mammal	Long-tailed macaque	Macaca fascicularis	Arboreal Frugivore	Data	Camera traps	5.09e-05	NA	1	4579.66	Mammal4_1000-10,000 g	0.00613566	0	0.112957	0.5	0	0.5	0	0	0	0.88	0.83	0.83	0.85	0.32	0.94	0.059	0.085	0.085	0.058	0.084	0.018	0	0	0
Oil palm plantation	Mammal	Long-tailed porcupine	Trichys fasciculata	Terrestrial Frugivore / Granivore	Data	Camera traps	0	NA	0	4549.99	Mammal4_1000-10,000 g	0	0	0	0	0	0.5	0.5	0	0	0.88	0.83	0.83	0.85	0.32	0.94	0.059	0.085	0.085	0.058	0.084	0.018	0	0	0
Oil palm plantation	Mammal	Low's squirrel	Sundasciurus lowii	Arboreal Omnivore	Data	Never recorded in this land-use	0	NA	0	84.99	Mammal2_10-100 g	0	0	0	0.2	0	0.4	0.4	0	0	0.88	0.83	0.83	0.85	0.46	0.94	0.059	0.085	0.085	0.058	0.107	0.018	0	0	0
Oil palm plantation	Mammal	Malay civet	Viverra tangalunga	Terrestrial Carnivore	Data	Camera traps	0.055	NA	1	7349.99	Mammal4_1000-10,000 g	9.57168	2.51017	26.1422	0.3	0.4	0.3	0	0	0	0.88	0.83	0.83	0.85	0.32	0.94	0.059	0.085	0.085	0.058	0.084	0.018	0	0	0
Oil palm plantation	Mammal	Malay porcupine	Hystrix brachyura	Terrestrial Frugivore / Granivore	Data	Camera traps	0.0047313	NA	1	8000	Mammal4_1000-10,000 g	0.902948	0.187203	2.88318	0	0	0.5	0.5	0	0	0.88	0.83	0.83	0.85	0.32	0.94	0.059	0.085	0.085	0.058	0.084	0.018	0	0	0
Oil palm plantation	Mammal	Malay weasel	Mustela nudipes	Terrestrial Carnivore	Data	Camera traps	0	NA	0	570	Mammal3_100-1000 g	0	0	0	0.4	0.6	0	0	0	0	0.88	0.83	0.83	0.85	0.32	0.94	0.059	0.085	0.085	0.058	0.084	0.018	0	0	0
Oil palm plantation	Mammal	Malayan slit-faced bat	Nycteris tragata	Flying Insectivore	Data	Harp traps	0	NA	0	17	Mammal2_10-100 g	0	0	0	1	0	0	0	0	0	0.88	0.83	0.83	0.85	0.46	0.94	0.059	0.085	0.085	0.058	0.107	0.018	0	0	0
Oil palm plantation	Mammal	Marbled cat	Pardofelis marmorata	Terrestrial Carnivore	Data	Camera traps	0	NA	0	2828.34	Mammal4_1000-10,000 g	0	0	0	0	1	0	0	0	0	0.88	0.83	0.83	0.85	0.32	0.94	0.059	0.085	0.085	0.058	0.084	0.018	0	0	0
Oil palm plantation	Mammal	Maroon langur	Presbytis rubicunda	Arboreal Omnivore	Data	Never recorded in this land-use	0	NA	0	6348.53	Mammal4_1000-10,000 g	0	0	0	0	0	0	0	1	0	0.88	0.83	0.83	0.85	0.32	0.94	0.059	0.085	0.085	0.058	0.084	0.018	0	0	0
Oil palm plantation	Mammal	Masked palm civet	Paguma larvata	Arboreal Frugivore	Data	Camera traps	0.002	NA	1	4300	Mammal4_1000-10,000 g	0.233669	0.0575797	1.00001	0.2	0	0.8	0	0	0	0.88	0.83	0.83	0.85	0.32	0.94	0.059	0.085	0.085	0.058	0.084	0.018	0	0	0
Oil palm plantation	Mammal	Moon rat	Echinosorex gymnura	Terrestrial Insectivore	Data	Camera traps	0	NA	0	787.265	Mammal3_100-1000 g	0	0	0	1	0	0	0	0	0	0.88	0.83	0.83	0.85	0.32	0.94	0.059	0.085	0.085	0.058	0.084	0.018	0	0	0
Oil palm plantation	Mammal	Mullers rat	Sundamys muelleri	Terrestrial Omivore	Data	Never recorded in this land-use	0	NA	0	356.48	Mammal3_100-1000 g	0	0	0	0.333333	0	0.333333	0.333333	0	0	0.88	0.83	0.83	0.85	0.46	0.94	0.059	0.085	0.085	0.058	0.107	0.018	0	0	0
Oil palm plantation	Mammal	Northern gray gibbon	Hylobates funereus	Arboreal Frugivore	Data	Never recorded in this land-use	0	NA	0	5909.81	Mammal4_1000-10,000 g	0	0	0	0	0	1	0	0	0	0.88	0.83	0.83	0.85	0.32	0.94	0.059	0.085	0.085	0.058	0.084	0.018	0	0	0
Oil palm plantation	Mammal	Oriental small-clawed otter	Aonyx cinereus	Terrestrial Carnivore	Data	Camera traps	0	NA	0	3100	Mammal4_1000-10,000 g	0	0	0	0	1	0	0	0	0	0.88	0.83	0.83	0.85	0.32	0.94	0.059	0.085	0.085	0.058	0.084	0.018	0	0	0
Oil palm plantation	Mammal	Pale giant squirrel	Ratufa affinis	Arboreal Omnivore	Data	Never recorded in this land-use	0	NA	0	1190	Mammal4_1000-10,000 g	0	0	0	0.2	0	0.4	0.4	0	0	0.88	0.83	0.83	0.85	0.32	0.94	0.059	0.085	0.085	0.058	0.084	0.018	0	0	0
Oil palm plantation	Mammal	Papillose woolly bat	Kerivoula papillosa	Flying Insectivore	Data	Harp traps	0	NA	0	13	Mammal2_10-100 g	0	0	0	1	0	0	0	0	0	0.88	0.83	0.83	0.85	0.46	0.94	0.059	0.085	0.085	0.058	0.107	0.018	0	0	0
Oil palm plantation	Mammal	Pen-tailed treeshrew	Ptilocercus lowii	Arboreal Omnivore	Data	Never recorded in this land-use	0	NA	0	48	Mammal2_10-100 g	0	0	0	0.7	0	0.15	0	0	0.15	0.88	0.83	0.83	0.85	0.46	0.94	0.059	0.085	0.085	0.058	0.107	0.018	0	0	0
Oil palm plantation	Mammal	Philippine slow loris	Nycticebus menagensis	Arboreal Omnivore	Data	Never recorded in this land-use	0	NA	0	900	Mammal3_100-1000 g	0	0	0	0.1	0	0.1	0	0.6	0.2	0.88	0.83	0.83	0.85	0.32	0.94	0.059	0.085	0.085	0.058	0.084	0.018	0	0	0
Oil palm plantation	Mammal	Pig-tailed macaque	Macaca nemestrina	Arboreal Frugivore	Data	Camera traps	0.000581306	NA	1	7845.39	Mammal4_1000-10,000 g	0.106176	0	0.984189	0.5	0	0.5	0	0	0	0.88	0.83	0.83	0.85	0.32	0.94	0.059	0.085	0.085	0.058	0.084	0.018	0	0	0
Oil palm plantation	Mammal	Plain tree shrew	Tupaia longipes	Arboreal Omnivore	Data	Never recorded in this land-use	0	NA	0	168.05	Mammal3_100-1000 g	0	0	0	0.2	0	0.4	0.4	0	0	0.88	0.83	0.83	0.85	0.46	0.94	0.059	0.085	0.085	0.058	0.107	0.018	0	0	0
Oil palm plantation	Mammal	Plantain squirrel	Callosciurus notatus	Arboreal Omnivore	Data	Never recorded in this land-use	0	NA	0	230	Mammal3_100-1000 g	0	0	0	0.2	0	0.4	0.4	0	0	0.88	0.83	0.83	0.85	0.46	0.94	0.059	0.085	0.085	0.058	0.107	0.018	0	0	0
Oil palm plantation	Mammal	Polynesian rat	Rattus exulans	Terrestrial Omivore	ExpertGuess	Expert guess	1	NA	1	50.63	Mammal2_10-100 g	3.75834	0.799979	10.4241	0.333333	0	0.333333	0.333333	0	0	0.88	0.83	0.83	0.85	0.46	0.94	0.059	0.085	0.085	0.058	0.107	0.018	0	0	0
Oil palm plantation	Mammal	Prevost's squirrel	Callosciurus prevostii	Arboreal Omnivore	Data	Never recorded in this land-use	0	NA	0	358	Mammal3_100-1000 g	0	0	0	0.2	0	0.4	0.4	0	0	0.88	0.83	0.83	0.85	0.46	0.94	0.059	0.085	0.085	0.058	0.107	0.018	0	0	0
Oil palm plantation	Mammal	Ranee mouse	Haeromys margarettae	Terrestrial Frugivore / Granivore	Data	Never recorded in this land-use	0	NA	0	14	Mammal2_10-100 g	0	0	0	0	0	0.5	0.5	0	0	0.88	0.83	0.83	0.85	0.46	0.94	0.059	0.085	0.085	0.058	0.107	0.018	0	0	0
Oil palm plantation	Mammal	Red giant flying squirrel	Petaurista petaurista	Arboreal Frugivore	Data	Never recorded in this land-use	0	NA	0	1533.84	Mammal4_1000-10,000 g	0	0	0	0	0	0.5	0.5	0	0	0.88	0.83	0.83	0.85	0.32	0.94	0.059	0.085	0.085	0.058	0.084	0.018	0	0	0
Oil palm plantation	Mammal	Red muntjac	Muntiacus muntjak	Terrestrial Herbivore	Data	Camera traps	0.0339258	NA	1	17505.8	Mammal5_10^4-10^5 g	18.147	4.34775	56.4859	0	0	0.33333	0.33333	0.33333	0	0.88	0.83	0.83	0.85	0.32	0.94	0.059	0.085	0.085	0.058	0.084	0.018	0	0	0
Oil palm plantation	Mammal	Red spiny rat	Maxomys surifer	Terrestrial Omivore	Data	Never recorded in this land-use	0	NA	0	155	Mammal3_100-1000 g	0	0	0	0.333333	0	0.333333	0.333333	0	0	0.88	0.83	0.83	0.85	0.46	0.94	0.059	0.085	0.085	0.058	0.107	0.018	0	0	0
Oil palm plantation	Mammal	Ridley's bat	Myotis ridleyi	Flying Insectivore	Data	Harp traps	0	NA	0	5	Mammal1_<10 g	0	0	0	1	0	0	0	0	0	0.88	0.83	0.83	0.85	0.46	0.94	0.059	0.085	0.085	0.058	0.107	0.018	0	0	0
Oil palm plantation	Mammal	Ridley's leaf-nosed bat	Hipposideros ridleyi	Flying Insectivore	Data	Harp traps	0	NA	0	9.5	Mammal1_<10 g	0	0	0	1	0	0	0	0	0	0.88	0.83	0.83	0.85	0.46	0.94	0.059	0.085	0.085	0.058	0.107	0.018	0	0	0
Oil palm plantation	Mammal	Round-eared tube-nosed bat	Murina cyclotis	Flying Insectivore	Data	Harp traps	0	NA	0	10	Mammal2_10-100 g	0	0	0	1	0	0	0	0	0	0.88	0.83	0.83	0.85	0.46	0.94	0.059	0.085	0.085	0.058	0.107	0.018	0	0	0
Oil palm plantation	Mammal	Sabah grey langur	Presbytis sabana	Arboreal Herbivore	Data	Never recorded in this land-use	0	NA	0	6277.78	Mammal4_1000-10,000 g	0	0	0	0	0	0	0	1	0	0.88	0.83	0.83	0.85	0.32	0.94	0.059	0.085	0.085	0.058	0.084	0.018	0	0	0
Oil palm plantation	Mammal	Sambar deer	Rusa unicolor	Terrestrial Herbivore	Data	Camera traps	0.00112214	NA	1	177523	Mammal6_10^5-10^6 g	4.21197	0	39.4733	0	0	0.5	0	0.5	0	0.88	0.83	0.83	0.85	0.32	0.94	0.059	0.085	0.085	0.058	0.084	0.018	0	0	0
Oil palm plantation	Mammal	Short-tailed mongoose	Herpestes brachyurus	Terrestrial Carnivore	Data	Camera traps	0.00152573	NA	1	1398.08	Mammal4_1000-10,000 g	0.0729494	0.00266033	0.514773	0.4	0.6	0	0	0	0	0.88	0.83	0.83	0.85	0.32	0.94	0.059	0.085	0.085	0.058	0.084	0.018	0	0	0
Oil palm plantation	Mammal	Slender tree shrew	Tupaia gracilis	Arboreal Omnivore	Data	Never recorded in this land-use	0	NA	0	111.95	Mammal3_100-1000 g	0	0	0	0.2	0	0.4	0.4	0	0	0.88	0.83	0.83	0.85	0.46	0.94	0.059	0.085	0.085	0.058	0.107	0.018	0	0	0
Oil palm plantation	Mammal	Small spiny rat	Maxomys baedon	Terrestrial Omivore	Data	Never recorded in this land-use	0	NA	0	158.96	Mammal3_100-1000 g	0	0	0	0.333333	0	0.333333	0.333333	0	0	0.88	0.83	0.83	0.85	0.46	0.94	0.059	0.085	0.085	0.058	0.107	0.018	0	0	0
Oil palm plantation	Mammal	Small woolly bat	Kerivoula intermedia	Flying Insectivore	Data	Harp traps	0	NA	0	4.2	Mammal1_<10 g	0	0	0	1	0	0	0	0	0	0.88	0.83	0.83	0.85	0.46	0.94	0.059	0.085	0.085	0.058	0.107	0.018	0	0	0
Oil palm plantation	Mammal	Small-toothed palm civet	Arctogalidia trivirgata	Arboreal Omnivore	Data	Never recorded in this land-use	0	NA	0	2250	Mammal4_1000-10,000 g	0	0	0	0.4	0.2	0.4	0	0	0	0.88	0.83	0.83	0.85	0.32	0.94	0.059	0.085	0.085	0.058	0.084	0.018	0	0	0
Oil palm plantation	Mammal	Smooth-coated otter	Lutrogale perspicillata	Terrestrial Carnivore	Data	Never recorded in this land-use	0	NA	0	9000	Mammal4_1000-10,000 g	0	0	0	0.02	0.98	0	0	0	0	0.88	0.83	0.83	0.85	0.32	0.94	0.059	0.085	0.085	0.058	0.084	0.018	0	0	0
Oil palm plantation	Mammal	Striped treeshrew	Tupaia dorsalis	Arboreal Omnivore	Data	Never recorded in this land-use	0	NA	0	168	Mammal3_100-1000 g	0	0	0	0.2	0	0.4	0.4	0	0	0.88	0.83	0.83	0.85	0.46	0.94	0.059	0.085	0.085	0.058	0.107	0.018	0	0	0
Oil palm plantation	Mammal	Sun bear	Helarctos malayanus	Terrestrial Omivore	Data	Camera traps	0.000154	NA	1	57037.9	Mammal5_10^4-10^5 g	0.129149	0	1.03682	0.5	0.3	0.2	0	0	0	0.88	0.83	0.83	0.85	0.32	0.94	0.059	0.085	0.085	0.058	0.084	0.018	0	0	0
Oil palm plantation	Mammal	Sunda clouded leopard	Neofelis diardi	Terrestrial Carnivore	Data	Camera traps	0	NA	0	15022.5	Mammal5_10^4-10^5 g	0	0	0	0	1	0	0	0	0	0.88	0.83	0.83	0.85	0.32	0.94	0.059	0.085	0.085	0.058	0.084	0.018	0	0	0
Oil palm plantation	Mammal	Sunda leopard cat	Prionailurus javanensis	Terrestrial Carnivore	Data	Camera traps	0.0209002	NA	1	2785.49	Mammal4_1000-10,000 g	1.72492	0.450909	4.73806	0	1	0	0	0	0	0.88	0.83	0.83	0.85	0.32	0.94	0.059	0.085	0.085	0.058	0.084	0.018	0	0	0
Oil palm plantation	Mammal	Sunda pangolin	Manis javanica	Terrestrial Insectivore	Data	Camera traps	0.000318794	NA	1	4860.85	Mammal4_1000-10,000 g	0.0390611	0	0.334606	1	0	0	0	0	0	0.88	0.83	0.83	0.85	0.32	0.94	0.059	0.085	0.085	0.058	0.084	0.018	0	0	0
Oil palm plantation	Mammal	Sunda stink badger	Mydaus javanensis	Terrestrial Insectivore	Data	Camera traps	0.000140377	NA	1	2500	Mammal4_1000-10,000 g	0.0102943	0	0.160867	1	0	0	0	0	0	0.88	0.83	0.83	0.85	0.32	0.94	0.059	0.085	0.085	0.058	0.084	0.018	0	0	0
Oil palm plantation	Mammal	Temminck's flying squirrel	Petinomys setosus	Arboreal Frugivore	Data	Never recorded in this land-use	0	NA	0	40	Mammal2_10-100 g	0	0	0	0	0	0.5	0.5	0	0	0.88	0.83	0.83	0.85	0.46	0.94	0.059	0.085	0.085	0.058	0.107	0.018	0	0	0
Oil palm plantation	Mammal	Thick-spined porcupine	Hystrix crassispinis	Terrestrial Frugivore / Granivore	Data	Camera traps	0	NA	0	4587.3	Mammal4_1000-10,000 g	0	0	0	0	0	0.5	0.5	0	0	0.88	0.83	0.83	0.85	0.32	0.94	0.059	0.085	0.085	0.058	0.084	0.018	0	0	0
Oil palm plantation	Mammal	Thomas's flying squirrel	Aeromys thomasi	Arboreal Frugivore	Data	Never recorded in this land-use	0	NA	0	1430.19	Mammal4_1000-10,000 g	0	0	0	0	0	0.5	0.5	0	0	0.88	0.83	0.83	0.85	0.32	0.94	0.059	0.085	0.085	0.058	0.084	0.018	0	0	0
Oil palm plantation	Mammal	Trefoil horseshoe bat	Rhinolophus trifoliatus	Flying Insectivore	Data	Harp traps	0	NA	0	18	Mammal2_10-100 g	0	0	0	1	0	0	0	0	0	0.88	0.83	0.83	0.85	0.46	0.94	0.059	0.085	0.085	0.058	0.107	0.018	0	0	0
Oil palm plantation	Mammal	Tufted ground squirrel	Rheithrosciurus macrotis	Arboreal Frugivore	Data	Camera traps	0	NA	0	1351.63	Mammal4_1000-10,000 g	0	0	0	0	0	0.5	0.5	0	0	0.88	0.83	0.83	0.85	0.32	0.94	0.059	0.085	0.085	0.058	0.084	0.018	0	0	0
Oil palm plantation	Mammal	Wall-roosting mouse-eared bat	Myotis muricola	Flying Insectivore	Data	Harp traps	0	NA	0	5	Mammal1_<10 g	0	0	0	1	0	0	0	0	0	0.88	0.83	0.83	0.85	0.46	0.94	0.059	0.085	0.085	0.058	0.107	0.018	0	0	0
Oil palm plantation	Mammal	Western tarsier	Cephalopachus bancanus	Arboreal Insectivore	Data	Camera traps	0	NA	0	123	Mammal3_100-1000 g	0	0	0	0.7	0.3	0	0	0	0	0.88	0.83	0.83	0.85	0.46	0.94	0.059	0.085	0.085	0.058	0.107	0.018	0	0	0
Oil palm plantation	Mammal	Whitehead's rat	Maxomys whiteheadi	Terrestrial Omivore	ExpertGuess	Expert guess	0.2	NA	1	54.33	Mammal2_10-100 g	0.793731	0.167434	2.30589	0.333333	0	0.333333	0.333333	0	0	0.88	0.83	0.83	0.85	0.46	0.94	0.059	0.085	0.085	0.058	0.107	0.018	0	0	0
Oil palm plantation	Mammal	Woolly horseshoe bat	Rhinolophus luctus	Flying Insectivore	Data	Harp traps	0	NA	0	37	Mammal2_10-100 g	0	0	0	1	0	0	0	0	0	0.88	0.83	0.83	0.85	0.46	0.94	0.059	0.085	0.085	0.058	0.107	0.018	0	0	0
Oil palm plantation	Mammal	Yellow muntjac	Muntiacus atherodes	Terrestrial Frugivore / Granivore	Data	Camera traps	0	NA	0	18869.5	Mammal5_10^4-10^5 g	0	0	0	0	0	0.5	0.5	0	0	0.88	0.83	0.83	0.85	0.32	0.94	0.059	0.085	0.085	0.058	0.084	0.018	0	0	0
Oil palm plantation	Mammal	Yellow-throated marten	Martes flavigula	Terrestrial Carnivore	Data	Camera traps	0.000415863	NA	1	2502.32	Mammal4_1000-10,000 g	0.0310571	0.00381981	0.350454	0.5	0.5	0	0	0	0	0.88	0.83	0.83	0.85	0.32	0.94	0.059	0.085	0.085	0.058	0.084	0.018	0	0	0
