# Supplementary material for: Logged tropical forests have amplified and diverse ecosystem energetics
Source: Nature. 2022 Dec 14;612(7941):707–13. doi: 10.1038/s41586-022-05523-1 (PMC9771799; doi:10.1038/s41586-022-05523-1)
Supplement: Supplementary file 5 — Supplementary Data 2 [file 41586_2022_5523_MOESM5_ESM.xlsx]

## Sheet: REM Model Parameters (mammals)
Habitat	Species	Species_ScientificName	Trap-rate (detections per trap night)	Animal movement speed (km/hr)	Movement speed lower 95% CI	Movement speed upper 95% CI	Activity level (proportion of time spent active)	Activity level lower 95% CI	Activity level upper 95% CI	Day range (km)	Day range lower 95% CI	Day range upper 95% CI	Effective detection distance (m)	Effective detection distance lower 95% CI	Effective detection distance upper 95% CI	Effective detection angle (radians)	Effective detection angle lower 95% CI	Effective detection angle upper 95% CI	Density (individuals/sq km)	Density lower 95% CI	Density upper 95% CI
Old-growth forest	Red muntjac	Muntiacus muntjak	0.143693	0.742437	0.695715	0.792834	0.453302	0.398892	0.51003	8.0745	7.02588	9.22331	4.99669	4.85481	5.1456	0.61999	0.596422	0.644724	4.2502	3.34577	5.36027
Old-growth forest	Bearded pig	Sus barbatus	0.0717095	0.91204	0.786207	1.0546	0.457985	0.38257	0.532584	10.0136	7.92967	12.3245	5.30929	5.04886	5.60475	0.613074	0.575797	0.653466	1.61327	1.1139	2.30638
Old-growth forest	Sambar deer	Rusa unicolor	0.0155493	0.382733	0.300528	0.489223	0.48454	0.330382	0.638904	4.43705	2.79966	6.51057	5.53676	5.21806	5.8665	0.586105	0.545826	0.630816	0.76527	0.448777	1.31947
Old-growth forest	Greater mouse-deer	Tragulus napu	0.0881734	0.335691	0.310701	0.362753	0.283647	0.237877	0.333014	2.28099	1.8974	2.7197	3.49897	3.30691	3.7006	0.553265	0.52359	0.586423	13.5049	9.87047	18.2837
Old-growth forest	Pig-tailed macaque	Macaca nemestrina	0.108479	1.10492	1.00321	1.21898	0.343692	0.305106	0.381635	9.12322	7.85186	10.5999	4.99748	4.74781	5.26018	0.541651	0.502641	0.582742	2.92464	2.15992	3.90803
Old-growth forest	Yellow muntjac	Muntiacus atherodes	0.0598189	0.669188	0.59942	0.739427	0.363422	0.302615	0.428791	5.81753	4.76471	7.11464	4.7975	4.55824	5.0552	0.625571	0.588052	0.670827	2.54669	1.79869	3.59984
Old-growth forest	Malay civet	Viverra tangalunga	0.0141773	0.792581	0.671298	0.925953	0.4293	0.334483	0.533857	8.1593	6.01851	10.6158	2.56548	2.35878	2.8025	0.595221	0.541914	0.653341	0.817575	0.539556	1.23644
Old-growth forest	Malay porcupine	Hystrix brachyura	0.0225922	1.21723	1.03823	1.41791	0.383842	0.329149	0.439374	11.1714	9.03347	13.6317	5.11402	4.63262	5.62183	0.558415	0.502837	0.617898	0.480808	0.319693	0.711923
Old-growth forest	Great argus	Argusianus argus	0.0234153	0.373059	0.318108	0.432671	0.398552	0.337026	0.462814	3.56546	2.83124	4.43242	2.42795	2.24568	2.66318	0.60056	0.54937	0.656464	3.2277	2.11688	4.82213
Old-growth forest	Lesser mouse-deer	Tragulus kanchil	0.039239	0.434367	0.380479	0.495262	0.307073	0.235338	0.387367	3.1947	2.38654	4.1425	3.50178	3.21691	3.84153	0.581608	0.536095	0.633996	4.21106	2.61627	6.65366
Old-growth forest	Crested fireback	Lophura ignita	0.0064941	0.286278	0.192276	0.423022	0.170616	0.119632	0.233009	1.16801	0.690722	1.92752	2.07606	1.81066	2.39201	0.562164	0.498635	0.625612	3.08204	1.07471	7.52777
Old-growth forest	Banded civet	Hemigalus derbyanus	0.029818	0.819202	0.725527	0.91577	0.429573	0.378377	0.481893	8.42031	7.07747	9.96204	3.37607	3.07308	3.70831	0.603182	0.545338	0.670542	1.25966	0.948594	1.66632
Old-growth forest	Long-tailed porcupine	Trichys fasciculata	0.0330193	1.26854	1.11147	1.4462	0.350147	0.287472	0.416977	10.6597	8.35214	13.3385	4.22212	3.88073	4.59028	0.563261	0.509673	0.620134	0.893209	0.580586	1.31957
Old-growth forest	Sunda leopard cat	Prionailurus javanensis	0.00228665	0.575592	0.404286	0.82197	0.366337	0.209508	0.552026	5.0066	2.58142	8.83912	2.65284	2.1746	3.20177	0.595861	0.525302	0.672081	0.201724	0.0846308	0.473286
Old-growth forest	Domestic dog	Canis familiaris	0.000640263	1.7178	0.589697	4.01415	0.427518	0.263984	0.594869	17.0758	5.66227	44.2539	5.51413	3.76852	7.83542	0.557152	0.485838	0.629122	0.00723477	0	0.0391331
Old-growth forest	Sun bear	Helarctos malayanus	0.00512211	1.4441	1.11753	1.84545	0.68613	0.493707	0.843883	23.5796	15.5937	33.3644	5.55016	4.903	6.20742	0.614364	0.541548	0.699536	0.046012	0.0253885	0.0823196
Old-growth forest	Banteng	Bos javanicus	0	1.03006	0.48143	2.16152	0.514366	0.286523	0.704047	12.3137	4.85141	27.9749	4.12284	2.89732	5.89926	0.607337	0.543912	0.687834	0	0	0
Old-growth forest	Masked palm civet	Paguma larvata	0.00493917	1.45388	1.14609	1.80213	0.421654	0.284933	0.566869	14.6262	9.29932	21.0554	3.79706	3.19373	4.48788	0.627605	0.553446	0.715118	0.103966	0.0524967	0.201995
Old-growth forest	Short-tailed mongoose	Herpestes brachyurus	0.00640263	1.12219	0.911399	1.37113	0.4419	0.366236	0.519169	11.9236	8.99627	15.3446	3.80231	3.3485	4.33756	0.582044	0.509705	0.657611	0.170184	0.0976851	0.281808
Old-growth forest	Sunda pangolin	Manis javanica	0.00146346	0.837562	0.625302	1.12064	0.346162	0.204285	0.521866	6.89739	3.79717	11.6738	4.89498	4.10902	5.79699	0.58709	0.507321	0.679197	0.0510074	0.0208046	0.115269
Old-growth forest	Bulwer's pheasant	Lophura bulweri	0.00329278	0.135693	0.0971224	0.185123	0.304233	0.180464	0.45509	0.982474	0.518469	1.64232	2.29269	1.98136	2.61994	0.593573	0.52681	0.670218	1.74652	0.783234	3.84463
Old-growth forest	Thick-spined porcupine	Hystrix crassispinis	0.00868929	1.19991	0.986458	1.43722	0.288602	0.208084	0.380397	8.289	5.70343	11.6335	5.80023	5.18755	6.44707	0.579584	0.512096	0.648321	0.21039	0.0946018	0.441024
Old-growth forest	Sunda stink badger	Mydaus javanensis	0.000640263	1.02735	0.582156	1.80181	0.36503	0.198916	0.570502	8.99063	3.8309	18.4546	4.61348	3.41793	6.33884	0.572609	0.489103	0.662549	0.016701	0.00169831	0.0648217
Old-growth forest	Yellow-throated marten	Martes flavigula	0.00182932	1.7265	1.20329	2.53118	0.359266	0.207749	0.530412	14.8841	7.84351	26.1697	4.59303	3.543	5.73548	0.563966	0.475655	0.6562	0.0320268	0.0131299	0.0754621
Old-growth forest	Sunda clouded leopard	Neofelis diardi	0.00073173	1.57286	1.00854	2.49592	0.411893	0.20956	0.64188	15.2686	6.89179	30.5625	4.13981	3.17865	5.36554	0.592167	0.511311	0.685406	0.0132007	0.00302687	0.0413973
Old-growth forest	Marbled cat	Pardofelis marmorata	0.00118906	1.04715	0.682854	1.6105	0.358353	0.172211	0.591098	8.89208	3.83623	17.2665	3.12172	2.12304	4.10894	0.58558	0.504973	0.674704	0.0503656	0.0145493	0.158662
Old-growth forest	Binturong	Arctictis binturong	0.00192079	1.14318	0.773817	1.62645	0.501184	0.27975	0.714334	13.4884	7.00919	23.2761	3.45894	2.82225	4.20264	0.614552	0.532857	0.720021	0.0488924	0.0209351	0.111474
Old-growth forest	Collared mongoose	Herpestes semitorquatus	0.000274399	1.05622	0.627684	1.72334	0.295498	0.13711	0.515624	7.44749	2.99044	15.7849	3.8914	2.97301	5.04275	0.57165	0.477798	0.666708	0.0106348	0	0.0423361
Old-growth forest	Bay cat	Catopuma badia	0	1.28672	0.58089	2.70658	0.358038	0.168297	0.608035	10.6515	3.66672	28.1492	3.63824	2.28302	5.29328	0.579639	0.479295	0.682888	0	0	0
Old-growth forest	Long-tailed macaque	Macaca fascicularis	0.000548797	0.786742	0.492403	1.22478	0.365876	0.178321	0.597159	6.81359	2.95389	13.612	5.24801	3.85276	6.78994	0.577951	0.494061	0.670521	0.016688	0	0.0658263
Old-growth forest	Common palm civet	Paradoxurus hermaphroditus	0.000182932	1.03596	0.40786	2.43612	0.355521	0.168822	0.590843	8.50275	2.64937	24.5192	3.39885	2.37525	5.15772	0.581276	0.485896	0.683177	0.00650441	0	0.0358695
Old-growth forest	Moon rat	Echinosorex gymnura	0.00100613	0.828298	0.521101	1.27787	0.30737	0.136505	0.550676	6.06296	2.42975	12.3462	4.35956	3.24179	5.93777	0.574185	0.484587	0.683408	0.0454497	0.0138588	0.143976
Old-growth forest	Oriental small-clawed otter	Aonyx cinereus	0.000274399	0.363199	0.213906	0.60075	0.356933	0.16898	0.593391	3.07943	1.27444	6.27435	3.71164	2.60463	5.37282	0.58036	0.489372	0.682194	0.0246123	0	0.140527
Old-growth forest	Tufted ground squirrel	Rheithrosciurus macrotis	0.000548797	1.94085	0.876762	4.24079	0.329	0.146022	0.556838	15.1742	4.9817	39.8564	3.58107	2.35188	5.18955	0.579669	0.486277	0.685125	0.0116913	0.00241107	0.045898
Old-growth forest	Malay weasel	Mustela nudipes	9.15e-05	0.78841	0.366901	1.70629	0.300704	0.120636	0.537534	5.52619	1.73189	15.2625	3.30404	2.12222	5.04946	0.580087	0.483251	0.688864	0.00456141	0	0.0336366
Old-growth forest	Hose's civet	Diplogale hosei	0.000274399	0.631679	0.243476	1.54917	0.32336	0.142954	0.548063	4.80666	1.42889	13.8259	2.73502	1.60855	4.68473	0.591877	0.505728	0.698258	0.0212925	0	0.13084
Logged forest	Red muntjac	Muntiacus muntjak	0.08786	0.387634	0.360151	0.414722	0.436974	0.381098	0.49439	4.06818	3.48149	4.65869	4.11505	3.98369	4.24007	0.636367	0.617085	0.656897	6.2565	5.12694	7.68258
Logged forest	Bearded pig	Sus barbatus	0.169534	0.734752	0.689791	0.781242	0.565047	0.503116	0.624061	9.95913	8.7622	11.1754	5.24648	5.07761	5.41781	0.613799	0.586686	0.641901	3.87978	3.04262	4.98434
Logged forest	Sambar deer	Rusa unicolor	0.047023	0.18517	0.157068	0.217031	0.524084	0.441375	0.603828	2.31893	1.85071	2.89191	4.89426	4.71322	5.06061	0.613861	0.587919	0.641806	4.92514	3.41162	7.18529
Logged forest	Greater mouse-deer	Tragulus napu	0.00700754	0.59116	0.43772	0.736281	0.597666	0.4363	0.741169	8.40768	5.63327	11.5587	3.38484	3.08004	3.72349	0.555484	0.508168	0.616007	0.300694	0.155419	0.546823
Logged forest	Pig-tailed macaque	Macaca nemestrina	0.0980089	1.02974	0.943619	1.12292	0.315023	0.283278	0.345656	7.76879	6.7757	8.8988	4.0103	3.7085	4.33533	0.594055	0.551291	0.637646	3.79407	2.92279	4.85557
Logged forest	Yellow muntjac	Muntiacus atherodes	0.0110188	0.414416	0.31122	0.545549	0.421754	0.323251	0.527283	4.17825	2.8855	6.01739	3.22492	2.91774	3.60715	0.61914	0.566525	0.683904	0.965931	0.524021	1.66163
Logged forest	Malay civet	Viverra tangalunga	0.0315098	0.447417	0.394915	0.506227	0.423789	0.364037	0.481837	4.53902	3.7424	5.40427	2.6486	2.47572	2.83883	0.62079	0.581049	0.67275	3.11482	2.30482	4.17833
Logged forest	Malay porcupine	Hystrix brachyura	0.032283	0.912875	0.822726	1.00812	0.358868	0.320186	0.399388	7.86881	6.71405	9.14799	4.1429	3.91372	4.38286	0.554439	0.510494	0.601009	1.21601	0.907425	1.6003
Logged forest	Great argus	Argusianus argus	0.0139184	0.304929	0.259464	0.358408	0.391602	0.342256	0.443062	2.86409	2.3355	3.52201	2.19029	2.04806	2.34192	0.587696	0.534862	0.645011	2.63502	1.64412	4.07817
Logged forest	Lesser mouse-deer	Tragulus kanchil	0.0185579	0.375122	0.314656	0.447534	0.451076	0.341561	0.555768	4.04303	2.94177	5.34681	3.78289	3.52079	4.06492	0.565748	0.517863	0.62	1.46161	0.897843	2.35771
Logged forest	Crested fireback	Lophura ignita	0.0174947	0.211493	0.180341	0.246332	0.449015	0.401042	0.496264	2.28023	1.86698	2.73351	2.27528	2.11547	2.43787	0.559862	0.516761	0.607374	4.12451	2.97924	5.67307
Logged forest	Banded civet	Hemigalus derbyanus	0.0102938	0.679481	0.577422	0.793988	0.335971	0.280948	0.393597	5.44915	4.33572	6.80115	3.33776	3.06215	3.63131	0.577639	0.511862	0.647751	0.678085	0.447568	1.04948
Logged forest	Long-tailed porcupine	Trichys fasciculata	0.008844	1.03219	0.854891	1.23381	0.245122	0.173811	0.327172	6.0525	4.12659	8.45245	3.75407	3.54426	3.97792	0.532294	0.473191	0.594165	0.471724	0.248849	0.860482
Logged forest	Sunda leopard cat	Prionailurus javanensis	0.00212643	0.659967	0.458984	0.912277	0.386813	0.221774	0.561214	6.00257	3.10419	10.1771	2.3806	2.14583	2.65297	0.571646	0.513413	0.639695	0.179001	0.0893624	0.373198
Logged forest	Domestic dog	Canis familiaris	0.000434951	1.38858	0.389892	4.56212	0.442918	0.131074	0.782901	13.7625	2.53943	55.612	6.20327	5.27487	7.1341	0.52698	0.471352	0.585338	0.00557158	0.000375379	0.0396468
Logged forest	Sun bear	Helarctos malayanus	0.0085057	0.889748	0.731242	1.06153	0.438665	0.320104	0.559914	9.31637	6.54873	12.7852	3.99241	3.68624	4.33272	0.650129	0.585217	0.737001	0.269762	0.16833	0.425755
Logged forest	Banteng	Bos javanicus	0.00188479	0.830431	0.597219	1.11804	0.38475	0.249104	0.542427	7.57383	4.52056	12.1043	3.99797	3.46923	4.6038	0.622785	0.562856	0.693694	0.0708811	0.0221674	0.168202
Logged forest	Masked palm civet	Paguma larvata	0.00241639	1.30427	0.983094	1.68752	0.625473	0.433549	0.796181	19.3941	12.3437	27.7772	3.11745	2.64204	3.64124	0.637761	0.557028	0.739595	0.0465327	0.0244175	0.090332
Logged forest	Short-tailed mongoose	Herpestes brachyurus	0.000724918	0.669965	0.376973	1.18076	0.455134	0.173907	0.772742	7.13221	2.38076	16.0405	2.4108	1.97163	3.04856	0.562723	0.473812	0.656172	0.0496315	0.0157719	0.173073
Logged forest	Sunda pangolin	Manis javanica	0.00159482	0.822642	0.644797	1.03452	0.229285	0.160281	0.311588	4.55005	2.9239	6.5612	4.13095	3.65341	4.67095	0.581692	0.501133	0.676694	0.102852	0.0561693	0.181184
Logged forest	Bulwer's pheasant	Lophura bulweri	0.000241639	0.095006	0.0493277	0.179973	0.317269	0.0695239	0.674827	0.691732	0.148142	2.02707	2.25174	1.81832	2.73675	0.580362	0.48805	0.672942	0.161744	0	1.03214
Logged forest	Thick-spined porcupine	Hystrix crassispinis	0.00314131	0.971294	0.432399	2.1983	0.298198	0.0896592	0.650768	6.75822	1.49911	21.6613	5.28883	3.72845	7.68593	0.573669	0.482802	0.676045	0.0768919	0.00165782	0.653201
Logged forest	Sunda stink badger	Mydaus javanensis	0.00178813	0.666483	0.525444	0.832999	0.42747	0.316725	0.542453	6.80643	4.7325	9.52108	4.36409	3.66965	5.12898	0.564322	0.478793	0.655043	0.0721593	0.0343079	0.138588
Logged forest	Yellow-throated marten	Martes flavigula	0.002948	1.43689	1.04579	1.9404	0.354216	0.262171	0.454784	12.2047	7.84999	18.1434	4.20837	3.49189	5.02299	0.539312	0.444501	0.631342	0.0701197	0.0383789	0.123589
Logged forest	Sunda clouded leopard	Neofelis diardi	0.00130485	0.87774	0.612221	1.2284	0.424265	0.1069	0.812148	8.88002	2.15728	19.0254	3.75345	3.0333	4.62333	0.588363	0.500661	0.692376	0.0471535	0.0177132	0.208981
Logged forest	Marbled cat	Pardofelis marmorata	0.000918229	0.707483	0.41841	1.11096	0.370862	0.0854658	0.753399	6.11611	1.37718	14.7977	3.17158	2.12168	4.12712	0.575727	0.487258	0.675656	0.0579384	0.0177018	0.291753
Logged forest	Binturong	Arctictis binturong	0.000386623	1.30696	0.60765	3.06665	0.51138	0.129523	0.886965	15.508	3.32906	44.9921	3.15013	2.14907	4.79585	0.60878	0.505742	0.732105	0.00887966	0.00168208	0.0485266
Logged forest	Collared mongoose	Herpestes semitorquatus	0.00115987	1.08614	0.739507	1.57916	0.216796	0.124576	0.333929	5.60358	2.92966	9.81547	3.77671	3.09682	4.59162	0.561604	0.464813	0.668591	0.0618253	0.0146988	0.18713
Logged forest	Bay cat	Catopuma badia	0.000579934	1.2074	0.750627	1.84351	0.372363	0.0911578	0.760231	10.5704	2.5128	25.2621	3.70626	2.64539	4.80117	0.563034	0.465527	0.679472	0.0181476	0.0056002	0.0891995
Logged forest	Long-tailed macaque	Macaca fascicularis	0.000628262	0.827954	0.506223	1.25426	0.382008	0.0906844	0.787389	7.45721	1.63909	17.0568	4.65749	3.3594	6.40226	0.569801	0.474077	0.68155	0.0205231	0.00192071	0.118815
Logged forest	Common palm civet	Paradoxurus hermaphroditus	0.000193311	0.811662	0.241508	2.60566	0.365957	0.100348	0.756238	6.83196	1.30578	28.7173	3.19408	2.34442	4.44674	0.573072	0.472943	0.688352	0.00973124	0.000919041	0.0686681
Logged forest	Moon rat	Echinosorex gymnura	0.000338295	0.675315	0.259513	1.67413	0.319858	0.0606661	0.735999	5.01719	0.767859	17.4493	3.91897	2.54531	6.46772	0.572944	0.472845	0.691823	0.0197235	0.00268607	0.155366
Logged forest	Oriental small-clawed otter	Aonyx cinereus	0.000434951	0.363989	0.232716	0.543153	0.387481	0.0860256	0.760456	3.30687	0.74266	7.45847	3.31412	2.43246	4.6847	0.577727	0.477878	0.693382	0.0443512	0	0.278144
Logged forest	Tufted ground squirrel	Rheithrosciurus macrotis	0.000241639	1.6095	0.513551	4.85173	0.347089	0.0803847	0.74025	12.6073	2.13011	51.2366	3.2322	1.88863	5.54431	0.574225	0.467527	0.691788	0.00641826	0.000536443	0.0512919
Logged forest	Malay weasel	Mustela nudipes	9.67e-05	0.702125	0.29439	1.6724	0.306972	0.0664735	0.726543	5.05793	0.939246	17.8285	2.97542	1.89727	4.74003	0.572646	0.466523	0.692264	0.0066031	0	0.0579489
Logged forest	Hose's civet	Diplogale hosei	0	0.507888	0.144689	1.73298	0.328742	0.0784671	0.727269	3.91226	0.579917	17.3113	2.48541	1.32206	4.84067	0.585124	0.485215	0.70812	0	0	0
Oil palm plantation	Red muntjac	Muntiacus muntjak	0.049049	0.564494	0.488938	0.648344	0.336911	0.238962	0.442877	4.55793	3.08228	6.30272	3.80595	3.65688	3.95578	0.60149	0.572573	0.634014	3.39258	2.11744	5.38955
Oil palm plantation	Bearded pig	Sus barbatus	0.0187688	0.940135	0.702596	1.20845	0.561004	0.356233	0.754838	12.5753	7.36924	18.8248	4.93631	4.73397	5.14619	0.561782	0.524278	0.599582	0.343924	0.088967	0.96442
Oil palm plantation	Sambar deer	Rusa unicolor	0.0025025	0.412604	0.158571	1.09396	0.453617	0.052556	0.912262	4.3885	0.459781	15.1645	4.80675	4.60416	4.99889	0.605445	0.573444	0.639028	0.112214	0	1.54633
Oil palm plantation	Greater mouse-deer	Tragulus napu	0	0.38253	0.113324	1.44952	0.25382	0.0627447	0.600451	2.30347	0.346957	11.3299	3.35344	2.97859	3.8038	0.556364	0.493292	0.640862	0	0	0
Oil palm plantation	Pig-tailed macaque	Macaca nemestrina	0.001001	0.606012	0.19062	1.62542	0.312576	0.0936668	0.673633	4.45235	0.892603	14.9712	3.74071	3.39802	4.11627	0.579176	0.520149	0.64832	0.0581306	0	0.504744
Oil palm plantation	Yellow muntjac	Muntiacus atherodes	0	0.73481	0.229699	2.89587	0.333894	0.0813088	0.696884	5.69528	0.964288	27.38	3.14845	2.83561	3.55081	0.618133	0.55648	0.689627	0	0	0
Oil palm plantation	Malay civet	Viverra tangalunga	0.0640641	0.773308	0.690192	0.862518	0.281171	0.223689	0.341341	5.21786	4.02099	6.55787	2.65114	2.44718	2.89371	0.621829	0.570083	0.68555	5.52158	3.73675	8.08113
Oil palm plantation	Malay porcupine	Hystrix brachyura	0.019019	1.15653	0.978756	1.3628	0.394053	0.314913	0.473917	10.9052	8.29052	14.0875	4.28419	3.98791	4.60126	0.596682	0.538665	0.66134	0.47313	0.195286	0.918198
Oil palm plantation	Great argus	Argusianus argus	0	0.422417	0.11823	1.70471	0.360324	0.0919226	0.714175	3.59568	0.564523	15.8235	2.16833	2.00051	2.34133	0.585521	0.521108	0.651063	0	0	0
Oil palm plantation	Lesser mouse-deer	Tragulus kanchil	0	0.497475	0.131614	1.95507	0.272436	0.0377114	0.636773	3.1276	0.296596	15.871	3.92026	3.55189	4.34942	0.565574	0.501245	0.641346	0	0	0
Oil palm plantation	Crested fireback	Lophura ignita	0	0.315389	0.0862024	1.24305	0.15173	0.012903	0.460182	1.11354	0.0712238	6.9334	2.29338	2.1087	2.48374	0.55905	0.506465	0.618719	0	0	0
Oil palm plantation	Banded civet	Hemigalus derbyanus	0.00025025	1.63797	0.699172	4.95761	0.391547	0.108418	0.743578	15.0313	3.35401	52.6171	3.31399	2.96675	3.69378	0.568808	0.489593	0.660028	0.00449389	0	0.0394905
Oil palm plantation	Long-tailed porcupine	Trichys fasciculata	0	1.41352	0.399048	5.33373	0.316182	0.0796102	0.686287	10.5065	1.66955	46.9037	3.70592	3.43251	3.98946	0.529308	0.462237	0.607975	0	0	0
Oil palm plantation	Sunda leopard cat	Prionailurus javanensis	0.0362863	0.791146	0.627733	0.976926	0.433098	0.355263	0.514199	8.20706	6.08843	10.801	2.5173	2.2301	2.82788	0.628354	0.549489	0.719687	2.09002	1.37673	3.17117
Oil palm plantation	Domestic dog	Canis familiaris	0.0610611	2.96357	2.53616	3.43199	0.414648	0.333004	0.506337	29.6146	22.4516	38.1002	6.27453	5.34833	7.22187	0.522888	0.460333	0.594125	0.399877	0.179398	0.730753
Oil palm plantation	Sun bear	Helarctos malayanus	0.00125125	1.53704	0.752199	3.03564	0.649714	0.105472	0.986314	23.1594	3.88542	52.3666	3.88533	3.53478	4.26203	0.65176	0.563016	0.754435	0.0154115	0	0.107754
Oil palm plantation	Banteng	Bos javanicus	0	1.14758	0.277821	5.14881	0.475013	0.0569925	0.895059	11.93	1.06725	66.2991	3.97279	3.44389	4.57698	0.624233	0.555771	0.700376	0	0	0
Oil palm plantation	Masked palm civet	Paguma larvata	0.00750751	1.65183	1.1949	2.17329	0.290985	0.188818	0.405605	11.4176	6.71107	18.5216	3.0895	2.55976	3.71438	0.661393	0.54891	0.800918	0.242649	0.105475	0.546581
Oil palm plantation	Short-tailed mongoose	Herpestes brachyurus	0.00175175	0.604273	0.350856	0.99679	0.401904	0.0998358	0.770526	5.63357	1.25402	12.9347	2.23657	1.7973	2.96551	0.566643	0.453138	0.693842	0.152573	0.0165451	0.900655
Oil palm plantation	Sunda pangolin	Manis javanica	0.000500501	0.571167	0.28668	1.09277	0.312634	0.0460957	0.741823	4.23157	0.598221	12.3968	4.03751	3.48175	4.66574	0.583862	0.468038	0.714406	0.0318794	0	0.286529
Oil palm plantation	Bulwer's pheasant	Lophura bulweri	0	0.148163	0.0379365	0.565743	0.270268	0.00193034	0.761177	0.918441	0.00663955	4.89878	2.24179	1.74905	2.81391	0.57606	0.464004	0.694466	0	0	0
Oil palm plantation	Thick-spined porcupine	Hystrix crassispinis	0	1.33336	0.392831	5.09315	0.255207	0.0341245	0.635684	7.84532	0.834028	39.2377	5.21713	3.37439	7.99894	0.571902	0.466492	0.688053	0	0	0
Oil palm plantation	Sunda stink badger	Mydaus javanensis	0.000750751	1.84704	0.908575	3.4969	0.327385	0.0200357	0.807998	14.1182	0.909054	44.2391	4.26511	3.5463	5.09851	0.551493	0.446986	0.673333	0.0140377	0	0.261111
Oil palm plantation	Yellow-throated marten	Martes flavigula	0.0035035	3.15147	1.98178	4.7332	0.321745	0.00411443	0.823219	24.0583	0.273649	67.7356	4.18755	3.37179	5.12364	0.536563	0.41649	0.663858	0.0415863	0.00894296	6.14265
Oil palm plantation	Sunda clouded leopard	Neofelis diardi	0	1.78964	0.438053	7.04281	0.373345	0.0454861	0.835133	15.1613	1.15599	82.0496	3.70052	2.94709	4.64674	0.586806	0.48041	0.709261	0	0	0
Oil palm plantation	Marbled cat	Pardofelis marmorata	0	1.16618	0.308271	4.56224	0.324732	0.0211585	0.804393	8.72713	0.59109	44.0824	3.16898	2.07913	4.28892	0.5747	0.455818	0.711601	0	0	0
Oil palm plantation	Binturong	Arctictis binturong	0	1.2795	0.373617	5.00924	0.464787	0.0137085	0.979744	13.6222	0.409098	64.1492	3.09793	1.93249	4.93308	0.609483	0.477442	0.767605	0	0	0
Oil palm plantation	Collared mongoose	Herpestes semitorquatus	0.000500501	1.40559	0.658161	2.87034	0.262048	0.0153862	0.764946	8.56784	0.47263	32.1286	3.73238	2.98482	4.65898	0.551519	0.432845	0.681693	0.0167501	0	0.356354
Oil palm plantation	Bay cat	Catopuma badia	0	1.44727	0.337003	6.52738	0.322072	0.0195841	0.767325	10.4279	0.51187	61.0097	3.70239	2.57866	4.86673	0.562493	0.429309	0.717532	0	0	0
Oil palm plantation	Long-tailed macaque	Macaca fascicularis	0.00025025	1.17069	0.481079	3.21578	0.333038	0.0338765	0.792191	9.25626	0.895945	33.1848	4.55954	3.20609	6.37851	0.561883	0.448864	0.696988	0.00509227	0	0.0824364
Oil palm plantation	Common palm civet	Paradoxurus hermaphroditus	0.002002	1.25953	0.821009	1.712	0.316414	0.0225168	0.793103	9.44338	0.621048	24.9574	3.16138	2.28807	4.54198	0.570472	0.447357	0.726783	0.0791186	0.0187359	1.2722
Oil palm plantation	Moon rat	Echinosorex gymnura	0	0.95245	0.265809	3.84749	0.281963	0.0118312	0.740867	6.16803	0.208761	36.2205	3.84626	2.31704	6.56811	0.569226	0.440328	0.718534	0	0	0
Oil palm plantation	Oriental small-clawed otter	Aonyx cinereus	0	0.398855	0.100341	1.71242	0.331912	0.0179504	0.774726	3.00877	0.107591	16.5746	3.26989	2.36298	4.71868	0.57617	0.462458	0.707644	0	0	0
Oil palm plantation	Tufted ground squirrel	Rheithrosciurus macrotis	0	2.18025	0.496932	9.84865	0.295346	0.0136386	0.734256	14.5531	0.590636	94.8499	3.17175	1.73401	5.66527	0.574002	0.440307	0.727461	0	0	0
Oil palm plantation	Malay weasel	Mustela nudipes	0	0.871004	0.210184	3.95607	0.264118	0.0042841	0.763868	5.4662	0.073109	34.0183	2.91673	1.81255	4.80541	0.572427	0.428903	0.733072	0	0	0
Oil palm plantation	Hose's civet	Diplogale hosei	0	0.708627	0.154961	3.21078	0.290637	0.0194153	0.80132	4.71825	0.231417	29.866	2.4385	1.24686	4.93678	0.583456	0.45674	0.726366	0	0	0

## Sheet: Density_999BootstrapEstim_REM
Habitat	AnimalGroup	Species	Species_ScientificName	Density_ha-1	Rep001	Rep002	Rep003	Rep004	Rep005	Rep006	Rep007	Rep008	Rep009	Rep010	Rep011	Rep012	Rep013	Rep014	Rep015	Rep016	Rep017	Rep018	Rep019	Rep020	Rep021	Rep022	Rep023	Rep024	Rep025	Rep026	Rep027	Rep028	Rep029	Rep030	Rep031	Rep032	Rep033	Rep034	Rep035	Rep036	Rep037	Rep038	Rep039	Rep040	Rep041	Rep042	Rep043	Rep044	Rep045
Logged forest	Bird	Bulwer's Pheasant	Lophura bulweri	0.00161744	0.000648983	0.00220759	0.00251209	0.00140532	0.000572889	0.0080691	0.00094845	0.00125476	0.000189098	0.00122498	0.00306854	0.000730939	0.00345228	0.00178109	0.00444343	0.000204424	0.00193728	0.00519247	0	0.00173731	0.00175215	0.00271158	0.000673091	0.00112823	0.000298824	0.0014493	0.000793745	0.00334607	0.0013743	0.00292057	0.00131254	0.00437027	0.000962209	0.000927501	0.000982809	0.00219739	0.000709915	0.00338899	0.000643219	0.00458672	0.00186707	0.00137141	0.00233523	0.0032655	0.00124475
Logged forest	Bird	Crested Fireback	Lophura ignita	0.0412451	0.0363446	0.0437156	0.0382086	0.0217295	0.0335355	0.0392499	0.0377343	0.0465134	0.0386119	0.0287136	0.0356045	0.0336138	0.0439241	0.0465116	0.0399746	0.0369071	0.0395126	0.0412628	0.0366993	0.0363992	0.0334145	0.0341787	0.0475715	0.0443365	0.0507621	0.0413593	0.0423561	0.030354	0.0419193	0.0440723	0.0425668	0.0464933	0.0436562	0.0368519	0.0340676	0.0293551	0.0405238	0.0430089	0.0450686	0.0431971	0.0304402	0.0331602	0.0398081	0.040247	0.0340978
Logged forest	Bird	Great Argus	Argusianus argus	0.0263502	0.0252905	0.0256392	0.0358542	0.0315207	0.0355868	0.0219158	0.0257861	0.030998	0.0299001	0.0219467	0.0339402	0.0145676	0.0307426	0.0324658	0.0300964	0.0387486	0.0193326	0.0234761	0.0175979	0.0369898	0.0309683	0.0329841	0.0281732	0.0294901	0.0152392	0.0405157	0.0326356	0.0322073	0.0250619	0.0348868	0.0249421	0.0208887	0.031794	0.0291501	0.0179092	0.0218554	0.0279665	0.0284221	0.0468453	0.0311362	0.0295308	0.0244088	0.0234989	0.0358517	0.0245905
Logged forest	Mammal	Banded Civet	Hemigalus derbyanus	0.007	0.00529976	0.00571672	0.00620491	0.00778839	0.00569748	0.00671527	0.00674848	0.00568422	0.00579761	0.00662866	0.0102382	0.00629201	0.0115406	0.00780034	0.00871705	0.00977055	0.0058612	0.00804411	0.00589248	0.00565531	0.0069699	0.00839178	0.005591	0.00781755	0.00736361	0.00792676	0.00743341	0.00762558	0.00847116	0.00807905	0.00845206	0.00612261	0.00572579	0.0119328	0.00824942	0.0048607	0.00661548	0.0090175	0.00581973	0.0112322	0.00731026	0.00783676	0.00949864	0.0060572	0.00914277
Logged forest	Mammal	Banteng	Bos javanicus	0.000708811	0.000326218	0.000476004	0.00106577	0.000518541	0.00078798	0.000933096	0.000438978	0.000871265	0.000667535	0.000803714	0.000351618	0.000357489	0.000395977	0.000849835	0.000960248	0.000204478	0.000726592	0.00151467	0.00058116	0.000311069	0.00047736	0.000471339	0.000254089	0.000307994	0.000867002	0.000856669	0.000421893	0.000492859	0.00136034	0.00100786	0.000851089	0.000892543	0.00110413	0.000699814	0.000386674	0.000520384	0.000636845	0.000926041	0.000528367	0.00114019	0.000308671	0.000294337	0.00157901	0.000633551	0.00180068
Logged forest	Mammal	Bay cat	Catopuma badia	0.000181476	0.000347933	0.000185455	0.000110482	0.000210972	0.000458597	0.000226843	0.000109793	0.00011805	0.000129028	0.000245825	0.000125737	7.28e-05	0.000201281	0.000247529	0.000172676	0.000224252	0.000186285	6.98e-05	7.81e-05	0.00016725	0.000156167	7.84e-05	6.49e-05	0.00010429	0.000671193	0.00029783	0.000101623	6.78e-05	0.000384386	0.000288543	0.000412313	0.000135092	0.000352498	0.000286214	0.000222502	0.000120659	4.02e-05	0.000337355	0.000191397	0.000261848	0.00051413	7.55e-05	0.000139667	0.000296322	0.000182643
Logged forest	Mammal	Bearded Pig	Sus barbatus	0.0387977	0.0525182	0.0451268	0.0424694	0.0405192	0.0430479	0.0394327	0.0349578	0.0339978	0.0395494	0.0452595	0.04645	0.0400845	0.0414264	0.0371261	0.0409186	0.0494959	0.0411672	0.0391666	0.0345955	0.0352347	0.0328456	0.0405696	0.0427924	0.0332111	0.0385264	0.041751	0.0404478	0.0360916	0.0372228	0.0413684	0.0432247	0.0409771	0.0427634	0.0407477	0.0450358	0.0466944	0.0345025	0.0465819	0.038768	0.0374126	0.0366905	0.0326911	0.0390179	0.0399272	0.0341449
Logged forest	Mammal	Binturong	Arctictis binturong	8.88e-05	8.93e-05	2.89e-05	0.000100821	0.000328905	0.000130105	5.8e-05	0.000117409	8.57e-05	0.000202192	7.6e-05	0.000293935	0.000101859	6.35e-05	0.000117603	0.000539154	1.9e-05	7.85e-05	2.6e-05	5.62e-05	0.000297267	0.000140764	9.42e-05	0.000174288	0.000118413	9.42e-05	2.63e-05	0.000100704	0.000291988	0.000358411	6.4e-05	0.000306285	0.000269551	0.000123032	0.000249265	0.000165406	0.000133023	2.53e-05	0.0169348	9.4e-05	2.19e-05	4.32e-05	8.39e-05	0.000161152	9.32e-05	0.000421493
Logged forest	Mammal	Collared mongoose	Herpestes semitorquatus	0.000618253	0.00103162	0.000199495	0.000814988	0.000666241	0.000261092	0.000499706	0.000813189	0.00082664	0.000213624	0.00047429	0.000283163	0.00220785	0.000655218	0.00039801	0.000785814	0.000769065	0.000561032	0.000371345	0.000692794	0.00158989	0.000377355	0.000503794	0.000215301	0.000390611	0.000761549	0.00121681	0.000136583	0.000947309	0.00134151	0.000917878	0.000408417	0.000472355	0.000495662	0.000491967	0.00149635	0.000857122	0.000465885	0.000158215	0.00102183	0.000818881	0.000961326	0.000793099	0.000591317	0.000176806	0.000741268
Logged forest	Mammal	Common Palm Civet	Paradoxurus hermaphroditus	0	0.000327157	8.47e-05	0.000119595	5.94e-05	0.000176091	0.000133909	8.11e-05	5.17e-05	0.000119096	0.000160952	0.00089669	2.12e-05	4.42e-05	6.03e-05	8.88e-05	0.000194352	4.68e-05	6.84e-05	3.48e-05	0.000148568	7.72e-05	6.65e-05	0.000105032	0.000100719	7.65e-05	2.28e-05	0.000695735	0.000133888	3.21e-05	7.56e-06	5.04e-05	4.76e-05	0.0001454	0.000290438	0.000113717	0.000172129	0.000259687	0.000108537	0	0.000184152	0.000111213	8.26e-05	0.000230665	0.000367528	0.00012984
Logged forest	Mammal	Domestic dog	Canis familiaris	5.57e-05	9.15e-06	6.28e-05	0.000111024	2.6e-05	9e-06	9.27e-06	1.06e-05	9.54e-05	0.000157878	1.34e-05	2.4e-05	3.54e-05	2.93e-05	2.17e-05	1.52e-05	2.91e-05	5.83e-05	8.74e-05	3.35e-05	4.49e-05	0.000265036	4.66e-05	0.000116894	3.25e-05	7.23e-05	6.17e-05	5.28e-05	8.27e-05	2.72e-05	6.51e-06	1.48e-05	7.76e-05	0.000110911	8.51e-05	0.000145296	1.24e-05	5.33e-05	0.000254594	7.74e-05	0.000187938	0	8.81e-05	6.1e-05	4.95e-05	9.97e-05
Logged forest	Mammal	Greater Mouse-deer	Tragulus napu	0.00300694	0.00209833	0.00220013	0.00431454	0.00367152	0.00338345	0.00246613	0.00178579	0.00234586	0.00386417	0.00257963	0.00200097	0.00302201	0.00402763	0.00308721	0.00233211	0.00288059	0.00424865	0.00378974	0.00221839	0.00220569	0.00262442	0.00254525	0.00419761	0.00245933	0.00238964	0.00162253	0.0029011	0.00335683	0.00338106	0.00301766	0.00326435	0.00482246	0.00456976	0.00381296	0.00400277	0.00343879	0.00249457	0.00293826	0.00556274	0.0020357	0.00387271	0.00336572	0.00364813	0.00199599	0.00301787
Logged forest	Mammal	Hose's civet	Diplogale hosei	0	0	0	0	0	0	0	0	0	0	0	0	0	0	0	0	0	0	0	0	0	0	0	0	0	0	0	0	0	0	0	0	0	0	0	0	0	0	0	0	0	0	0	0	0	0
Logged forest	Mammal	Lesser Mouse-deer	Tragulus kanchil	0.0146161	0.0184695	0.0170848	0.0198675	0.0158292	0.0171943	0.0235047	0.0153022	0.0139978	0.0158907	0.0111521	0.015497	0.0121457	0.0166037	0.0140407	0.0137396	0.0192355	0.0175907	0.0108486	0.0262774	0.023554	0.0163952	0.0109196	0.0131891	0.0115783	0.0174911	0.0168942	0.018538	0.0144215	0.0165676	0.0177788	0.0113468	0.0175974	0.011431	0.0134544	0.0178777	0.0096062	0.0131088	0.0108686	0.0123107	0.0166254	0.0164091	0.0114391	0.0116894	0.0152629	0.0157686
Logged forest	Mammal	Long-tailed Macaque	Macaca fascicularis	0.000205231	6.71e-05	0.000336418	0.000465854	0.000116457	7.95e-06	0.000112923	0.000257481	0.000350409	0.000662214	0.000192937	0.00016588	0.000379347	0.000348056	0.000255437	0.000133895	0.00038724	0.000151007	0.000247651	0.000288196	0.000163624	0.00160356	0.000237222	0.000611431	2.21e-05	3.63e-05	0.000106751	0.0197504	1.65e-05	0.000121301	0.000129085	0.000720808	0.00041971	0.000616081	0.000875052	0.000125485	0.000305505	9.01e-05	5.27e-05	4.32e-05	0.000201438	0.000271745	0.000255704	0.00014198	0.00020976	0.000188362
Logged forest	Mammal	Long-tailed Porcupine	Trichys fasciculata	0.00471724	0.00285734	0.00581523	0.00378351	0.00375265	0.00328244	0.00442866	0.00366127	0.00309146	0.00343739	0.00520834	0.00563577	0.00381056	0.00289461	0.0042935	0.00506348	0.00656912	0.00504935	0.0052444	0.00373855	0.00387201	0.00348676	0.00484452	0.00428157	0.00330065	0.00544361	0.00391838	0.00707458	0.00371683	0.00424861	0.00345272	0.00301984	0.00337228	0.00361385	0.00411093	0.00273695	0.00296309	0.00221359	0.00419325	0.00578521	0.00775683	0.00616585	0.00598181	0.00561391	0.00430918	0.00617311
Logged forest	Mammal	Malay Civet	Viverra tangalunga	0.031	0.0301141	0.0321421	0.0342218	0.0286498	0.0326185	0.0312632	0.0324506	0.0289472	0.0315975	0.0308553	0.0343335	0.0368878	0.0382601	0.0298252	0.0285309	0.0350742	0.0312658	0.0305386	0.0307867	0.0304172	0.0273806	0.0381195	0.0293706	0.0336909	0.0272377	0.0265826	0.0342652	0.0339841	0.0321107	0.0278242	0.0283697	0.0317165	0.0297331	0.027012	0.0351955	0.034836	0.0328784	0.0319771	0.0219462	0.0235884	0.0291055	0.0280209	0.027265	0.0318449	0.0356683
Logged forest	Mammal	Malay Porcupine	Hystrix brachyura	0.0121601	0.0136299	0.0133487	0.0118096	0.00996511	0.0113697	0.0144105	0.0121048	0.0127818	0.0134135	0.0137897	0.0112246	0.0128483	0.0127752	0.0112812	0.00837842	0.0130426	0.0166539	0.0148692	0.0116704	0.0121476	0.0153401	0.0126401	0.0116092	0.01035	0.0137614	0.0097285	0.0106015	0.012425	0.015404	0.0103481	0.0130799	0.0100775	0.0119343	0.0121855	0.0114545	0.0129579	0.0139532	0.0115633	0.0114522	0.0138348	0.0116914	0.00870875	0.00884198	0.0114235	0.0116547
Logged forest	Mammal	Malay Weasel	Mustela nudipes	6.6e-05	2.78e-05	2.81e-05	0	5.7e-05	4.07e-05	0.000519804	0	7.07e-05	0.000217828	0.000165023	0.000291942	2.75e-05	0	2.42e-05	0.000180607	0.000110168	2.19e-05	4.54e-05	0.000230848	8.49e-05	0	7.7e-05	3.88e-05	9.34e-05	4.11e-05	3.68e-05	0.000113582	0.00012927	0	9.13e-05	0.000154115	0	2.12e-05	5.58e-05	3.7e-05	8.17e-05	0	8.46e-05	4.84e-05	0.000103065	0.000399979	0	0.000101648	3.19e-05	0.000143271
Logged forest	Mammal	Marbled Cat	Pardofelis marmorata	0.000579384	0.000361059	0.00158917	0.000322802	0.000722841	0.000564094	0.000302491	0.000460346	0.000453762	0.000455733	0.000551344	0.00238577	0.000523846	0.000281176	0.00045165	0.000622348	0.000613134	0.000989123	0.000549437	0.000539731	0.000308125	0.00180488	0.000325658	0.000460199	0.000953812	0.000656825	0.000225529	0.000305034	0.000279336	0.000272383	0.000505471	0.000432262	0.000255802	0.000950507	0.000226308	0.00074647	0.000477797	0.000312547	0.00107853	0.00030664	0.000902035	0.000572646	0.000359691	0.000127234	0.000507416	0.000725148
Logged forest	Mammal	Masked Palm Civet	Paguma larvata	0	0.000631657	0.000526278	0.000652359	0.000448275	0.000419482	0.000241295	0.000375143	0.000500731	0.000353599	0.000621212	0.000418051	0.000397628	0.00032133	0.000229086	0.000411272	0.0008727	0.000464416	0.000502429	0.00031662	0.000664041	0.000313362	0.000247004	0.00051581	0.000669135	0.000340673	0.00037048	0.000258509	0.00039948	0.00026161	0.000398106	0.000476998	0.000478848	0.000466346	0.000437498	0.000773231	0.000580527	0.000585824	0.000510932	0.000534415	0.000347434	0.000441586	0.00103709	0.000655695	0.000346958	0.000309345
Logged forest	Mammal	Moon Rat	Echinosorex gymnura	0.000197235	0.000156739	0.000219902	0.000368304	0.000365089	0.000607739	0.000147067	6.75e-05	0.000354075	0	8.47e-05	0.000715912	3.17e-05	6.02e-05	0.000191696	0.000208926	0.000282585	0.000241296	6.76e-05	0.000163355	0.000267383	0.000145413	0.000457786	0.000579211	0.000182339	4.22e-05	0.000360126	0.000444508	0.000192722	0.000299805	0.00125222	8.25e-06	6.64e-05	0.000308775	2.57e-05	0.000415818	4.2e-05	4.23e-05	0.000759523	0.000136679	0.000646936	0.00031098	2.25e-05	0.000351263	0.000280241	0.000670083
Logged forest	Mammal	Oriental small-clawed otter	Aonyx cinereus	0.000443512	0.00144649	0.00111433	0.000186258	0.0011565	0.00106873	0.000552645	0.000752124	6.89e-05	0.000681855	0.00028298	0.000264393	0.000274954	0.000528601	0.000195478	0.00132997	0.000229801	0.015545	0.000250343	0.00033801	0.00145768	0.000324097	0.000690452	0.000518717	0.000199878	0.000126814	0.000280036	0.000659019	0.000295275	0.000539469	0.000227201	0.00040481	0.000115734	0.000607761	0.000887931	0.00103757	0.000305594	0.000188306	0.00105988	0.001714	5.25e-05	0.00069127	0.000389343	0.00547154	0.000708733	0.000291395
Logged forest	Mammal	Pig-tailed Macaque	Macaca nemestrina	0.0379407	0.0417809	0.0332621	0.0440265	0.0343571	0.0340862	0.0324943	0.0395891	0.0342778	0.0433062	0.0443922	0.0424564	0.0335869	0.0397488	0.0339892	0.0536744	0.0314182	0.0295588	0.0426087	0.052572	0.039253	0.0327591	0.0425407	0.0307056	0.0381723	0.0334734	0.0474206	0.0321296	0.0357855	0.0422856	0.0368604	0.0408095	0.0361547	0.0380272	0.0450007	0.049644	0.0393776	0.0479933	0.0313151	0.0339176	0.0364986	0.0417137	0.039375	0.0417549	0.0408959	0.0306016
Logged forest	Mammal	Red Muntjac	Muntiacus muntjak	0.062565	0.0645319	0.0647847	0.0704761	0.0666523	0.0600856	0.0511527	0.0562882	0.068958	0.0602428	0.0624879	0.0588533	0.0553132	0.0736272	0.0604874	0.0562324	0.0605283	0.0583658	0.0584536	0.0608338	0.0623297	0.0630973	0.073648	0.0682548	0.0442269	0.0602909	0.0724706	0.0825928	0.057437	0.0682692	0.0587403	0.0594357	0.0610164	0.0609082	0.0529622	0.0582687	0.0612917	0.0599973	0.0591709	0.0603402	0.0567922	0.0591058	0.0729495	0.0658793	0.0669044	0.0569594
Logged forest	Mammal	Sambar Deer	Rusa unicolor	0.0492514	0.051292	0.0568401	0.0339108	0.0488592	0.0546192	0.0555408	0.0504163	0.0662098	0.0581321	0.0651421	0.0562042	0.0428878	0.0421214	0.0387652	0.0426901	0.0618282	0.0401919	0.0440117	0.0408527	0.04049	0.042747	0.0449215	0.0424338	0.0559513	0.0659391	0.0443358	0.0632688	0.0327762	0.0498933	0.05735	0.0613782	0.0543352	0.0564397	0.0690494	0.0549526	0.0557888	0.0519786	0.0562066	0.0386684	0.0480148	0.0319533	0.0543474	0.05508	0.0702783	0.0513408
Logged forest	Mammal	Short-tailed Mongoose	Herpestes brachyurus	0.000496315	0.000844276	0.000851728	0.00111384	0.00030291	0.000749941	0.00019192	0.000300162	0.00045489	0.000456575	0.000537162	0.000894248	0.00116554	0.000754284	0.000781847	0.00105734	0.000588012	0.000589705	0.000959765	0.000647082	0.000620397	0.000576999	0.000619766	0.000395674	0.000676488	0.000360477	0.000234982	0.00032044	0.000840504	0.000261674	0.00051271	0.000536341	0.000764971	0.000714712	0.000565442	0.000153228	0.000513109	0.000188523	0.000262809	0.000536023	0.00045905	0.000464944	0.000344808	0.00027947	0.000714371	0.000221497
Logged forest	Mammal	Sun Bear	Helarctos malayanus	0.00269761	0.00304349	0.00217386	0.00211969	0.00206949	0.00426735	0.00252474	0.0023859	0.00228548	0.00301372	0.00167967	0.00287954	0.00420445	0.00171436	0.00270581	0.00332091	0.00243995	0.00362188	0.00376431	0.00219057	0.00328167	0.00339298	0.00316097	0.00170449	0.00202278	0.00237103	0.00185027	0.00333981	0.0019419	0.00283382	0.0025216	0.00314686	0.0025344	0.00255659	0.00276362	0.00219181	0.00307036	0.00243617	0.00292936	0.00277577	0.00235163	0.00188731	0.00377335	0.00344015	0.00307251	0.00231509
Logged forest	Mammal	Sunda Clouded Leopard	Neofelis diardi	0.000471535	0.000301525	0.000318658	0.000494716	0.00079926	0.000366614	0.000835127	0.000397392	0.000652613	0.000370451	0.000628193	0.000407952	0.000591192	0.000513047	0.000274168	0.00204273	0.000588422	0.000178746	0.000326771	0.000251954	0.000793887	0.00021497	0.000806184	0.000471864	0.000675143	0.000364292	0.000265277	0.000511596	0.000358641	0.000957077	0.000414721	0.000416428	0.000670393	0.000238485	0.000351618	0.000625039	0.000480973	0.000630788	0.00157977	0.00026581	0.00119598	0.000733069	0.000454213	0.00070721	0.000322707	0.00112464
Logged forest	Mammal	Sunda leopard Cat	Prionailurus javanensis	0.00179001	0.00287814	0.00150809	0.00114775	0.00253183	0.0012332	0.00156052	0.00178588	0.00157341	0.00157916	0.00158349	0.00318512	0.000846267	0.00198134	0.00266627	0.00168381	0.000987917	0.00211315	0.00203278	0.00288749	0.00119033	0.00207321	0.00166415	0.00102649	0.00164819	0.00190429	0.00224065	0.00254067	0.00174727	0.00172728	0.00390281	0.00300849	0.00126801	0.00158916	0.00191108	0.0018048	0.00168957	0.00129136	0.00281611	0.00316157	0.00221627	0.00145087	0.00216087	0.000845768	0.00325807	0.00162281
Logged forest	Mammal	Sunda Pangolin	Manis javanica	0.00102852	0.000808293	0.00108482	0.0010931	0.00113135	0.00109779	0.00100496	0.0012337	0.0009144	0.000900613	0.00148608	0.000663118	0.000671027	0.000986594	0.00094396	0.000682772	0.00114671	0.000837085	0.00107044	0.000804875	0.000924676	0.00086297	0.000932108	0.00113208	0.000789604	0.00120817	0.000733715	0.000815831	0.000967253	0.00161183	0.00145119	0.000826191	0.00186504	0.000914296	0.000993437	0.000780539	0.000694482	0.00123054	0.00107157	0.000883786	0.0010781	0.000785351	0.000669474	0.00115402	0.000940256	0.00047184
Logged forest	Mammal	Sunda Stink Badger	Mydaus javanensis	0.000721593	0.00105942	0.00147472	0.000342742	0.000455035	0.000586165	0.000518689	0.00109324	0.000636429	0.000476249	0.000841156	0.000817658	0.000261716	0.000791244	0.000404705	0.00107747	0.000782269	0.000826937	0.000643661	0.000817731	0.000777056	0.000855788	0.00131198	0.000635386	0.00070723	0.000447256	0.000923493	0.000574157	0.000280185	0.000298269	0.000747546	0.000607943	0.00143536	0.000564726	0.000633512	0.000942624	0.000285354	0.000714455	0.000919547	0.000746292	0.00077061	0.000852428	0.000459072	0.000740099	0.000659787	0.000599668
Logged forest	Mammal	Thick-spined Porcupine	Hystrix crassispinis	0.000768919	0.00308452	0.000651691	0.000122361	0.00685326	0.000975007	0.00151841	0.00199306	0.000624159	0.00181849	0.000968858	0.00122544	0.000633931	0.00191393	0.000125821	0.000682031	2.51e-05	1.56e-05	4.09e-05	0.00189883	6.04e-05	0.00137449	0.00124537	5.74e-05	0.000149171	0.000282344	0.0073878	0.00015727	0.000550802	0.00661224	0.00272339	0.00033171	0.000392813	0.002037	0.0030788	0.000176503	0.00133481	0.00131069	0.00105953	0.000484923	9.39e-05	4.84e-05	0.00337116	0.00894253	0.00300358	0.00129114
Logged forest	Mammal	Tufted Ground Squirrel	Rheithrosciurus macrotis	6.42e-05	5.63e-05	7.04e-05	1.7e-05	4.27e-05	0.00016413	9.68e-05	6.27e-05	0.000138757	3.49e-05	1.22e-05	2.56e-05	0.000242674	9.55e-05	2.68e-05	6.7e-05	1.09e-05	1.15e-05	0.000482373	6.15e-05	8.59e-06	0.000105	0	0.000299707	1.48e-05	3.35e-05	0.00015412	0.000110937	0	7.65e-05	2.28e-05	2.01e-05	4.19e-05	1.53e-05	6.05e-05	4.73e-05	1.44e-05	0.000280092	0.00022485	9.9e-06	0.000320496	1.13e-05	6.59e-05	7.85e-05	6.3e-05	0.00010301
Logged forest	Mammal	Yellow Muntjac	Muntiacus atherodes	0.00965931	0.00775717	0.00470024	0.00866644	0.0114958	0.00620027	0.0101051	0.0101738	0.011069	0.00981134	0.00640376	0.0101189	0.0147392	0.00944269	0.0115769	0.00646227	0.0063654	0.0123714	0.0103164	0.00739143	0.00884466	0.00778355	0.0134407	0.00758373	0.00748483	0.00686951	0.0143712	0.011906	0.00661239	0.0120619	0.00662221	0.0109445	0.0106144	0.00824634	0.00640186	0.00846631	0.00886475	0.00712285	0.0115346	0.00697154	0.00468811	0.00966185	0.0109724	0.0134878	0.00660359	0.0140619
Logged forest	Mammal	Yellow-throated Marten	Martes flavigula	0.000701197	0.000676487	0.00102153	0.000670519	0.000614698	0.00032471	0.00106481	0.000633961	0.00089707	0.00063663	0.000769658	0.000548924	0.000689385	0.000922856	0.000655898	0.00051749	0.000887245	0.000979193	0.00106351	0.000995572	0.000811051	0.000648955	0.000735957	0.000472127	0.000735645	0.000462681	0.00070625	0.000593849	0.000483239	0.000818431	0.000645603	0.00125883	0.000680598	0.000647898	0.000460513	0.00101579	0.000618203	0.000703553	0.000376708	0.000752711	0.000966714	0.000508673	0.000398398	0.000669654	0.00127996	0.000719979
Old-growth forest	Bird	Bulwer's Pheasant	Lophura bulweri	0.0174652	0.0224702	0.00613751	0.0233387	0.0119647	0.0107336	0.0324928	0.027848	0.0236509	0.0172775	0.0147497	0.0105412	0.00939073	0.013582	0.00576135	0.0156943	0.0105131	0.0225259	0.0321689	0.0238903	0.0177421	0.0121977	0.0201691	0.0281531	0.0191919	0.0175606	0.0138626	0.0277377	0.0224091	0.0189922	0.0200551	0.0551734	0.0191253	0.0166526	0.015938	0.0205397	0.0159588	0.0184493	0.0237529	0.0277492	0.0278151	0.0194547	0.0169659	0.0203793	0.0107117	0.0259472
Old-growth forest	Bird	Crested Fireback	Lophura ignita	0.0308204	0.0232798	0.0471814	0.0181691	0.036808	0.040028	0.0703112	0.0203258	0.0195388	0.0342101	0.0312008	0.0295947	0.0390935	0.0554567	0.0280184	0.0349425	0.0354344	0.0268534	0.0112743	0.0189755	0.067748	0.0463554	0.0154976	0.0243501	0.0874684	0.0359158	0.049881	0.0679113	0.0100744	0.0510874	0.0234405	0.0220335	0.0547559	0.0455994	0.0304911	0.0357182	0.0237584	0.0244067	0.0220022	0.021702	0.0296508	0.0393106	0.0583895	0.0220821	0.0247414	0.0253245
Old-growth forest	Bird	Great Argus	Argusianus argus	0.032277	0.0296999	0.0291999	0.0434842	0.027022	0.0312104	0.0336152	0.0330132	0.0361636	0.0358807	0.0367256	0.0344568	0.032717	0.0360871	0.0298514	0.0295953	0.0317625	0.0361777	0.030502	0.0292832	0.0276337	0.0337988	0.0403541	0.022572	0.0301394	0.0312323	0.0296566	0.0327274	0.023069	0.026415	0.0352004	0.0309426	0.0656259	0.0338778	0.0304933	0.0312811	0.0470991	0.0528808	0.0284613	0.0371853	0.0293209	0.0234027	0.0272288	0.040461	0.0303404	0.0268647
Old-growth forest	Mammal	Banded Civet	Hemigalus derbyanus	0.013	0.0131441	0.0138284	0.0138955	0.0132513	0.00990907	0.0154993	0.0158151	0.0121942	0.0101534	0.013557	0.015846	0.0109344	0.00893118	0.01392	0.0124444	0.0126402	0.0121302	0.0204933	0.0103526	0.00926889	0.0089772	0.0153132	0.0113341	0.0106292	0.0119262	0.00978396	0.0124287	0.0119008	0.0155455	0.0117495	0.0138888	0.0137155	0.0158993	0.0184098	0.0126128	0.0141774	0.0164885	0.0153187	0.0109493	0.0105311	0.0150746	0.0122375	0.0125007	0.0134317	0.0141219
Old-growth forest	Mammal	Banteng	Bos javanicus	0	0	0	0	0	0	0	0	0	0	0	0	0	0	0	0	0	0	0	0	0	0	0	0	0	0	0	0	0	0	0	0	0	0	0	0	0	0	0	0	0	0	0	0	0	0
Old-growth forest	Mammal	Bay cat	Catopuma badia	0	0	0	0	0	0	0	0	0	0	0	0	0	0	0	0	0	0	0	0	0	0	0	0	0	0	0	0	0	0	0	0	0	0	0	0	0	0	0	0	0	0	0	0	0	0
Old-growth forest	Mammal	Bearded Pig	Sus barbatus	0.0161327	0.0146779	0.0155425	0.0161344	0.0137847	0.0154221	0.0239015	0.0141582	0.0185486	0.0181753	0.0202846	0.0205985	0.0150708	0.0178407	0.0187188	0.0205287	0.0131394	0.0191914	0.0189645	0.0223372	0.0134164	0.0176873	0.0203784	0.0145308	0.0147136	0.0206145	0.0139724	0.0146175	0.0179706	0.0121172	0.0138906	0.0163362	0.0181582	0.019397	0.014962	0.0150518	0.0167904	0.0151365	0.0139671	0.0163395	0.0172013	0.0175434	0.012889	0.0196093	0.0186954	0.0157513
Old-growth forest	Mammal	Binturong	Arctictis binturong	0.000488924	0.00134757	0.000388358	0.000342328	0.000377734	0.000327021	0.000940573	0.000684298	0.000339933	0.000367852	0.000464442	0.00087123	0.000640369	0.000851397	0.00085128	0.000317529	0.00036438	0.000434709	0.000535152	0.000548216	0.000386124	0.000358539	0.000455234	0.000606273	0.000411342	0.000469074	0.000399689	0.000530417	0.000413599	0.00061346	0.000256224	0.000654426	0.000691467	0.000331893	0.000658007	0.000252687	0.000488266	0.000400115	0.000572735	0.000718052	0.000564426	0.000372389	0.000444212	0.00128712	0.00122088	0.000606574
Old-growth forest	Mammal	Collared mongoose	Herpestes semitorquatus	0.000106	8.19e-05	0.000198529	4.3e-05	0.000205488	7.5e-05	0.000312695	0.000114006	1.59e-05	5.7e-05	9.24e-05	7.2e-05	0.00011083	0.000242363	0.000142438	1.96e-05	0.000135485	0.000154446	0.000243202	2.86e-05	8.72e-05	0	9.82e-05	0.000153976	0.000129807	0.000325593	0.000311209	0.000164867	0.000138867	0.000162258	0.000284495	7.79e-05	7.67e-05	0.000663451	9.6e-05	6.04e-05	0.000232934	0.000125879	0.000141299	8.86e-05	0.000161335	0.000248757	0.000133911	7.86e-05	3.6e-05	0.000186988
Old-growth forest	Mammal	Common Palm Civet	Paradoxurus hermaphroditus	0	0.000194244	0	2.78e-05	3.21e-05	7.31e-05	9.9e-05	1.11e-05	1.61e-05	0.000153978	4.68e-05	0	1.02e-05	7.42e-05	0.000144207	0.000152211	0	9.65e-05	0.000101963	2.4e-05	5.76e-05	6.81e-05	0	0	0.000107341	0.000275932	0.000353178	4.2e-05	5.5e-05	6.87e-05	2.73e-05	3.8e-05	8.72e-05	0.000219516	5.91e-05	0.00023245	0.000110639	2.15e-05	0.000152377	3.11e-05	0	0.000113584	4.57e-05	9e-05	0.000138946	4.95e-05
Old-growth forest	Mammal	Domestic dog	Canis familiaris	7.23e-05	0.00010137	0.000112984	2.56e-05	0.000138085	5.37e-05	9.01e-05	8.57e-05	0.000231774	0	0	3.42e-05	8.21e-05	6.71e-05	0	8.04e-05	4.42e-05	5.1e-05	0.000213518	0	5.17e-05	4.68e-05	1.87e-05	8.65e-05	4.18e-05	0	0.000164364	0.000105695	8.69e-05	6.24e-05	0.000104485	0	3.71e-05	5.41e-05	0.000127623	4.49e-05	0.000101177	0	1.86e-05	9.32e-05	4.94e-05	7.23e-05	0.000466777	0	0	9.84e-05
Old-growth forest	Mammal	Greater Mouse-deer	Tragulus napu	0.135049	0.118952	0.150668	0.109712	0.157617	0.158032	0.121729	0.15909	0.141168	0.120943	0.131829	0.120038	0.149023	0.151701	0.128776	0.156224	0.137396	0.149258	0.157361	0.145478	0.11665	0.133858	0.130776	0.122068	0.110644	0.132537	0.191638	0.158551	0.146132	0.111392	0.1425	0.118038	0.142733	0.132989	0.123292	0.131813	0.169177	0.154052	0.158094	0.163952	0.159005	0.123814	0.126191	0.106931	0.116048	0.134277
Old-growth forest	Mammal	Hose's civet	Diplogale hosei	0	5.19e-05	0.000166415	0.000334019	0	0.000282924	0.000239759	0	0.000541842	0.000198148	0.000229766	7.81e-05	0.000507678	0	0.000113254	0.000207705	0.000231898	6.96e-05	0.000587604	6.03e-05	0	0.000109965	0.0013957	0.00191668	0	0.000456318	0.000932983	0.000127545	0.000241998	0.00054265	0.000168688	0.000367375	0	0	0.000277448	0.00021986	0.000250977	0.000154557	0.000655975	0	0.000125823	0.000136074	3.72e-05	0.00039702	0.000722436	0.000713468
Old-growth forest	Mammal	Lesser Mouse-deer	Tragulus kanchil	0.0421106	0.0427686	0.0518173	0.0414527	0.0509638	0.0478116	0.0434056	0.0334825	0.0753157	0.0311825	0.0504674	0.0516725	0.0422794	0.0372659	0.0450175	0.0393955	0.0533326	0.0391405	0.0381145	0.0478155	0.0521303	0.0299595	0.0335625	0.0292352	0.0377187	0.0313802	0.0437623	0.0399879	0.0476342	0.0421361	0.0334102	0.0470501	0.0477504	0.0467697	0.060501	0.0412644	0.041973	0.0386006	0.0513529	0.0336223	0.0563777	0.0336984	0.0459627	0.0450905	0.0496672	0.0289054
Old-growth forest	Mammal	Long-tailed Macaque	Macaca fascicularis	0.00016688	0.000218348	0.000178684	0.000548291	0.000218824	0	5.71e-05	0.00010682	0.000183566	0.000228916	0.000501345	4.98e-05	0.000207407	0.000305878	0.000338518	0.000111606	6.72e-05	8.48e-05	0.000358134	0.000146292	0	0.000196071	0	9.89e-05	3.86e-05	0.000119337	0.00019636	0.000212516	0.000219436	3.51e-05	0.00015706	0.00016056	9.92e-05	2.87e-05	0.000316996	4.41e-05	0.000157204	0.000105115	0.000130671	0.000123752	0.000279835	6.29e-05	0.000158397	0.000226255	0	0.000191637
Old-growth forest	Mammal	Long-tailed Porcupine	Trichys fasciculata	0.00893209	0.0129787	0.00638038	0.00734872	0.00575647	0.00939425	0.00829877	0.0113455	0.00595431	0.00720885	0.00793147	0.0121119	0.00601608	0.00926921	0.00973184	0.0037368	0.00929131	0.00898386	0.00818019	0.00714416	0.00821099	0.010792	0.00821096	0.00707021	0.010081	0.00729351	0.00600351	0.00953106	0.00866982	0.00877889	0.00995408	0.00792483	0.0083356	0.0108114	0.00969371	0.0121766	0.00771103	0.0083844	0.0125738	0.00947272	0.0117455	0.00968383	0.00873541	0.00954474	0.0107565	0.0117279
Old-growth forest	Mammal	Malay Civet	Viverra tangalunga	0.008	0.00702029	0.00995959	0.0121156	0.0104199	0.00763425	0.00732733	0.00812073	0.00551494	0.00889057	0.0093141	0.00812894	0.00677757	0.00869396	0.00635023	0.00817589	0.00853793	0.00608719	0.00688874	0.00710344	0.0111686	0.00708981	0.00607907	0.00724284	0.010089	0.0141878	0.0080964	0.00987986	0.00708629	0.00751679	0.0083196	0.00580638	0.0127752	0.00975175	0.00902239	0.0088342	0.00655569	0.00599385	0.0103847	0.0100603	0.00764803	0.0105311	0.0101228	0.00740233	0.0108455	0.00846962
Old-growth forest	Mammal	Malay Porcupine	Hystrix brachyura	0.00480808	0.00518358	0.00681544	0.00462251	0.00621369	0.00654975	0.0041324	0.00372222	0.00487153	0.00358988	0.00510062	0.00416005	0.00471808	0.00537232	0.00705184	0.00584121	0.0033072	0.0029112	0.00430403	0.00549364	0.00471749	0.00676357	0.00503064	0.00578956	0.00455343	0.00595074	0.00571146	0.00595576	0.00520049	0.00527792	0.00593753	0.00411249	0.00201368	0.0044684	0.00484232	0.00485956	0.00406131	0.0062589	0.00646387	0.00515147	0.00393111	0.00414602	0.00504792	0.00669799	0.00505866	0.00530335
Old-growth forest	Mammal	Malay weasel	Mustela nudipes	4.56e-05	0	2.5e-05	0.000119411	3.35e-05	0	0	0.000363492	0	0	3.31e-05	7.83e-05	5.62e-05	6.6e-05	0.000186861	6.38e-05	0	3.28e-05	5.7e-05	0.000118848	9.89e-05	0	0.000110151	0	0.000164514	0	6.12e-05	0	3.26e-05	9.68e-05	4.96e-05	2.74e-05	6.28e-05	0	4.16e-05	3.62e-05	0	0.000280821	7.23e-05	0.000227972	6.43e-05	0	3.51e-05	9.19e-05	0.000130314	0
Old-growth forest	Mammal	Marbled Cat	Pardofelis marmorata	0.000503656	0.000616818	0.000451686	0.000368537	0.000596537	0.000430683	0.000456059	0.000482421	0.000229622	0.000306544	0.000607283	0.000706297	0.000458244	0.000411509	0.00043503	0.000870836	0.000236196	0.000546354	0.000906133	0.000640807	0.00062704	0.00205814	0.000311035	0.000766844	0.00024412	0.00137156	0.00051818	0.0013113	0.000484687	0.000428201	0.00012603	0.000114452	0.000935896	0.000550817	0.000527764	0.00151775	0.000383037	0.000358546	0.000570563	0.000417299	0.000521779	0.00037933	0.000386408	0.000633504	0.000431263	0.00097088
Old-growth forest	Mammal	Masked Palm Civet	Paguma larvata	0.001	0.00128224	0.000994377	0.000970783	0.00126496	0.000584639	0.00139368	0.00120142	0.00101315	0.000824975	0.000923371	0.00140409	0.000790023	0.00103295	0.000946264	0.0012576	0.00131029	0.00104733	0.00164916	0.00120895	0.000576055	0.00142145	0.000797963	0.000632608	0.00101765	0.00168969	0.000918881	0.000848704	0.00112141	0.000600779	0.000567711	0.00132427	0.000561039	0.00086262	0.00131803	0.000685573	0.000697029	0.00121508	0.00114143	0.00133926	0.00276435	0.00142259	0.00218406	0.000811669	0.000708112	0.000989193
Old-growth forest	Mammal	Moon Rat	Echinosorex gymnura	0.000454497	0.00046189	0.00238387	0.000433239	0.00034165	0.00055096	0.000708622	0.00101157	0.000531363	0.000286977	0.000699406	0.000263657	0.000340278	0.000295671	0.000374603	0.000407904	0.000894472	0.000430762	0.000214126	0.000751318	0.000271166	0.000811387	0.000241561	0.000621035	0.000713624	0.000178287	0.000382999	0.000615672	0.000545644	0.00153039	0.000318801	0.000379935	0.000597171	0.000450743	0.000460271	0.000573943	0.000882683	0.000426725	0.000724196	0.00102652	0.0004593	0.000402122	0.000765108	0.00101305	0.000387354	0.000220375
Old-growth forest	Mammal	Oriental small-clawed otter	Aonyx cinereus	0.000246123	0.000192316	0	0	0	0.000271091	0	0.000587318	0.000134432	0.000418698	0	0	0.000320951	0	0.000323779	0.000348494	0	0	0.000164099	0	0.000264453	0	0.000633674	0	0.000383054	0.000186962	0	0.00034035	0.000369268	0.000442232	0.000269995	0.000282906	0.000300319	0.000594569	0.000886002	0.000440863	0.000997406	0.000831581	0	0	0	0	0.00126111	0.00062495	0.00101136	0.000878436
Old-growth forest	Mammal	Pig-tailed Macaque	Macaca nemestrina	0.0292464	0.0284632	0.0339168	0.0311289	0.0246156	0.0290382	0.0284781	0.0318166	0.0205104	0.0301456	0.0364141	0.0252023	0.0424445	0.0278942	0.0316181	0.030399	0.0224941	0.0258628	0.0310116	0.0318376	0.0239739	0.0201273	0.0210277	0.0293986	0.0325302	0.0266217	0.0395792	0.0302046	0.043075	0.0293302	0.0248422	0.0300085	0.0213156	0.0326758	0.0358501	0.0254535	0.0305562	0.0281401	0.0253515	0.0240511	0.0259657	0.032519	0.024061	0.0243774	0.0229686	0.0263771
Old-growth forest	Mammal	Red Muntjac	Muntiacus muntjak	0.042502	0.0377976	0.0413098	0.0408438	0.040162	0.0470979	0.0421505	0.0393986	0.0397661	0.0461188	0.0515443	0.0425838	0.044054	0.0456865	0.0365063	0.0333785	0.0426065	0.0441018	0.0440516	0.0498932	0.0446277	0.0400948	0.0386603	0.0467859	0.0456345	0.0381265	0.0420411	0.0484931	0.0487038	0.0379561	0.0477452	0.0399922	0.05503	0.0538796	0.0439194	0.0460061	0.0439126	0.0328577	0.0455712	0.0468071	0.0409823	0.0484055	0.0372935	0.0384957	0.0358062	0.0477026
Old-growth forest	Mammal	Sambar Deer	Rusa unicolor	0.0076527	0.00764165	0.00939449	0.00876541	0.00772336	0.00849963	0.00710079	0.00670055	0.00641139	0.00771164	0.00649795	0.0079267	0.00569476	0.014632	0.00914319	0.00897635	0.007378	0.00767125	0.00728734	0.00596463	0.0124971	0.00791875	0.00713325	0.0078377	0.00701588	0.00913742	0.00711338	0.00747525	0.00980868	0.00558205	0.00873551	0.00751731	0.00485886	0.00694184	0.0117667	0.00986398	0.00514913	0.00690368	0.00735203	0.00625939	0.00715593	0.00440538	0.00758628	0.0067084	0.00580759	0.00797082
Old-growth forest	Mammal	Short-tailed Mongoose	Herpestes brachyurus	0.00170184	0.0018953	0.00196183	0.00145684	0.00133057	0.00205327	0.00232279	0.00102822	0.00268398	0.00189657	0.00184872	0.00163919	0.0019273	0.00140677	0.00252269	0.00182942	0.00193529	0.00178224	0.00135553	0.00155249	0.00183456	0.00173281	0.00190715	0.00192519	0.00163882	0.00119517	0.00163834	0.0014782	0.00187954	0.00152686	0.00213641	0.00208026	0.00195146	0.00184702	0.00216694	0.00176864	0.00147028	0.00149273	0.00204812	0.00172043	0.00115055	0.00279917	0.00158844	0.0021766	0.00146814	0.00174293
Old-growth forest	Mammal	Sun Bear	Helarctos malayanus	0.00046012	0.000718991	0.000785232	0.000559368	0.000480188	0.000520346	0.000559147	0.000449767	0.000362845	0.000535347	0.000423769	0.000437208	0.000575069	0.000385773	0.000806816	0.000651558	0.000549983	0.00083727	0.000561313	0.000669125	0.000610181	0.000434948	0.000247847	0.000428064	0.000427621	0.000485664	0.000399612	0.000398557	0.000525125	0.000673226	0.000407099	0.000411087	0.000561441	0.000429906	0.000408375	0.000380617	0.000504123	0.000652734	0.000379822	0.000455247	0.000385305	0.000354604	0.000354494	0.000570555	0.000597271	0.000450347
Old-growth forest	Mammal	Sunda Clouded Leopard	Neofelis diardi	0.000132007	7.66e-05	0.00012712	4.61e-05	0.00023284	0.000113971	0.000259086	0.000105048	0.000106132	0.000335172	9.61e-05	0.000188501	6.71e-05	0.000131954	0.000131742	0.000111658	0.000319697	0.000207383	8.79e-05	0.000192148	2.96e-05	0.000107286	0.000152805	0.000102595	9.41e-05	0.000171596	0.000456393	5.64e-05	8.66e-05	0.000117686	0.000482739	0.000446411	9.9e-05	0.000128738	1.15e-05	0.000292349	0.000143996	0.000103173	0.000110808	0.000174345	0.000125305	6.31e-05	6.2e-05	0.000325015	0.000240845	0.000230544
Old-growth forest	Mammal	Sunda leopard Cat	Prionailurus javanensis	0.00201724	0.00113416	0.00199196	0.00373349	0.0041056	0.00272174	0.00382866	0.00215727	0.000950623	0.00431954	0.00225197	0.00257675	0.00168618	0.00215993	0.00172488	0.00217747	0.00187601	0.00110468	0.00278584	0.000543206	0.00409729	0.00253603	0.00093689	0.00101601	0.00154029	0.000989311	0.00182685	0.00145245	0.00127379	0.00452035	0.00312542	0.00200121	0.0029941	0.00305414	0.00215517	0.00211976	0.00279494	0.00242598	0.00172993	0.00213655	0.00263603	0.00152315	0.0017843	0.00209586	0.00152736	0.00125568
Old-growth forest	Mammal	Sunda Pangolin	Manis javanica	0.000510074	0.00118396	0.000727682	0.000404128	0.0004981	0.00053867	0.000348193	0.000830409	0.000395575	0.000535627	0.000667499	0.000222775	0.00037189	0.000512589	0.00066324	0.000680547	0.000690409	0.000487597	0.000515171	0.000559172	0.000537384	0.000817155	0.000605948	0.00119002	0.000392898	0.000521208	0.000734161	0.000669107	0.000396985	0.000404979	0.000285796	0.00056739	0.000658193	0.00084981	0.000390741	0.000411617	0.000510477	0.000844412	0.0004574	0.000465874	0.000930608	0.000350244	0.000147948	0.00137642	0.000558541	0.000456387
Old-growth forest	Mammal	Sunda Stink Badger	Mydaus javanensis	0.00016701	5.25e-05	0.000319965	0.000267862	3.96e-05	9.35e-05	0.000135568	1.9e-05	0	0.000126419	2.3e-05	0.00012231	0.000160949	5.9e-05	0.000309368	0.000139771	0.000273916	0.00017243	0.000115542	7.98e-05	0.000106269	4e-05	0.000133031	0	0.000204627	0.000212765	0.00013856	0.000260878	7e-05	0.000317193	0.000267047	0.000434541	4.94e-05	7.11e-05	0.000131547	0.000106778	7.04e-05	5.49e-05	0.000352318	5.37e-05	0.000455711	0.000114944	8.6e-05	0.000828357	0.000130198	0.00018244
Old-growth forest	Mammal	Thick-spined Porcupine	Hystrix crassispinis	0.0021039	0.00525383	0.00244463	0.00107284	0.00213163	0.00137433	0.00167064	0.00133692	0.00179579	0.00486289	0.00434919	0.00236517	0.00236937	0.00235581	0.00184771	0.00209631	0.0018883	0.00311977	0.00305486	0.0017902	0.00209129	0.00496518	0.0010482	0.0033251	0.0018931	0.00265498	0.00145679	0.00229963	0.00173837	0.00141763	0.00280294	0.00295424	0.0010226	0.00256553	0.00148173	0.0015617	0.00244959	0.00185074	0.00412266	0.00216279	0.00455409	0.00260479	0.00141467	0.00226271	0.00233134	0.00142892
Old-growth forest	Mammal	Tufted Ground Squirrel	Rheithrosciurus macrotis	0.000116913	6.76e-05	5.58e-05	0.00031921	9.56e-05	4.42e-05	0.000173753	0.000268244	0.000121948	6.23e-05	0.000409116	0.000581757	0.000595314	0.000150726	0.000189571	0.000146407	4.14e-05	0.000274072	0.000135188	6.69e-05	8.51e-05	6.62e-05	7.03e-05	7.18e-05	5.86e-05	7.91e-05	0.000257587	1.55e-05	0.000113273	0.00035968	7.25e-05	0.000186997	0.000136738	0.000283481	0.000169534	0.000178194	0.000209966	2.04e-05	9.59e-05	0.000114658	0.000201977	0.000132584	0.000166071	0.000164143	8.68e-05	0.000105117
Old-growth forest	Mammal	Yellow Muntjac	Muntiacus atherodes	0.0254669	0.0225448	0.0185885	0.0227196	0.0236714	0.0254878	0.0189608	0.0226042	0.0286941	0.0184258	0.0277586	0.0249931	0.0228292	0.0272097	0.0278935	0.0238435	0.0292061	0.0245591	0.0376922	0.0257401	0.0269072	0.0235339	0.0249518	0.0297185	0.0310054	0.0262467	0.0279609	0.0169488	0.0210623	0.0269678	0.032315	0.025099	0.0216711	0.0252329	0.0230908	0.0305097	0.0286889	0.0214795	0.0264195	0.0314248	0.0255653	0.0469105	0.0302032	0.0269919	0.0307032	0.029648
Old-growth forest	Mammal	Yellow-throated Marten	Martes flavigula	0.000320268	0.000541846	0.000279801	0.000875124	0.00019429	0.000153468	0.00054035	0.000192332	0.000487321	0.000334657	0.000280859	0.000280037	0.000249244	0.000449604	0.000297096	0.000745776	0.000260772	0.000620459	0.000873126	0.000707369	0.000401343	0.000351604	0.000294945	0.000345923	0.000457406	0.000929331	0.000323618	0.000157963	0.000231848	0.00038745	0.000204139	0.000458592	0.000313949	0.000329854	0.000235725	0.000448407	0.000190663	0.000341207	0.000208965	0.000317369	0.000419634	0.000414427	0.000731292	0.000332338	0.000213866	0.000252616
Oil palm plantation	Bird	Bulwer's Pheasant	Lophura bulweri	0	0	0	0	0	0	0	0	0	0	0	0	0	0	0	0	0	0	0	0	0	0	0	0	0	0	0	0	0	0	0	0	0	0	0	0	0	0	0	0	0	0	0	0	0	0
Oil palm plantation	Bird	Crested Fireback	Lophura ignita	0	0	0	0	0	0	0	0	0	0	0	0	0	0	0	0	0	0	0	0	0	0	0	0	0	0	0	0	0	0	0	0	0	0	0	0	0	0	0	0	0	0	0	0	0	0
Oil palm plantation	Bird	Great Argus	Argusianus argus	0	0	0	0	0	0	0	0	0	0	0	0	0	0	0	0	0	0	0	0	0	0	0	0	0	0	0	0	0	0	0	0	0	0	0	0	0	0	0	0	0	0	0	0	0	0
Oil palm plantation	Mammal	Banded Civet	Hemigalus derbyanus	0	0.000237978	0	0	0	0	0.000246567	7.66e-05	0	3.06e-05	0.000161948	5.73e-05	0.000132131	0	0	0	0.000125155	0	8.38e-05	4.86e-05	1.36e-05	0	0	0	0.000201706	0.000226389	0	0	7.23e-05	0.000177494	0	0	0.000164117	0	0	0	0	0	0	0.000158815	0	0	6.36e-05	2.99e-05	0	0.000147572
Oil palm plantation	Mammal	Banteng	Bos javanicus	0	0	0	0	0	0	0	0	0	0	0	0	0	0	0	0	0	0	0	0	0	0	0	0	0	0	0	0	0	0	0	0	0	0	0	0	0	0	0	0	0	0	0	0	0	0
Oil palm plantation	Mammal	Bay cat	Catopuma badia	0	0	0	0	0	0	0	0	0	0	0	0	0	0	0	0	0	0	0	0	0	0	0	0	0	0	0	0	0	0	0	0	0	0	0	0	0	0	0	0	0	0	0	0	0	0
Oil palm plantation	Mammal	Bearded Pig	Sus barbatus	0.00343924	0.00267407	0.00569088	0.00493112	0.00236147	0.00799246	0.00429682	0.00624612	0.00269514	0.00511659	0.00392715	0.00451251	0.00586883	0.00740083	0.00674003	0.00429949	0.00123728	0.00294183	0.00292849	0.00315546	0.00607713	0.00846635	0.00584843	0.000803202	0.00279424	0.0065647	0.00190217	0.00671783	0.00682566	0.00347819	0.00588628	0.0119836	0.0031571	0.00468996	0.0043345	0.00889854	0.00250254	0.00668012	0.00350317	0.0036284	0.00309684	0.00246405	0.00257701	0.00542698	0.00343208	0.00289007
Oil palm plantation	Mammal	Binturong	Arctictis binturong	0	0	0	0	0	0	0	0	0	0	0	0	0	0	0	0	0	0	0	0	0	0	0	0	0	0	0	0	0	0	0	0	0	0	0	0	0	0	0	0	0	0	0	0	0	0
Oil palm plantation	Mammal	Collared mongoose	Herpestes semitorquatus	0.000167501	0.000228698	2.95e-05	0.000274073	0	0.000225226	0.000238072	0.000308304	4.92e-05	0.000667696	0	0.000235224	0.000168677	0.000584039	0.000107286	0.000117884	0.00010679	0.000471968	0.000203312	0	5.41e-05	0.000393762	0.000247851	0	8.13e-05	0	0.000491719	7.85e-05	0	8.2e-05	0.000209948	5.4e-05	0.01	0	0	0.000502216	8.86e-05	0.000110171	0.000185628	0.000142884	0.0001745	0	0.000329921	0.000123638	0.000340883	0
Oil palm plantation	Mammal	Common Palm Civet	Paradoxurus hermaphroditus	0.001	0.000220009	0.000370768	0.000969554	0.00291769	0.000972426	0.000449794	0.000352845	0.00180606	0.000232988	0.0015324	0.000373059	0.00176327	0.000338764	0.000706889	0.00186424	0.000443436	0.00126434	0.00126451	0.000361268	0.00268779	0.000168282	0.000598665	0.000223754	0.000580169	0.01	0.00661454	0.000841375	0.000502622	0.0020972	0.000868342	0.00210751	0.00483207	0.000638837	0.000356592	0.000879121	0.00080236	0.00132726	0.000902929	0.00107661	0.000848911	0.00061482	0.00112972	0.000635928	0.00229959	0.000669101
Oil palm plantation	Mammal	Domestic dog	Canis familiaris	0.00399877	0.0059646	0.00485238	0.0047844	0.00438407	0.00215358	0.00480954	0.00575269	0.00460744	0.0030588	0.00390848	0.00498087	0.0047078	0.00646385	0.0035403	0.00226994	0.00430873	0.00362294	0.00495783	0.00407084	0.00372796	0.00573069	0.00215671	0.00519713	0.00179532	0.00541495	0.00426769	0.00645461	0.00485221	0.00420389	0.00533394	0.00331665	0.00607423	0.00441786	0.00378331	0.00917025	0.00625159	0.00516807	0.00382735	0.00619156	0.00631533	0.00513676	0.00272771	0.00496488	0.00361722	0.00290965
Oil palm plantation	Mammal	Greater Mouse-deer	Tragulus napu	0	0	0	0	0	0	0	0	0	0	0	0	0	0	0	0	0	0	0	0	0	0	0	0	0	0	0	0	0	0	0	0	0	0	0	0	0	0	0	0	0	0	0	0	0	0
Oil palm plantation	Mammal	Hose's civet	Diplogale hosei	0	0	0	0	0	0	0	0	0	0	0	0	0	0	0	0	0	0	0	0	0	0	0	0	0	0	0	0	0	0	0	0	0	0	0	0	0	0	0	0	0	0	0	0	0	0
Oil palm plantation	Mammal	Lesser Mouse-deer	Tragulus kanchil	0	0	0	0	0	0	0	0	0	0	0	0	0	0	0	0	0	0	0	0	0	0	0	0	0	0	0	0	0	0	0	0	0	0	0	0	0	0	0	0	0	0	0	0	0	0
Oil palm plantation	Mammal	Long-tailed Macaque	Macaca fascicularis	5.09e-05	0.000173573	0	2.08e-05	4.85e-05	0.000380472	3.08e-05	9.99e-05	0.00015682	0.000366297	0	7.46e-05	5.27e-05	0.000222401	3.38e-05	0	4.38e-05	0.000115917	0	0	0	5.79e-05	0	0.000186763	0.000160253	6.25e-05	0.000420864	0	0.000376992	6.09e-05	2.66e-05	0	0.000470773	0	0.000144702	0	0.000130356	4.58e-05	0	9.07e-05	3.65e-05	0.000161242	0.000160341	0	0	2.69e-05
Oil palm plantation	Mammal	Long-tailed Porcupine	Trichys fasciculata	0	0	0	0	0	0	0	0	0	0	0	0	0	0	0	0	0	0	0	0	0	0	0	0	0	0	0	0	0	0	0	0	0	0	0	0	0	0	0	0	0	0	0	0	0	0
Oil palm plantation	Mammal	Malay Civet	Viverra tangalunga	0.055	0.0576537	0.055923	0.0529212	0.0777974	0.041799	0.0518605	0.0546259	0.0476208	0.0438908	0.0546556	0.0561929	0.0535365	0.0505986	0.041205	0.0634197	0.0595115	0.0487701	0.0697599	0.0688213	0.0693622	0.0468696	0.0481404	0.0841705	0.0531707	0.0600695	0.054468	0.0711653	0.0555455	0.0534771	0.0803485	0.0647252	0.053743	0.0638934	0.0659198	0.048175	0.0516681	0.0541109	0.0465454	0.0730506	0.0444621	0.0587006	0.0626544	0.0397446	0.0732096	0.0787421
Oil palm plantation	Mammal	Malay Porcupine	Hystrix brachyura	0.0047313	0.00734504	0.00451074	0.0030918	0.00600176	0.00320415	0.00618027	0.00721106	0.00202655	0.00694695	0.00825829	0.00467848	0.00716515	0.00314869	0.00468947	0.00194843	0.00676779	0.00484461	0.00379115	0.00536141	0.0083309	0.00423395	0.00283798	0.00695898	0.00531437	0.00485374	0.0046362	0.00646649	0.00674834	0.00280699	0.00788013	0.00523724	0.00466671	0.00499302	0.00671658	0.00669146	0.00394004	0.00313705	0.00422566	0.0029596	0.0109736	0.00699062	0.0107793	0.00611691	0.00646509	0.00765836
Oil palm plantation	Mammal	Malay weasel	Mustela nudipes	0	0	0	0	0	0	0	0	0	0	0	0	0	0	0	0	0	0	0	0	0	0	0	0	0	0	0	0	0	0	0	0	0	0	0	0	0	0	0	0	0	0	0	0	0	0
Oil palm plantation	Mammal	Marbled Cat	Pardofelis marmorata	0	0	0	0	0	0	0	0	0	0	0	0	0	0	0	0	0	0	0	0	0	0	0	0	0	0	0	0	0	0	0	0	0	0	0	0	0	0	0	0	0	0	0	0	0	0
Oil palm plantation	Mammal	Masked Palm Civet	Paguma larvata	0.002	0.00323826	0.00219061	0.00228028	0.00340362	0.000502852	0.00415906	0.00150841	0.00174841	0.00150559	0.00379419	0.00137651	0.00282866	0.00205704	0.00120142	0.00217673	0.00143959	0.0029087	0.00254531	0.00135906	0.00246705	0.00408925	0.00203041	0.00308989	0.00160295	0.00357372	0.000862596	0.00250645	0.00474523	0.00516373	0.00345115	0.0027855	0.00290865	0.00295619	0.00215212	0.00344375	0.00399696	0.00196083	0.00407452	0.00231689	0.00266521	0.0026745	0.00229926	0.00113861	0.00223345	0.00159636
Oil palm plantation	Mammal	Moon Rat	Echinosorex gymnura	0	0	0	0	0	0	0	0	0	0	0	0	0	0	0	0	0	0	0	0	0	0	0	0	0	0	0	0	0	0	0	0	0	0	0	0	0	0	0	0	0	0	0	0	0	0
Oil palm plantation	Mammal	Oriental small-clawed otter	Aonyx cinereus	0	0	0	0	0	0	0	0	0	0	0	0	0	0	0	0	0	0	0	0	0	0	0	0	0	0	0	0	0	0	0	0	0	0	0	0	0	0	0	0	0	0	0	0	0	0
Oil palm plantation	Mammal	Pig-tailed Macaque	Macaca nemestrina	0.000581306	0.00065518	8.84e-05	0.000391797	0.000412434	0.00246404	0.00028025	0.00544494	0.00108686	7.69e-05	0.000272426	0	0.000457556	0.000201643	0.00177032	0.00327928	0.000433175	0.000209846	0.00151388	0.000803763	0	0.00101172	0.00255462	0.000482642	0.00102112	0.000273082	0	0.00109339	0.000586861	0.00120484	0.000974638	0.00032711	0.00158961	0	0.000435682	0.0020094	0.000747268	0.00135209	0.00147035	0.000160227	0.000743338	0.00150503	0.000844994	0.000873757	0.00221434	0.000693828
Oil palm plantation	Mammal	Red Muntjac	Muntiacus muntjak	0.0339258	0.0406898	0.0319749	0.0266315	0.0174091	0.0237097	0.0335961	0.0327042	0.0237766	0.0416892	0.0336241	0.0414436	0.0427547	0.0352017	0.0378726	0.0265503	0.0386613	0.0335027	0.0222452	0.0496383	0.0434781	0.0378262	0.0308734	0.0337379	0.0405773	0.0229283	0.0435425	0.0403438	0.0291923	0.0694775	0.0252815	0.0294062	0.0334209	0.0348846	0.04207	0.0630012	0.0367668	0.0391335	0.0411176	0.03693	0.0430551	0.0394427	0.0291187	0.0375774	0.0207841	0.0199377
Oil palm plantation	Mammal	Sambar Deer	Rusa unicolor	0.00112214	0.000403015	0.000441685	0.0010451	0	0.00450494	0.00674618	0.00305149	0.000143332	0	0.00122335	6.67e-05	0.000261936	0	0.00218335	0.0026619	0.00016194	0.00291025	0.00105202	0.00239696	0.0016226	0.000275125	0.00129526	0	0	0	0	0.01	0.01	0.00293509	0.000806284	0.000224937	0.00189926	0.00143023	0.00153822	0.00807484	0.000119228	0.00266487	0.00055034	0.0004112	0.00264716	0.000107442	0.0014323	0.0021922	0	0.00137236
Oil palm plantation	Mammal	Short-tailed Mongoose	Herpestes brachyurus	0.00152573	0.00490105	0.000609395	0.00213517	0.000624585	0.00276323	0.00112423	0.00147074	0.0010611	0.00130716	0.00221502	0.00629865	0.000544704	0.000375251	0.00111754	0.00242014	0.00113283	0.00617818	0.00109157	0.00228843	0.00045329	0.000169675	0.000377821	0.000331198	0.00164296	0.00182916	0.000936498	0.00244077	0.00225343	0.000675662	0.00310693	0.00114052	0.00109226	0.000325785	0.00129129	0.00149035	0.00180003	0.000173147	0.000988584	0.00214565	0.00195174	0.00107301	0.00118981	0.00107204	0.0017078	0.00028519
Oil palm plantation	Mammal	Sun Bear	Helarctos malayanus	0.000154	4.58e-05	0.000248642	0.000459536	0.000199209	0.00016315	0.000127539	0.000158277	0.000152124	6.86e-05	0.000255687	0.000275211	0.000188823	0.000367293	0.000279399	0.000288074	0.000125041	0.000147982	0.000136131	7.43e-05	0.01	7.77e-05	8.49e-05	0.000324044	5.51e-05	0.000247206	4.98e-05	0.01	0.000660179	0.000210144	0.000202388	0.000240664	4.78e-05	0.000375528	0.000308201	7.84e-05	0.000257612	3.86e-05	0.000574707	6.37e-05	0.000138193	0.000427227	0.000431394	8.81e-05	0.000133718	0.00012841
Oil palm plantation	Mammal	Sunda Clouded Leopard	Neofelis diardi	0	0	0	0	0	0	0	0	0	0	0	0	0	0	0	0	0	0	0	0	0	0	0	0	0	0	0	0	0	0	0	0	0	0	0	0	0	0	0	0	0	0	0	0	0	0
Oil palm plantation	Mammal	Sunda leopard Cat	Prionailurus javanensis	0.0209002	0.0274755	0.0152322	0.017786	0.0230734	0.0157606	0.0228186	0.0253848	0.0170338	0.0217513	0.0200578	0.0201293	0.0224209	0.0175486	0.023912	0.016418	0.0189472	0.024887	0.0251329	0.0167863	0.0209332	0.0278824	0.0283653	0.0207272	0.026893	0.0213847	0.0182792	0.0224914	0.0206376	0.0187748	0.0198883	0.01921	0.0190116	0.0205174	0.018682	0.0202845	0.0233757	0.0189869	0.0255063	0.0217461	0.0154971	0.0195708	0.0169625	0.0181211	0.0228805	0.0245935
Oil palm plantation	Mammal	Sunda Pangolin	Manis javanica	0.000318794	0.000451487	0.000201171	0.000124948	0.000231915	0.01	0.000190452	0.000985992	0.000228146	0.000161012	0.000252828	0.000323381	0.00704879	0	0.000305467	0.0002928	0.000224292	0.000261613	0.000496073	0	0.000642826	0	0.000122844	0.000941171	0	5.79e-05	0.000183573	0.00295011	0.000303719	0.000152284	0.00112824	0.000803798	0.000682116	0	0.000823479	0.000341502	0.000534062	0.000224244	0.000349258	0	0.000523699	0.000759822	0.000309392	0.000272158	0.000173654	0.000511049
Oil palm plantation	Mammal	Sunda Stink Badger	Mydaus javanensis	0.000140377	8.16e-05	0.000378041	0.000138325	5.49e-05	0.000190755	0.00011313	4.12e-05	4.34e-05	0.000152835	0.000323179	6.93e-05	0.000429381	0.000106575	0.000102025	5.79e-05	7.8e-05	5.24e-05	6.2e-05	6.07e-05	0.000460179	0.000118118	4.08e-05	0.000223408	6.18e-05	5.64e-05	6.41e-05	0.000291535	0.000141905	0.000335339	0.000137606	0.00210006	9.59e-05	7.64e-05	7.37e-05	9.18e-05	0.000130714	5.87e-05	0.000106899	8.42e-05	0.00033376	0.0536152	0.00501453	0.000115593	0.000211256	3.9e-05
Oil palm plantation	Mammal	Thick-spined Porcupine	Hystrix crassispinis	0	0	0	0	0	0	0	0	0	0	0	0	0	0	0	0	0	0	0	0	0	0	0	0	0	0	0	0	0	0	0	0	0	0	0	0	0	0	0	0	0	0	0	0	0	0
Oil palm plantation	Mammal	Tufted Ground Squirrel	Rheithrosciurus macrotis	0	0	0	0	0	0	0	0	0	0	0	0	0	0	0	0	0	0	0	0	0	0	0	0	0	0	0	0	0	0	0	0	0	0	0	0	0	0	0	0	0	0	0	0	0	0
Oil palm plantation	Mammal	Yellow Muntjac	Muntiacus atherodes	0	0	0	0	0	0	0	0	0	0	0	0	0	0	0	0	0	0	0	0	0	0	0	0	0	0	0	0	0	0	0	0	0	0	0	0	0	0	0	0	0	0	0	0	0	0
Oil palm plantation	Mammal	Yellow-throated Marten	Martes flavigula	0.000415863	0.00948565	0.000438333	0.00184686	0.00121638	0.000732839	0.000251376	0.000297045	0.000300742	0.000182861	0.000182117	0.000977136	0.000847772	0.00062462	0.000214074	0.000326033	0.000508016	0.000520193	0.000205066	0.0010824	0.000406296	0.000211132	0.000460085	0.00039	0.000223612	0.00477715	0.00642252	0.000251722	0.00044179	0.000669283	0.000909591	0.000456168	0.0816724	0.00192912	0.000435276	8.25e-05	0.000307566	0.000216794	0.000403349	0.000289666	0.000577138	0.000577	0.000978843	0.000263437	0.000168491	0.000346952
[truncated: 954 more columns]
