# Supplementary material for: Logged tropical forests have amplified and diverse ecosystem energetics
Source: Nature. 2022 Dec 14;612(7941):707–13. doi: 10.1038/s41586-022-05523-1 (PMC9771799; doi:10.1038/s41586-022-05523-1)
Supplement: Supplementary file 6 — Supplementary Data 3 [file 41586_2022_5523_MOESM6_ESM.xlsx]

## Sheet: NPP_by Habitat_kJm-2year-1
Habitat	NPP	NPP.SE	NPP.SD	FineRootAllocation	WoodyAllocation	LeafAllocation	ReproductiveAllocation
Logged forest	71860	5030.2	11247.9	7904.6	47427.6	15090.6	1437.2
Old-growth forest	58640	2737	5474	5864	24042.4	26974.4	1759.2
Oil palm plantation	75394	15079	26388	4523.64	21864.3	15832.7	33173.4

## Sheet: NPP_by Plot_kJm-2year-1
Plot	Habitat	NPP
SAF-01	Logged forest	58505
SAF-02	Logged forest	71435
SAF-05	Logged forest	62381
SAF-03	Logged forest	103843
SAF-04	Logged forest	63136
DAN-04	Old-growth forest	57361
DAN-05	Old-growth forest	53625
MLA-01	Old-growth forest	63332
MLA-02	Old-growth forest	60241
SAF-06	Oil palm plantation	75394
