# Supplementary material for: Logged tropical forests have amplified and diverse ecosystem energetics
Source: Nature. 2022 Dec 14;612(7941):707–13. doi: 10.1038/s41586-022-05523-1 (PMC9771799; doi:10.1038/s41586-022-05523-1)
Supplement: Supplementary file 7 — Supplementary Data 4 [file 41586_2022_5523_MOESM7_ESM.xlsx]

## Sheet: Energetics_byHabitat
AnimalGroup	Habitat	AnimalGroup_Habitat	NumberOfSpecies	BodyMass_g.m-2	BodyMass_CI95.lower	BodyMass_CI95.upper	EnergeticIntake_kJ.m-2.year-1	EnergeticIntake_CI95.lower	EnergeticIntake_CI95.upper	EnergeticIntake_PerCent.NPP	EnergeticIntake_PerCent.NPP_CI95.lower	EnergeticIntake_PerCent.NPP_CI95.upper
Bird	Old-growth forest	Bird_Old-growth forest	56.3859	0.419556	0.369326	0.482435	636.207	556.388	782.817	1.08494	0.902457	1.4346
Bird	Logged forest	Bird_Logged forest	76.9607	1.02419	0.898756	1.18205	1650.56	1421.1	2114.44	2.29691	1.7641	3.45063
Bird	Oil palm plantation	Bird_Oil palm plantation	52.4113	0.36718	0.247466	0.502337	602.107	370.865	984.011	0.798614	0.404052	2.12852
Mammal	Old-growth forest	Mammal_Old-growth forest	82	1.12026	0.949575	1.33617	315.995	238.481	458.532	0.538872	0.389061	0.815916
Mammal	Logged forest	Mammal_Logged forest	94	3.71485	2.91444	4.69247	761.563	509.531	1321.61	1.05979	0.663483	1.99514
Mammal	Oil palm plantation	Mammal_Oil palm plantation	22	0.293633	0.218418	0.489254	66.1878	39.8851	131.839	0.0877893	0.0448707	0.266997
Bird+Mammal	Old-growth forest	Bird+Mammal_Old-growth forest	138.386	1.53982	1.36475	1.77099	952.201	844.387	1162.47	1.62381	1.35391	2.13205
Bird+Mammal	Logged forest	Bird+Mammal_Logged forest	170.961	4.73904	3.93673	5.74655	2412.12	2076.8	3133.82	3.35669	2.57332	5.07104
Bird+Mammal	Oil palm plantation	Bird+Mammal_Oil palm plantation	74.4113	0.660813	0.521615	0.897024	668.295	438.564	1063.67	0.886403	0.470087	2.346

## Sheet: Energetics_byFoodGroup
AnimalGroup	ForestType	AnimalGroup_ForestType	Unit	Fruit	Seeds_Nuts	Nectar	Leaves	Invertebrates	Vertebrates	Total	Total_CI95.lower	Total_CI95.upper
Bird	Logged	Bird_Old-growth forest	Energetic intake, kJ m-2 year-1	165.358	19.0469	20.9667	0	416.924	13.912	636.207	556.388	782.817
Bird	OG	Bird_Logged forest	Energetic intake, kJ m-2 year-1	445.616	47.2792	103.356	0	1036.93	17.375	1650.56	1421.1	2114.44
Bird	OP	Bird_Oil palm plantation	Energetic intake, kJ m-2 year-1	116.801	57.0212	11.4442	0	399.418	17.4222	602.107	370.865	984.011
Mammal	Logged	Mammal_Old-growth forest	Energetic intake, kJ m-2 year-1	96.4063	60.2625	0.124791	75.4603	82.4064	1.33422	315.995	238.481	458.532
Mammal	OG	Mammal_Logged forest	Energetic intake, kJ m-2 year-1	227.292	118.298	0.321715	288.249	123.554	3.85031	761.563	509.531	1321.61
Mammal	OP	Mammal_Oil palm plantation	Energetic intake, kJ m-2 year-1	19.8068	11.0985	0	17.1611	12.0156	6.10576	66.1878	39.8851	131.839
Bird+Mammal	Logged	Bird+Mammal_Old-growth forest	Energetic intake, kJ m-2 year-1	261.764	79.3093	21.0915	75.4603	499.33	15.2462	2412.12	2076.8	3133.82
Bird+Mammal	OG	Bird+Mammal_Logged forest	Energetic intake, kJ m-2 year-1	672.908	165.577	103.677	288.249	1160.49	21.2253	668.295	438.564	1063.67
Bird+Mammal	OP	Bird+Mammal_Oil palm plantation	Energetic intake, kJ m-2 year-1	136.608	68.1197	11.4442	17.1611	411.434	23.5279	952.201	844.387	1162.47
Bird	Logged	Bird_Old-growth forest	% of NPP	0.281988	0.032481	0.0357549	0	0.710989	0.0237244	1.08494	0.902457	1.4346
Bird	OG	Bird_Logged forest	% of NPP	0.620117	0.0657935	0.143829	0	1.44299	0.0241789	2.29691	1.7641	3.45063
Bird	OP	Bird_Oil palm plantation	% of NPP	0.154921	0.0756309	0.0151792	0	0.529775	0.0231082	0.798614	0.483475	1.32859
Mammal	Logged	Mammal_Old-growth forest	% of NPP	0.164404	0.102767	0.000212808	0.128684	0.140529	0.00227528	0.538872	0.389061	0.815916
Mammal	OG	Mammal_Logged forest	% of NPP	0.316298	0.164622	0.000447697	0.401125	0.171937	0.00535808	1.05979	0.663483	1.99514
Mammal	OP	Mammal_Oil palm plantation	% of NPP	0.0262711	0.0147207	0	0.0227619	0.0159371	0.00809847	0.0877893	0.0523856	0.176769
Bird+Mammal	Logged	Bird+Mammal_Old-growth forest	% of NPP	0.446391	0.135248	0.0359677	0.128684	0.851518	0.0259997	3.35669	2.57332	5.07104
Bird+Mammal	OG	Bird+Mammal_Logged forest	% of NPP	0.936415	0.230416	0.144277	0.401125	1.61493	0.029537	0.886403	0.571664	1.44199
Bird+Mammal	OP	Bird+Mammal_Oil palm plantation	% of NPP	0.181192	0.0903516	0.0151792	0.0227619	0.545712	0.0312067	1.62381	1.35391	2.13205

## Sheet: Energetics_byMassClass
AnimalGroup	Habitat	AnimalGroup_Habitat	MassClass	NumberOfSpecies.Sum.MassClass...3.	BodyMass_g.m-2	EnergeticIntake_kJ.m-2.year-1	EnergeticIntake_CI95.lower	EnergeticIntake_CI95.upper
Bird	Old-growth forest	Bird_Old-growth forest	Bird1_<10 g	6.02152	0.0109066	30.2651	17.6147	51.5463
Bird	Old-growth forest	Bird_Old-growth forest	Bird2_10-32 g	27.6594	0.132856	261.867	204.731	352.525
Bird	Old-growth forest	Bird_Old-growth forest	Bird3_32-100 g	14.516	0.143003	212.416	160.893	294.56
Bird	Old-growth forest	Bird_Old-growth forest	Bird4_100-316 g	4.5336	0.113868	121.327	78.587	186.18
Bird	Old-growth forest	Bird_Old-growth forest	Bird5_316-1000 g	0.136788	0.000244877	0.135684	0.00631016	0.392339
Bird	Old-growth forest	Bird_Old-growth forest	Bird6_>1000 g	3.5185	0.0186767	10.1957	6.46817	20.3123
Bird	Logged forest	Bird_Logged forest	Bird1_<10 g	8.86104	0.0361854	99.7186	54.1828	196.822
Bird	Logged forest	Bird_Logged forest	Bird2_10-32 g	38.9631	0.428919	846.289	648.076	1205.68
Bird	Logged forest	Bird_Logged forest	Bird3_32-100 g	18.1775	0.306275	460.739	334.499	664.028
Bird	Logged forest	Bird_Logged forest	Bird4_100-316 g	6.34463	0.231519	232.362	154.187	359.734
Bird	Logged forest	Bird_Logged forest	Bird5_316-1000 g	0.341015	0.000811668	0.449739	0.0212497	1.18383
Bird	Logged forest	Bird_Logged forest	Bird6_>1000 g	4.27342	0.0204808	10.9992	6.5607	21.6831
Bird	Oil palm plantation	Bird_Oil palm plantation	Bird1_<10 g	7.14292	0.0311332	81.6551	29.3404	164.173
Bird	Oil palm plantation	Bird_Oil palm plantation	Bird2_10-32 g	23.6453	0.170639	331.321	134.705	698.413
Bird	Oil palm plantation	Bird_Oil palm plantation	Bird3_32-100 g	13.2484	0.0579271	86.946	32.7188	189.67
Bird	Oil palm plantation	Bird_Oil palm plantation	Bird4_100-316 g	6.29224	0.0972054	96.821	49.1384	167.67
Bird	Oil palm plantation	Bird_Oil palm plantation	Bird5_316-1000 g	0.298325	0.000811668	0.449739	0.022919	1.24871
Bird	Oil palm plantation	Bird_Oil palm plantation	Bird6_>1000 g	1.78415	0.00946402	4.91472	1.84045	11.7589
Mammal	Old-growth forest	Mammal_Old-growth forest	Mammal1_<10 g	13	0.00993329	11.3969	6.75798	20.9716
Mammal	Old-growth forest	Mammal_Old-growth forest	Mammal2_10-100 g	15	0.0398992	34.1857	21.072	58.704
Mammal	Old-growth forest	Mammal_Old-growth forest	Mammal3_100-1000 g	15	0.141086	79.1107	41.6505	147.65
Mammal	Old-growth forest	Mammal_Old-growth forest	Mammal4_1000-10,000 g	30	0.172386	67.769	38.068	130.603
Mammal	Old-growth forest	Mammal_Old-growth forest	Mammal5_10^4-10^5 g	6	0.248306	51.1736	22.6722	100.677
Mammal	Old-growth forest	Mammal_Old-growth forest	Mammal6_10^5-10^6 g	2	0.354944	55.6617	21.4556	138.494
Mammal	Old-growth forest	Mammal_Old-growth forest	Mammal7_>10^6 g	1	0.153707	16.6971	3.2132	50.8546
Mammal	Logged forest	Mammal_Logged forest	Mammal1_<10 g	17	0.00733671	8.58593	5.32099	14.8783
Mammal	Logged forest	Mammal_Logged forest	Mammal2_10-100 g	17	0.103145	75.5757	44.7442	131.739
Mammal	Logged forest	Mammal_Logged forest	Mammal3_100-1000 g	20	0.300353	164.581	105.071	257.024
Mammal	Logged forest	Mammal_Logged forest	Mammal4_1000-10,000 g	30	0.10738	33.715	21.1304	52.8375
Mammal	Logged forest	Mammal_Logged forest	Mammal5_10^4-10^5 g	6	0.267934	58.1622	25.3179	128.538
Mammal	Logged forest	Mammal_Logged forest	Mammal6_10^5-10^6 g	3	1.44598	259.877	98.3055	694.728
Mammal	Logged forest	Mammal_Logged forest	Mammal7_>10^6 g	1	1.48272	161.067	34.0974	526.143
Mammal	Oil palm plantation	Mammal_Oil palm plantation	Mammal1_<10 g	0	0	0	0	0
Mammal	Oil palm plantation	Mammal_Oil palm plantation	Mammal2_10-100 g	2	0.0061496	4.55207	1.36181	10.7
Mammal	Oil palm plantation	Mammal_Oil palm plantation	Mammal3_100-1000 g	1	0.014084	8.2796	1.7139	27.0418
Mammal	Oil palm plantation	Mammal_Oil palm plantation	Mammal4_1000-10,000 g	13	0.0538214	13.2347	5.81324	33.5
Mammal	Oil palm plantation	Mammal_Oil palm plantation	Mammal5_10^4-10^5 g	3	0.103527	24.7981	8.15743	70.0756
Mammal	Oil palm plantation	Mammal_Oil palm plantation	Mammal6_10^5-10^6 g	2	0.0666275	9.95454	1.58857	51.8576
Mammal	Oil palm plantation	Mammal_Oil palm plantation	Mammal7_>10^6 g	1	0.0494235	5.36883	0.990401	16.835

## Sheet: Energetics_byGuild
AnimalGroup	Habitat	AnimalGroup_Habitat	Guild	NumberOfSpecies	BodyMass_g.m-2	EnergeticIntake_kJ.m-2.year-1	EnergeticIntake_CI95.lower	EnergeticIntake_CI95.upper	Energetic.Shannon-Wiener.Index	Energetic.Shannon-Wiener.Index_CI95.upper	Energetic.Shannon-Wiener.Index_CI95.lower
Bird	Old-growth forest	Bird_Old-growth forest	Arboreal Frugivore	7.7368	0.0670407	97.6688	60.4223	169.356	2.47026	1.87388	2.4763
Bird	Old-growth forest	Bird_Old-growth forest	Arboreal Insectivore	27.9126	0.206671	317.033	255.099	410.266	3.88911	3.39705	3.79344
Bird	Old-growth forest	Bird_Old-growth forest	Arboreal Omnivore	8.7292	0.0574909	102.41	70.8502	166.77	2.82407	2.16513	2.82763
Bird	Old-growth forest	Bird_Old-growth forest	Nectivore	3.93592	0.0146736	27.6057	14.3986	51.7383	1.79047	1.16811	1.92781
Bird	Old-growth forest	Bird_Old-growth forest	Raptor	0.136788	0.000244877	0.135684	0.00631016	0.392339	0	0	0
Bird	Old-growth forest	Bird_Old-growth forest	Terrestrial Granivore	0.760224	0.012221	13.3581	2.28097	31.5887	0.594027	0.173703	1.19778
Bird	Old-growth forest	Bird_Old-growth forest	Terrestrial Insectivore	4.82701	0.0421437	64.6303	36.1514	108.218	2.21775	1.60683	2.33106
Bird	Old-growth forest	Bird_Old-growth forest	Terrestrial Omivore	2.34735	0.0190698	13.3647	6.19523	33.3532	1.22912	0.733055	1.35691
Bird	Logged forest	Bird_Logged forest	Arboreal Frugivore	10.0343	0.142633	225.722	132.903	386.69	2.35748	1.72454	2.41572
Bird	Logged forest	Bird_Logged forest	Arboreal Insectivore	37.2585	0.412137	689.818	554.308	897.504	3.82057	3.32248	3.77747
Bird	Logged forest	Bird_Logged forest	Arboreal Omnivore	12.1896	0.212511	380.315	234.867	684.462	2.44399	1.73958	2.63243
Bird	Logged forest	Bird_Logged forest	Nectivore	6.05381	0.0674552	125.918	59.2856	266.105	1.55169	0.870816	1.82583
Bird	Logged forest	Bird_Logged forest	Raptor	0.341015	0.000811668	0.449739	0.0212497	1.18383	0	0	0
Bird	Logged forest	Bird_Logged forest	Terrestrial Granivore	1.47245	0.0302566	33.8359	7.47699	88.6657	0.621363	0.202296	1.27735
Bird	Logged forest	Bird_Logged forest	Terrestrial Insectivore	6.4744	0.116833	158.85	89.5002	255.6	2.16797	1.59863	2.26177
Bird	Logged forest	Bird_Logged forest	Terrestrial Omivore	3.1366	0.0415531	35.6489	7.75497	110.617	0.587078	0.231601	1.13543
Bird	Oil palm plantation	Bird_Oil palm plantation	Arboreal Frugivore	5.75367	0.0234322	25.2383	13.6007	50.5227	2.20212	1.35016	2.45926
Bird	Oil palm plantation	Bird_Oil palm plantation	Arboreal Insectivore	26.3294	0.134281	269.99	137.329	470.985	2.23495	1.63473	2.50358
Bird	Oil palm plantation	Bird_Oil palm plantation	Arboreal Omnivore	8.90066	0.12654	211.251	52.6226	548.33	1.00297	0.412368	2.02381
Bird	Oil palm plantation	Bird_Oil palm plantation	Nectivore	3.599	0.00536414	11.3562	3.20316	27.6561	1.23376	0.581467	1.62352
Bird	Oil palm plantation	Bird_Oil palm plantation	Raptor	0.298325	0.000811668	0.449739	0.022919	1.24871	0	0	0
Bird	Oil palm plantation	Bird_Oil palm plantation	Terrestrial Granivore	2.62041	0.0482853	54.4462	17.1816	114.514	1.08541	0.488308	1.3098
Bird	Oil palm plantation	Bird_Oil palm plantation	Terrestrial Insectivore	4.33617	0.02719	28.1399	9.09632	55.3033	1.50236	0.855966	1.90629
Bird	Oil palm plantation	Bird_Oil palm plantation	Terrestrial Omivore	0.573727	0.00127679	1.23615	0.0457694	4.52811	0	0	0
Mammal	Old-growth forest	Mammal_Old-growth forest	Arboreal Frugivore	11	0.0570353	17.3801	8.32928	32.5896	1.43606	0.995869	1.59928
Mammal	Old-growth forest	Mammal_Old-growth forest	Arboreal Herbivore	2	0.00762556	6.46175	1.39015	21.3361	0.0680955	0.0130091	0.291646
Mammal	Old-growth forest	Mammal_Old-growth forest	Arboreal Insectivore	1	0.000246	0.144912	0.0343572	0.413885	0	0	0
Mammal	Old-growth forest	Mammal_Old-growth forest	Arboreal Omnivore	13	0.168925	43.237	23.5278	78.6337	1.91077	1.20244	2.20268
Mammal	Old-growth forest	Mammal_Old-growth forest	Flying Insectivore	22	0.034817	34.7036	23.2198	58.0241	2.36677	1.76298	2.51219
Mammal	Old-growth forest	Mammal_Old-growth forest	Terrestrial Carnivore	11	0.00812334	1.98615	0.915902	4.72711	1.12627	0.546011	1.68781
Mammal	Old-growth forest	Mammal_Old-growth forest	Terrestrial Frugivore / Granivore	7	0.134409	46.7947	20.2455	107.67	1.00821	0.496906	1.3881
Mammal	Old-growth forest	Mammal_Old-growth forest	Terrestrial Herbivore	3	0.363963	68.1561	30.0573	153.91	1.07497	0.647671	1.09381
Mammal	Old-growth forest	Mammal_Old-growth forest	Terrestrial Insectivore	4	0.00197173	0.652311	0.250125	1.55894	0.5062	0.203276	1.00714
Mammal	Old-growth forest	Mammal_Old-growth forest	Terrestrial Omivore	8	0.343147	96.478	50.3612	176.501	1.49852	0.979593	1.73523
Mammal	Logged forest	Mammal_Logged forest	Arboreal Frugivore	8	0.0475633	13.7868	6.37228	26.3091	1.24876	0.767826	1.43976
Mammal	Logged forest	Mammal_Logged forest	Arboreal Herbivore	2	0.00756278	6.4207	1.36109	19.1498	0.0386768	0.0072075	0.189956
Mammal	Logged forest	Mammal_Logged forest	Arboreal Insectivore	1	0.000246	0.144912	0.0361031	0.406288	0	0	0
Mammal	Logged forest	Mammal_Logged forest	Arboreal Omnivore	17	0.244102	89.8018	53.46	149.089	2.19785	1.6541	2.34585
Mammal	Logged forest	Mammal_Logged forest	Flying Insectivore	28	0.0246006	24.2357	16.4025	39.2004	2.48897	1.93061	2.61328
Mammal	Logged forest	Mammal_Logged forest	Terrestrial Carnivore	13	0.0256487	6.12035	2.20575	14.8705	0.599015	0.272788	1.3346
Mammal	Logged forest	Mammal_Logged forest	Terrestrial Frugivore / Granivore	6	0.0362793	8.57631	4.43659	16.803	1.44148	0.931824	1.64031
Mammal	Logged forest	Mammal_Logged forest	Terrestrial Herbivore	4	2.51133	389.628	162.482	917.563	1.02532	0.573538	1.24332
Mammal	Logged forest	Mammal_Logged forest	Terrestrial Insectivore	4	0.00158232	0.488508	0.215119	1.08855	0.939384	0.505022	1.20308
Mammal	Logged forest	Mammal_Logged forest	Terrestrial Omivore	11	0.815936	222.36	138.116	364.537	1.98997	1.50475	2.07711
Mammal	Oil palm plantation	Mammal_Oil palm plantation	Arboreal Frugivore	3	0.00133937	0.345981	0.109321	1.67761	0.699099	0	0.95497
Mammal	Oil palm plantation	Mammal_Oil palm plantation	Arboreal Herbivore	0	0	0	0	0	0	0	0
Mammal	Oil palm plantation	Mammal_Oil palm plantation	Arboreal Insectivore	0	0	0	0	0	0	0	0
Mammal	Oil palm plantation	Mammal_Oil palm plantation	Arboreal Omnivore	1	0.0432584	6.52193	0.502596	21.8851	0	0	0
Mammal	Oil palm plantation	Mammal_Oil palm plantation	Flying Insectivore	0	0	0	0	0	0	0	0
Mammal	Oil palm plantation	Mammal_Oil palm plantation	Terrestrial Carnivore	6	0.0481869	11.845	4.22696	31.954	0.626258	0.272672	1.07889
Mammal	Oil palm plantation	Mammal_Oil palm plantation	Terrestrial Frugivore / Granivore	1	0.00378504	0.902948	0.205133	3.14579	0	0	0
Mammal	Oil palm plantation	Mammal_Oil palm plantation	Terrestrial Herbivore	3	0.128734	27.7278	9.21789	86.9428	0.881614	0.275595	1.08014
Mammal	Oil palm plantation	Mammal_Oil palm plantation	Terrestrial Insectivore	2	0.000190055	0.0493554	0.00580946	0.972938	0.512063	0	1.02568
Mammal	Oil palm plantation	Mammal_Oil palm plantation	Terrestrial Omivore	6	0.0681389	18.7948	8.50721	42.3272	1.23905	0.73121	1.41376
