# Supplementary material for: Logged tropical forests have amplified and diverse ecosystem energetics
Source: Nature. 2022 Dec 14;612(7941):707–13. doi: 10.1038/s41586-022-05523-1 (PMC9771799; doi:10.1038/s41586-022-05523-1)
Supplement: Supplementary file 8 — Supplementary Data 5 [file 41586_2022_5523_MOESM8_ESM.xlsx]

## Sheet: Energetics_UncertaintySources
AnimalGroup_Habitat	ProportionalContributionToTotalUncertainty_Consumption	ProportionalContributionToTotalUncertainty_PerCentNPP	Consumption.Sum	Consumption.Sum_CI90.lower	Consumption.Sum_CI90.upper	Consumption.Sum.PerCentNPP	Consumption.Sum.PerCentNPP_CI90.lower	Consumption.Sum.PerCentNPP_CI90.upper	UncertaintySource
Bird_Old-growth forest	1	1	636.207	572.521	761.183	1.08494	0.932824	1.37981	All
Bird_Logged forest	1	1	1650.56	1460.24	2035.48	2.29691	1.83705	3.26694	All
Bird_Oil palm plantation	1	1	602.107	399.895	907.313	0.798614	0.524675	1.21951	All
Mammal_Old-growth forest	1	1	315.995	248.736	429.352	0.538872	0.410386	0.761103	All
Mammal_Logged forest	1	1	761.563	540.806	1179.64	1.05979	0.708402	1.77119	All
Mammal_Oil palm plantation	1	1	66.1878	43.5874	115.353	0.0877893	0.0573236	0.15508	All
Bird_Old-growth forest	0.0820561	0.0520184	636.207	621.995	647.038	1.08494	1.0607	1.10341	BodyMass
Bird_Logged forest	0.0832676	0.0445746	1650.56	1607.37	1683.92	2.29691	2.2368	2.34333	BodyMass
Bird_Oil palm plantation	0.0858335	0.0420098	602.107	565.245	634.524	0.798614	0.749721	0.841611	BodyMass
Mammal_Old-growth forest	0.0981226	0.0761819	315.995	300.383	330.205	0.538872	0.512249	0.563105	BodyMass
Mammal_Logged forest	0.0935799	0.0701699	761.563	707.735	811.017	1.05979	0.984881	1.12861	BodyMass
Mammal_Oil palm plantation	0.0806078	0.0453303	66.1878	61.1644	70.7513	0.0877893	0.0811263	0.0938421	BodyMass
Bird_Old-growth forest	0.417965	0.264964	636.207	581.013	708.573	1.08494	0.990813	1.20834	PopDensity
Bird_Logged forest	0.402111	0.215257	1650.56	1493.43	1863.1	2.29691	2.07824	2.59268	PopDensity
Bird_Oil palm plantation	0.452989	0.221708	602.107	422.962	788.586	0.798614	0.561002	1.04595	PopDensity
Mammal_Old-growth forest	0.184397	0.143165	315.995	291.995	348.038	0.538872	0.497944	0.593516	PopDensity
Mammal_Logged forest	0.15534	0.11648	761.563	688.211	859.657	1.05979	0.957711	1.19629	PopDensity
Mammal_Oil palm plantation	0.330392	0.185798	66.1878	54.992	94.2866	0.0877893	0.0729395	0.125058	PopDensity
Bird_Old-growth forest	0.336783	0.2135	636.207	586.999	689.783	1.08494	1.00102	1.1763	DEEequation
Bird_Logged forest	0.339832	0.181918	1650.56	1507.18	1819.6	2.29691	2.09738	2.53215	DEEequation
Bird_Oil palm plantation	0.346962	0.169815	602.107	480.277	760.323	0.798614	0.637023	1.00847	DEEequation
Mammal_Old-growth forest	0.507274	0.393846	315.995	249.195	403.369	0.538872	0.424957	0.687873	DEEequation
Mammal_Logged forest	0.479619	0.359637	761.563	547.757	1077.1	1.05979	0.762256	1.49889	DEEequation
Mammal_Oil palm plantation	0.403111	0.226692	66.1878	45.6825	93.6257	0.0877893	0.0605917	0.124182	DEEequation
Bird_Old-growth forest	0.155632	0.0986609	636.207	634.309	681.807	1.08494	1.0817	1.1627	AssimilationEfficiency
Bird_Logged forest	0.165047	0.0883526	1650.56	1636.42	1788.15	2.29691	2.27723	2.48838	AssimilationEfficiency
Bird_Oil palm plantation	0.101077	0.0494707	602.107	580.542	662.126	0.798614	0.770011	0.878221	AssimilationEfficiency
Mammal_Old-growth forest	0.131545	0.102131	315.995	306.562	346.542	0.538872	0.522787	0.590966	AssimilationEfficiency
Mammal_Logged forest	0.169829	0.127344	761.563	709.076	896.513	1.05979	0.986746	1.24758	AssimilationEfficiency
Mammal_Oil palm plantation	0.103104	0.0579812	66.1878	62.6441	74.9065	0.0877893	0.0830889	0.0993534	AssimilationEfficiency
Bird_Old-growth forest	0.0075632	0.0047946	636.207	635.1	637.408	1.08494	1.08305	1.08699	DietProportions
Bird_Logged forest	0.00974207	0.0052151	1650.56	1646.23	1655.19	2.29691	2.29089	2.30336	DietProportions
Bird_Oil palm plantation	0.0131389	0.00643064	602.107	596.837	607.442	0.798614	0.791624	0.80569	DietProportions
Mammal_Old-growth forest	0.0786613	0.0610723	315.995	304.057	327.964	0.538872	0.518515	0.559285	DietProportions
Mammal_Logged forest	0.101632	0.0762075	761.563	704.68	816.849	1.05979	0.980629	1.13672	DietProportions
Mammal_Oil palm plantation	0.0827857	0.046555	66.1878	61.4748	71.3207	0.0877893	0.0815381	0.0945974	DietProportions
Bird_Old-growth forest	NA	0.366063	636.207	636.207	636.207	1.08494	0.954805	1.25534	NPP
Bird_Logged forest	NA	0.464682	1650.56	1650.56	1650.56	2.29691	1.86958	2.98011	NPP
Bird_Oil palm plantation	NA	0.510567	602.107	602.107	602.107	0.798614	0.52834	1.64513	NPP
Mammal_Old-growth forest	NA	0.223604	315.995	315.995	315.995	0.538872	0.474237	0.623507	NPP
Mammal_Logged forest	NA	0.250161	761.563	761.563	761.563	1.05979	0.862618	1.37502	NPP
Mammal_Oil palm plantation	NA	0.437644	66.1878	66.1878	66.1878	0.0877893	0.0580788	0.180844	NPP
