# Supplementary material for: Logged tropical forests have amplified and diverse ecosystem energetics
Source: Nature. 2022 Dec 14;612(7941):707–13. doi: 10.1038/s41586-022-05523-1 (PMC9771799; doi:10.1038/s41586-022-05523-1)
Supplement: Supplementary file 9 — Supplementary Data 6 [file 41586_2022_5523_MOESM9_ESM.xlsx]

## Sheet: Energetics_byHuntingScenarios
AnimalGroup	Habitat	AnimalGroup_Habitat	HuntingScenario	NumberOfSpecies	BodyMass_g.m-2	BodyMass_CI95.lower	BodyMass_CI95.upper	EnergeticIntake_kJ.m-2.year-1	EnergeticIntake_CI95.lower	EnergeticIntake_CI95.upper
Bird	Old-growth forest	Bird_Old-growth forest	NA	56.3859	0.419556	0.369326	0.482435	636.207	556.388	782.817
Bird	Logged forest	Bird_Logged forest	Baseline_ObservedLowHuntingPressure	76.9607	1.02419	0.898756	1.18205	1650.56	1421.1	2114.44
Bird	Oil palm plantation	Bird_Oil palm plantation	NA	52.4113	0.36718	0.247466	0.502337	602.107	370.865	984.011
Mammal	Old-growth forest	Mammal_Old-growth forest	NA	82	1.12026	0.949575	1.33617	315.995	238.481	458.532
Mammal	Logged forest	Mammal_Logged forest	Baseline_ObservedLowHuntingPressure	94	3.71485	2.91444	4.69247	761.563	509.531	1321.61
Mammal	Oil palm plantation	Mammal_Oil palm plantation	NA	22	0.293633	0.218418	0.489254	66.1878	39.8851	131.839
Bird	Logged forest	Bird_Logged forest	TargetedHunting	76.9607	0.935297	0.818443	1.08739	1537.75	1308.38	1966.99
Mammal	Logged forest	Mammal_Logged forest	TargetedHunting	94	2.85514	2.14517	3.70812	601.563	412.078	1046.44
Bird	Logged forest	Bird_Logged forest	IndiscriminateHunting	76.9607	0.625242	0.544406	0.728865	970.031	827.608	1237.19
Mammal	Logged forest	Mammal_Logged forest	IndiscriminateHunting	94	3.68086	2.87523	4.66941	753.409	502.543	1316.25
Bird	Logged forest	Bird_Logged forest	TargetedAndIndiscriminateHunting	76.9607	0.536349	0.471495	0.620064	857.223	734.347	1087.11
Mammal	Logged forest	Mammal_Logged forest	TargetedAndIndiscriminateHunting	94	2.82115	2.11257	3.67028	593.409	403.72	1038.41
