# Supplementary material for: Logged tropical forests have amplified and diverse ecosystem energetics
Source: Nature. 2022 Dec 14;612(7941):707–13. doi: 10.1038/s41586-022-05523-1 (PMC9771799; doi:10.1038/s41586-022-05523-1)
Supplement: Supplementary file 10 — Supplementary Data 7 [file 41586_2022_5523_MOESM10_ESM.xlsx]

## Sheet: Sheet2
Sum of Consumption	Column Labels
Row Labels	OP	OG_Danum	OG_Maliau	OG_Sepilok	OG_VJR	SalvageLogged	TwiceLogged	(blank)	Grand Total
Bird	623.729	940.123	912.546	818.144	639.597	2212.13	1409.71		7555.98
Mammal	41.7699	0	169.457	0	162.841	339.663	390.201		1103.93
(blank)
Grand Total	665.499	940.123	1082	818.144	802.437	2551.8	1799.91		8659.91
	841.741	1386.19	1337.37	1193.43	894.673	3122.67	1997.73
	16.9803	0	86.0904	0	69.9383	128.528	152.368
	1130.68
	886.454
	660.766

## Sheet: Species characteristics&energy
Habitat	Habitat_MainDataset	AnimalGroup	Species	Species_ScientificName	Density_ha-1	Density_ha-1.SD	OccupancyProbability	Guild	DataSource	Method	BodyMass_gPerIndividual	MassClass	EnergyConsumption_kJm-2year-1	EnergyConsumption_CI95.upper	EnergyConsumption_CI95.lower	DietProportion_Invertebrates	DietProportion_Vertebrates	DietProportion_Fruit	DietProportion_SeedsNuts	DietProportion_Leaves	DietProportion_Nectar	AssimilationEfficiency_Invertebrates	AssimilationEfficiency_Vertebrates	AssimilationEfficiency_Fruit	AssimilationEfficiency_SeedsNuts	AssimilationEfficiency_Leaves	AssimilationEfficiency_Nectar	AssimilationEfficiency.SD_Invertebrates	AssimilationEfficiency.SD_Vertebrates	AssimilationEfficiency.SD_Fruit	AssimilationEfficiency.SD_SeedsNuts	AssimilationEfficiency.SD_Leaves	AssimilationEfficiency.SD_Nectar
OG_Danum	Old-growth forest	Bird	Arctic warbler	Phylloscopus borealis	0.0976403	0.368553	0.071968	Arboreal Insectivore	Data	Point count	10	Bird2_10-32 g	0.23621	0.00869888	0.687428	1	0	0	0	0	0	0.76	0.76	0.67	0.8	0.76	0.9	0.0669104	0.0669104	0.146969	0.0793725	0.132	0.151046
OG_Danum	Old-growth forest	Bird	Ashy tailorbird	Orthotomus ruficeps	2.05329	1.63108	0.779645	Arboreal Insectivore	Data	Point count	7	Bird1_<10 g	3.89611	0.290524	11.4632	1	0	0	0	0	0	0.76	0.76	0.67	0.8	0.76	0.9	0.0669104	0.0669104	0.146969	0.0793725	0.132	0.151046
OG_Danum	Old-growth forest	Bird	Asian brown flycatcher	Muscicapa dauurica	0.097513	0.369226	0.0732933	Arboreal Insectivore	Data	Point count	10	Bird2_10-32 g	0.235902	0.00985018	0.699672	1	0	0	0	0	0	0.76	0.76	0.67	0.8	0.76	0.9	0.0669104	0.0669104	0.146969	0.0793725	0.132	0.151046
OG_Danum	Old-growth forest	Bird	Asian fairy bluebird	Irena puella	2.2875	1.72841	0.828532	Arboreal Frugivore	Data	Point count	60	Bird3_32-100 g	20.007	1.51022	59.4885	0.5	0	0.5	0	0	0	0.76	0.76	0.67	0.8	0.76	0.9	0.0669104	0.0669104	0.146969	0.0793725	0.132	0.151046
OG_Danum	Old-growth forest	Bird	Asian glossy starling	Aplonis panayensis	0.0961768	0.368112	0.0730308	Arboreal Insectivore	Data	Point count	55	Bird3_32-100 g	0.792788	0.0339307	2.45462	0.5	0	0.5	0	0	0	0.76	0.76	0.67	0.8	0.76	0.9	0.0669104	0.0669104	0.146969	0.0793725	0.132	0.151046
OG_Danum	Old-growth forest	Bird	Asian paradise flycatcher	Terpsiphone paradisi	0.5441	0.721617	0.334546	Arboreal Insectivore	Data	Point count	20	Bird2_10-32 g	2.11032	0.112929	6.03656	1	0	0	0	0	0	0.76	0.76	0.67	0.8	0.76	0.9	0.0669104	0.0669104	0.146969	0.0793725	0.132	0.151046
OG_Danum	Old-growth forest	Bird	Banded bay cuckoo	Cacomantis sonneratii	0.209263	0.452822	0.151288	Arboreal Insectivore	Data	Point count	31	Bird2_10-32 g	1.0939	0.0479815	3.26187	1	0	0	0	0	0	0.76	0.76	0.67	0.8	0.76	0.9	0.0669104	0.0669104	0.146969	0.0793725	0.132	0.151046
OG_Danum	Old-growth forest	Bird	Banded broadbill	Eurylaimus javanicus	0.963183	1.19939	0.477119	Arboreal Insectivore	Data	Point count	80	Bird3_32-100 g	9.60245	0.53365	27.7066	1	0	0	0	0	0	0.76	0.76	0.67	0.8	0.76	0.9	0.0669104	0.0669104	0.146969	0.0793725	0.132	0.151046
OG_Danum	Old-growth forest	Bird	Banded pitta	Pitta guajana	0.230818	0.487456	0.157439	Terrestrial Insectivore	Data	Point count	70	Bird3_32-100 g	2.10111	0.0979238	6.19578	1	0	0	0	0	0	0.76	0.76	0.67	0.8	0.76	0.9	0.0669104	0.0669104	0.146969	0.0793725	0.132	0.151046
OG_Danum	Old-growth forest	Bird	Barn swallow	Hirundo rustica	0.0956041	0.365745	0.0726182	Arboreal Insectivore	Data	Point count	22	Bird2_10-32 g	0.395672	0.0172314	1.173	1	0	0	0	0	0	0.76	0.76	0.67	0.8	0.76	0.9	0.0669104	0.0669104	0.146969	0.0793725	0.132	0.151046
OG_Danum	Old-growth forest	Bird	Bar-winged flycatcher-shrike	Hemipus picatus	0.14487	0.452894	0.106402	Arboreal Insectivore	Data	Point count	9	Bird1_<10 g	0.326201	0.0136497	0.952458	1	0	0	0	0	0	0.76	0.76	0.67	0.8	0.76	0.9	0.0669104	0.0669104	0.146969	0.0793725	0.132	0.151046
OG_Danum	Old-growth forest	Bird	Black hornbill	Anthracoceros malayanus	0.269219	0.539265	0.184346	Arboreal Frugivore	Data	Point count	1050	Bird6_>1000 g	17.4362	0.872465	58.0931	0	0.1	0.6	0.3	0	0	0.78	0.78	0.63	0.75	0.44	0.94	0.0928655	0.0928655	0.168	0.139427	0.149923	0.106489
OG_Danum	Old-growth forest	Bird	Black magpie	Platysmurus leucopterus	0.658921	0.856766	0.390985	Arboreal Insectivore	Data	Point count	200	Bird4_100-316 g	13.2906	0.708434	43.4605	0	0.1	0.7	0.2	0	0	0.76	0.76	0.67	0.8	0.76	0.9	0.0669104	0.0669104	0.146969	0.0793725	0.132	0.151046
OG_Danum	Old-growth forest	Bird	Black-and-yellow broadbill	Eurylaimus ochromalus	2.04911	1.48525	0.783696	Arboreal Insectivore	Data	Point count	35	Bird3_32-100 g	11.6344	0.797903	32.7429	1	0	0	0	0	0	0.76	0.76	0.67	0.8	0.76	0.9	0.0669104	0.0669104	0.146969	0.0793725	0.132	0.151046
OG_Danum	Old-growth forest	Bird	Black-bellied malkoha	Phaenicophaeus diardi	0.0974494	0.37056	0.0756189	Arboreal Insectivore	Data	Point count	70	Bird3_32-100 g	0.884907	0.0345014	2.65142	0.9	0	0.1	0	0	0	0.78	0.78	0.63	0.75	0.44	0.94	0.0928655	0.0928655	0.168	0.139427	0.149923	0.106489
OG_Danum	Old-growth forest	Bird	Black-capped babbler	Pellorneum capistratum	3.42393	2.21925	0.934046	Terrestrial Insectivore	Data	Point count	30	Bird2_10-32 g	17.503	1.44527	49.7128	1	0	0	0	0	0	0.76	0.76	0.67	0.8	0.76	0.9	0.0669104	0.0669104	0.146969	0.0793725	0.132	0.151046
OG_Danum	Old-growth forest	Bird	Black-headed bulbul	Pycnonotus atriceps	1.08155	0.98929	0.568155	Arboreal Omnivore	Data	Point count	35	Bird3_32-100 g	6.71823	0.445571	21.4617	0.3	0	0.7	0	0	0	0.76	0.76	0.67	0.8	0.76	0.9	0.0669104	0.0669104	0.146969	0.0793725	0.132	0.151046
OG_Danum	Old-growth forest	Bird	Black-headed pitta	Pitta ussheri	0.525982	0.716495	0.334446	Terrestrial Insectivore	Data	Point count	65	Bird3_32-100 g	4.55232	0.215238	13.2204	1	0	0	0	0	0	0.76	0.76	0.67	0.8	0.76	0.9	0.0669104	0.0669104	0.146969	0.0793725	0.132	0.151046
OG_Danum	Old-growth forest	Bird	Black-naped monarch	Hypothymis azurea	1.17038	1.02625	0.585359	Arboreal Insectivore	Data	Point count	12	Bird2_10-32 g	3.20566	0.203088	9.13286	1	0	0	0	0	0	0.76	0.76	0.67	0.8	0.76	0.9	0.0669104	0.0669104	0.146969	0.0793725	0.132	0.151046
OG_Danum	Old-growth forest	Bird	Black-throated babbler	Stachyris nigricollis	0.264478	0.540265	0.190398	Arboreal Insectivore	Data	Point count	25	Bird2_10-32 g	1.19414	0.04981	3.55579	0.9	0.1	0	0	0	0	0.76	0.76	0.67	0.8	0.76	0.9	0.0669104	0.0669104	0.146969	0.0793725	0.132	0.151046
OG_Danum	Old-growth forest	Bird	Black-winged flycatcher-shrike	Hemipus hirundinaceus	1.37797	1.35502	0.63966	Arboreal Insectivore	Data	Point count	13	Bird2_10-32 g	3.9857	0.220682	11.5599	1	0	0	0	0	0	0.76	0.76	0.67	0.8	0.76	0.9	0.0669104	0.0669104	0.146969	0.0793725	0.132	0.151046
OG_Danum	Old-growth forest	Bird	Blue-banded kingfisher	Alcedo euryzona	0.0943792	0.362108	0.0723681	Arboreal Omnivore	Data	Point count	44	Bird3_32-100 g	0.610176	0.0263325	1.82886	0	1	0	0	0	0	0.78	0.78	0.63	0.75	0.44	0.94	0.0928655	0.0928655	0.168	0.139427	0.149923	0.106489
OG_Danum	Old-growth forest	Bird	Blue-crowned hanging parrot	Loriculus galgulus	1.37132	1.36444	0.610378	Arboreal Frugivore	Data	Point count	28	Bird2_10-32 g	8.06855	0.497811	28.9495	0	0	1	0	0	0	0.78	0.78	0.63	0.75	0.44	0.94	0.0928655	0.0928655	0.168	0.139427	0.149923	0.106489
OG_Danum	Old-growth forest	Bird	Blue-eared barbet	Megalaima australis	1.17588	0.905056	0.592698	Arboreal Frugivore	Data	Point count	35	Bird3_32-100 g	7.87402	0.559684	25.5429	0.2	0.1	0.7	0	0	0	0.64	0.78	0.63	0.75	0.61	0.94	0.0928655	0.0928655	0.168	0.139427	0.0831384	0.106489
OG_Danum	Old-growth forest	Bird	Blue-eared kingfisher	Alcedo meninting	0.139032	0.441242	0.106039	Arboreal Omnivore	Data	Point count	28	Bird2_10-32 g	0.660717	0.026527	1.95234	0	1	0	0	0	0	0.78	0.78	0.63	0.75	0.44	0.94	0.0928655	0.0928655	0.168	0.139427	0.149923	0.106489
OG_Danum	Old-growth forest	Bird	Blue-headed pitta	Pitta baudii	1.3019	1.23615	0.607539	Terrestrial Insectivore	Data	Point count	72	Bird3_32-100 g	12.0806	0.754343	33.7464	0.9	0.1	0	0	0	0	0.76	0.76	0.67	0.8	0.76	0.9	0.0669104	0.0669104	0.146969	0.0793725	0.132	0.151046
OG_Danum	Old-growth forest	Bird	Blue-tailed bee-eater	Merops philippinus	0.824295	1.00991	0.455889	Arboreal Insectivore	Data	Point count	38	Bird3_32-100 g	4.82284	0.245821	14.851	0.9	0.1	0	0	0	0	0.78	0.78	0.63	0.75	0.44	0.94	0.0928655	0.0928655	0.168	0.139427	0.149923	0.106489
OG_Danum	Old-growth forest	Bird	Bold-striped tit-babbler	Macronous bornensis	0.553327	0.519406	0.325756	Arboreal Insectivore	Data	Point count	14	Bird2_10-32 g	1.68331	0.113077	4.87862	1	0	0	0	0	0	0.76	0.76	0.67	0.8	0.76	0.9	0.0669104	0.0669104	0.146969	0.0793725	0.132	0.151046
OG_Danum	Old-growth forest	Bird	Bornean blue flycatcher	Cyornis superbus	0.269966	0.544502	0.18906	Arboreal Insectivore	Data	Point count	18	Bird2_10-32 g	0.974582	0.0464844	2.82074	1	0	0	0	0	0	0.76	0.76	0.67	0.8	0.76	0.9	0.0669104	0.0669104	0.146969	0.0793725	0.132	0.151046
OG_Danum	Old-growth forest	Bird	Bornean bristlehead	Pityriasis gymnocephala	0.390911	0.619958	0.254414	Arboreal Insectivore	Data	Point count	130	Bird4_100-316 g	5.93432	0.286245	18.5808	0.2	0.1	0.7	0	0	0	0.76	0.76	0.67	0.8	0.76	0.9	0.0669104	0.0669104	0.146969	0.0793725	0.132	0.151046
OG_Danum	Old-growth forest	Bird	Bornean wren-babbler	Ptilocichla leucogrammica	0.290216	0.472926	0.205976	Terrestrial Insectivore	Data	Point count	40	Bird3_32-100 g	1.80465	0.0886749	5.27819	1	0	0	0	0	0	0.76	0.76	0.67	0.8	0.76	0.9	0.0669104	0.0669104	0.146969	0.0793725	0.132	0.151046
OG_Danum	Old-growth forest	Bird	Brown barbet	Calorhamphus fuliginosus	1.21066	1.1368	0.573443	Arboreal Omnivore	Data	Point count	42	Bird3_32-100 g	9.34447	0.546526	31.143	0.3	0	0.7	0	0	0	0.64	0.78	0.63	0.75	0.61	0.94	0.0928655	0.0928655	0.168	0.139427	0.0831384	0.106489
OG_Danum	Old-growth forest	Bird	Brown fulvetta	Alcippe brunneicauda	1.93528	1.33038	0.808502	Arboreal Omnivore	Data	Point count	15	Bird2_10-32 g	6.17063	0.47299	17.1275	1	0	0	0	0	0	0.76	0.76	0.67	0.8	0.76	0.9	0.0669104	0.0669104	0.146969	0.0793725	0.132	0.151046
OG_Danum	Old-growth forest	Bird	Brown-throated sunbird	Anthreptes malacensis	0.265623	0.549638	0.182521	Nectivore	Data	Point count	12	Bird2_10-32 g	0.679183	0.0293718	2.17871	0.2	0	0.2	0	0	0.6	0.76	0.76	0.67	0.8	0.76	0.9	0.0669104	0.0669104	0.146969	0.0793725	0.132	0.151046
OG_Danum	Old-growth forest	Bird	Buff-rumped woodpecker	Meiglyptes tristis	0.440638	0.680705	0.292486	Arboreal Insectivore	Data	Point count	40	Bird3_32-100 g	3.25377	0.15726	9.69004	1	0	0	0	0	0	0.64	0.78	0.63	0.75	0.61	0.94	0.0928655	0.0928655	0.168	0.139427	0.0831384	0.106489
OG_Danum	Old-growth forest	Bird	Buff-vented bulbul	Iole olivacea	1.66666	1.43674	0.718367	Arboreal Frugivore	Data	Point count	25	Bird2_10-32 g	8.2327	0.509165	26.6751	0.3	0	0.7	0	0	0	0.76	0.76	0.67	0.8	0.76	0.9	0.0669104	0.0669104	0.146969	0.0793725	0.132	0.151046
OG_Danum	Old-growth forest	Bird	Bushy-crested hornbill	Anorrhinus galeritus	0.592109	0.715068	0.377019	Arboreal Frugivore	Data	Point count	1200	Bird6_>1000 g	43.2945	2.28838	153.343	0.1	0.1	0.8	0	0	0	0.78	0.78	0.63	0.75	0.44	0.94	0.0928655	0.0928655	0.168	0.139427	0.149923	0.106489
OG_Danum	Old-growth forest	Bird	Chestnut munia	Lonchura atricapilla	0.0978311	0.370696	0.0757189	Terrestrial Granivore	Data	Point count	12	Bird2_10-32 g	0.254561	0.0101532	0.750578	0	0	0	1	0	0	0.76	0.76	0.67	0.8	0.76	0.9	0.0669104	0.0669104	0.146969	0.0793725	0.132	0.151046
OG_Danum	Old-growth forest	Bird	Chestnut-backed scimitar babbler	Pomatorhinus montanus	2.34543	1.57982	0.873743	Arboreal Insectivore	Data	Point count	20	Bird2_10-32 g	9.0969	0.734748	25.0821	1	0	0	0	0	0	0.76	0.76	0.67	0.8	0.76	0.9	0.0669104	0.0669104	0.146969	0.0793725	0.132	0.151046
OG_Danum	Old-growth forest	Bird	Chestnut-breasted malkoha	Phaenicophaeus curvirostris	0.306888	0.597882	0.214879	Arboreal Insectivore	Data	Point count	180	Bird4_100-316 g	5.30184	0.223884	16.0824	0.9	0	0.1	0	0	0	0.78	0.78	0.63	0.75	0.44	0.94	0.0928655	0.0928655	0.168	0.139427	0.149923	0.106489
OG_Danum	Old-growth forest	Bird	Chestnut-naped forktail	Enicurus ruficapillus	0.32604	0.532207	0.230745	Arboreal Omnivore	Data	Point count	27	Bird2_10-32 g	1.55131	0.0726162	4.51251	1	0	0	0	0	0	0.76	0.76	0.67	0.8	0.76	0.9	0.0669104	0.0669104	0.146969	0.0793725	0.132	0.151046
OG_Danum	Old-growth forest	Bird	Chestnut-necklaced partridge	Arborophila charltonii	0.330987	0.543308	0.226294	Terrestrial Omivore	Data	Point count	275	Bird4_100-316 g	8.81244	0.435282	31.3108	0.6	0	0.2	0.2	0	0	0.7	0.7	0.57	0.65	0.42	0.94	0.169741	0.169741	0.19799	0.182	0.122589	0.106489
OG_Danum	Old-growth forest	Bird	Chestnut-rumped babbler	Stachyris maculata	2.84975	1.81769	0.887434	Arboreal Insectivore	Data	Point count	30	Bird2_10-32 g	14.5678	1.33313	41.0375	1	0	0	0	0	0	0.76	0.76	0.67	0.8	0.76	0.9	0.0669104	0.0669104	0.146969	0.0793725	0.132	0.151046
OG_Danum	Old-growth forest	Bird	Chestnut-winged babbler	Stachyris erythroptera	3.19033	2.266	0.921743	Arboreal Insectivore	Data	Point count	12	Bird2_10-32 g	8.73829	0.742148	24.5942	1	0	0	0	0	0	0.76	0.76	0.67	0.8	0.76	0.9	0.0669104	0.0669104	0.146969	0.0793725	0.132	0.151046
OG_Danum	Old-growth forest	Bird	Collared kingfisher	Todiramphus chloris	0.098197	0.371539	0.0727432	Arboreal Omnivore	Data	Point count	80	Bird3_32-100 g	0.953872	0.040948	2.83827	0.3	0.7	0	0	0	0	0.78	0.78	0.63	0.75	0.44	0.94	0.0928655	0.0928655	0.168	0.139427	0.149923	0.106489
OG_Danum	Old-growth forest	Bird	Cream-vented bulbul	Pycnonotus simplex	0.09597	0.365838	0.0730558	Arboreal Omnivore	Data	Point count	29	Bird2_10-32 g	0.524477	0.0218169	1.65955	0.3	0	0.7	0	0	0	0.76	0.76	0.67	0.8	0.76	0.9	0.0669104	0.0669104	0.146969	0.0793725	0.132	0.151046
OG_Danum	Old-growth forest	Bird	Crested jay	Platylophus galericulatus	0.522227	0.703092	0.332546	Arboreal Omnivore	Data	Point count	100	Bird4_100-316 g	6.30502	0.302527	18.8558	0.7	0	0.3	0	0	0	0.76	0.76	0.67	0.8	0.76	0.9	0.0669104	0.0669104	0.146969	0.0793725	0.132	0.151046
OG_Danum	Old-growth forest	Bird	Crested serpent-eagle	Spilornis cheela	0.206352	0.452362	0.154589	Raptor	Data	Point count	800	Bird5_316-1000 g	9.14706	0.387229	26.1003	0	1	0	0	0	0	0.82	0.82	0.63	0.75	0.44	0.94	0.0797371	0.0797371	0.168	0.139427	0.149923	0.106489
OG_Danum	Old-growth forest	Bird	Crimson sunbird	Aethopyga siparaja	0.544259	0.721691	0.33931	Nectivore	Data	Point count	6	Bird1_<10 g	0.826593	0.0402532	2.70057	0.1	0	0.1	0	0	0.8	0.76	0.76	0.67	0.8	0.76	0.9	0.0669104	0.0669104	0.146969	0.0793725	0.132	0.151046
OG_Danum	Old-growth forest	Bird	Dark-necked tailorbird	Orthotomus atrogularis	2.45833	1.80468	0.849537	Arboreal Insectivore	Data	Point count	7	Bird1_<10 g	4.66466	0.35188	13.1747	1	0	0	0	0	0	0.76	0.76	0.67	0.8	0.76	0.9	0.0669104	0.0669104	0.146969	0.0793725	0.132	0.151046
OG_Danum	Old-growth forest	Bird	Dark-throated oriole	Oriolus xanthonotus	0.604358	0.777258	0.350963	Arboreal Insectivore	Data	Point count	42	Bird3_32-100 g	3.93723	0.211658	11.3533	0.9	0	0.1	0	0	0	0.76	0.76	0.67	0.8	0.76	0.9	0.0669104	0.0669104	0.146969	0.0793725	0.132	0.151046
OG_Danum	Old-growth forest	Bird	Diards trogon	Harpactes diardii	0.656344	0.774845	0.397774	Arboreal Insectivore	Data	Point count	101	Bird4_100-316 g	7.47243	0.393396	22.255	1	0	0	0	0	0	0.78	0.78	0.63	0.75	0.44	0.94	0.0928655	0.0928655	0.168	0.139427	0.149923	0.106489
OG_Danum	Old-growth forest	Bird	Dusky broadbill	Corydon sumatranus	0.503679	0.755101	0.317167	Arboreal Insectivore	Data	Point count	140	Bird4_100-316 g	7.35082	0.321311	21.2575	1	0	0	0	0	0	0.76	0.76	0.67	0.8	0.76	0.9	0.0669104	0.0669104	0.146969	0.0793725	0.132	0.151046
OG_Danum	Old-growth forest	Bird	Dusky munia	Lonchura fuscans	0.160682	0.366697	0.118342	Terrestrial Granivore	Data	Point count	10	Bird2_10-32 g	0.369282	0.0138519	1.11939	0	0	0	1	0	0	0.76	0.76	0.67	0.8	0.76	0.9	0.0669104	0.0669104	0.146969	0.0793725	0.132	0.151046
OG_Danum	Old-growth forest	Bird	Emerald dove	Chalcophaps indica	0.630239	0.95669	0.370343	Terrestrial Granivore	Data	Point count	130	Bird4_100-316 g	8.7452	0.415136	25.5691	0	0	0	1	0	0	0.78	0.78	0.63	0.76	0.44	0.94	0.0928655	0.0928655	0.168	0.054	0.149923	0.106489
OG_Danum	Old-growth forest	Bird	Ferruginous babbler	Trichastoma bicolor	1.63675	1.20735	0.735809	Arboreal Insectivore	Data	Point count	30	Bird2_10-32 g	8.36704	0.618097	23.4855	1	0	0	0	0	0	0.76	0.76	0.67	0.8	0.76	0.9	0.0669104	0.0669104	0.146969	0.0793725	0.132	0.151046
OG_Danum	Old-growth forest	Bird	Fiery minivet	Pericrocotus igneus	0.248634	0.605407	0.166004	Arboreal Insectivore	Data	Point count	15	Bird2_10-32 g	0.792771	0.0323543	2.36114	1	0	0	0	0	0	0.76	0.76	0.67	0.8	0.76	0.9	0.0669104	0.0669104	0.146969	0.0793725	0.132	0.151046
OG_Danum	Old-growth forest	Bird	Finschs bulbul	Alophoixus finschii	1.14028	1.11662	0.581908	Arboreal Omnivore	Data	Point count	23	Bird2_10-32 g	5.32165	0.322731	16.9232	0.3	0	0.7	0	0	0	0.76	0.76	0.67	0.8	0.76	0.9	0.0669104	0.0669104	0.146969	0.0793725	0.132	0.151046
OG_Danum	Old-growth forest	Bird	Fluffy-backed tit-babbler	Macronous ptilosus	1.5786	1.27165	0.709827	Arboreal Insectivore	Data	Point count	25	Bird2_10-32 g	7.1275	0.44655	20.2275	1	0	0	0	0	0	0.76	0.76	0.67	0.8	0.76	0.9	0.0669104	0.0669104	0.146969	0.0793725	0.132	0.151046
OG_Danum	Old-growth forest	Bird	Glossy swiftlet	Collocalia esculenta	0.396065	0.621982	0.258777	Arboreal Insectivore	Data	Point count	7	Bird1_<10 g	0.732261	0.0375919	2.20498	1	0	0	0	0	0	0.78	0.78	0.63	0.75	0.44	0.94	0.0928655	0.0928655	0.168	0.139427	0.149923	0.106489
OG_Danum	Old-growth forest	Bird	Golden-bellied gerygone	Gerygone sulphurea	0.289532	0.327364	0.184759	Arboreal Insectivore	Data	Point count	8	Bird1_<10 g	0.601686	0.0317918	1.73525	1	0	0	0	0	0	0.76	0.76	0.67	0.8	0.76	0.9	0.0669104	0.0669104	0.146969	0.0793725	0.132	0.151046
OG_Danum	Old-growth forest	Bird	Golden-whiskered barbet	Megalaima chrysopogon	1.47375	1.21141	0.674581	Arboreal Insectivore	Data	Point count	160	Bird4_100-316 g	28.2833	1.65167	91.9895	0.3	0	0.7	0	0	0	0.64	0.78	0.63	0.75	0.61	0.94	0.0928655	0.0928655	0.168	0.139427	0.0831384	0.106489
OG_Danum	Old-growth forest	Bird	Greater coucal	Centropus sinensis	0.0943951	0.369176	0.0745436	Terrestrial Insectivore	Data	Point count	230	Bird4_100-316 g	1.75408	0.0783054	5.24102	0.6	0	0	0	0	0.4	0.78	0.78	0.63	0.75	0.44	0.94	0.0928655	0.0928655	0.168	0.139427	0.149923	0.106489
OG_Danum	Old-growth forest	Bird	Greater green leafbird	Chloropsis sonnerati	0.480343	0.655745	0.30979	Arboreal Frugivore	Data	Point count	45	Bird3_32-100 g	3.58416	0.160272	11.2912	0.2	0	0.8	0	0	0	0.76	0.76	0.67	0.8	0.76	0.9	0.0669104	0.0669104	0.146969	0.0793725	0.132	0.151046
OG_Danum	Old-growth forest	Bird	Greater racquet-tailed drongo	Dicrurus paradiseus	0.533888	0.607438	0.317604	Arboreal Insectivore	Data	Point count	105	Bird4_100-316 g	6.40543	0.356643	18.6888	1	0	0	0	0	0	0.76	0.76	0.67	0.8	0.76	0.9	0.0669104	0.0669104	0.146969	0.0793725	0.132	0.151046
OG_Danum	Old-growth forest	Bird	Green broadbill	Calyptomena viridis	0.82167	0.845183	0.448362	Arboreal Frugivore	Data	Point count	60	Bird3_32-100 g	7.09606	0.439283	20.8039	0.6	0	0.4	0	0	0	0.76	0.76	0.67	0.8	0.76	0.9	0.0669104	0.0669104	0.146969	0.0793725	0.132	0.151046
OG_Danum	Old-growth forest	Bird	Green iora	Aegithina viridissima	5.84372	3.37025	1	Arboreal Insectivore	Data	Point count	12	Bird2_10-32 g	16.0059	1.63224	45.0752	1	0	0	0	0	0	0.76	0.76	0.67	0.8	0.76	0.9	0.0669104	0.0669104	0.146969	0.0793725	0.132	0.151046
OG_Danum	Old-growth forest	Bird	Grey-and-buff woodpecker	Hemicircus concretus	0.261138	0.53318	0.183746	Arboreal Insectivore	Data	Point count	30	Bird2_10-32 g	1.58523	0.0675768	4.76014	1	0	0	0	0	0	0.64	0.78	0.63	0.75	0.61	0.94	0.0928655	0.0928655	0.168	0.139427	0.0831384	0.106489
OG_Danum	Old-growth forest	Bird	Grey-cheeked bulbul	Alophoixus bres	0.989256	1.10069	0.52817	Arboreal Omnivore	Data	Point count	48	Bird3_32-100 g	7.52603	0.410138	23.3403	0.4	0	0.6	0	0	0	0.76	0.76	0.67	0.8	0.76	0.9	0.0669104	0.0669104	0.146969	0.0793725	0.132	0.151046
OG_Danum	Old-growth forest	Bird	Grey-chested jungle-flycatcher	Rhinomyias umbratilis	0.454382	0.696239	0.293248	Arboreal Insectivore	Data	Point count	18	Bird2_10-32 g	1.64033	0.0790415	4.76583	1	0	0	0	0	0	0.76	0.76	0.67	0.8	0.76	0.9	0.0669104	0.0669104	0.146969	0.0793725	0.132	0.151046
OG_Danum	Old-growth forest	Bird	Grey-headed babbler	Stachyris poliocephala	0.800879	0.873033	0.467917	Arboreal Insectivore	Data	Point count	25	Bird2_10-32 g	3.61604	0.205733	10.6991	1	0	0	0	0	0	0.76	0.76	0.67	0.8	0.76	0.9	0.0669104	0.0669104	0.146969	0.0793725	0.132	0.151046
OG_Danum	Old-growth forest	Bird	Grey-headed canary-flycatcher	Culicicapa ceylonensis	1.09557	0.993666	0.571393	Arboreal Insectivore	Data	Point count	8	Bird1_<10 g	2.27673	0.142748	6.52555	1	0	0	0	0	0	0.76	0.76	0.67	0.8	0.76	0.9	0.0669104	0.0669104	0.146969	0.0793725	0.132	0.151046
OG_Danum	Old-growth forest	Bird	Hairy-backed bulbul	Tricholestes criniger	1.638	1.46218	0.696124	Arboreal Omnivore	Data	Point count	18	Bird2_10-32 g	6.54864	0.438149	20.8184	0.2	0	0.8	0	0	0	0.76	0.76	0.67	0.8	0.76	0.9	0.0669104	0.0669104	0.146969	0.0793725	0.132	0.151046
OG_Danum	Old-growth forest	Bird	Helmeted hornbill	Rhinoplax vigil	0.397131	0.630874	0.261915	Arboreal Frugivore	Data	Point count	2800	Bird6_>1000 g	50.6737	2.15778	176.83	0.1	0.2	0.7	0	0	0	0.78	0.78	0.63	0.75	0.44	0.94	0.0928655	0.0928655	0.168	0.139427	0.149923	0.106489
OG_Danum	Old-growth forest	Bird	Hill myna	Gracula religiosa	0.696065	0.900328	0.412916	Arboreal Frugivore	Data	Point count	200	Bird4_100-316 g	14.6912	0.757788	49.0864	0	0	1	0	0	0	0.76	0.76	0.67	0.8	0.76	0.9	0.0669104	0.0669104	0.146969	0.0793725	0.132	0.151046
OG_Danum	Old-growth forest	Bird	Hooded pitta	Pitta sordida	0.195137	0.533058	0.140385	Terrestrial Insectivore	Data	Point count	60	Bird3_32-100 g	1.5993	0.0757252	4.58919	1	0	0	0	0	0	0.76	0.76	0.67	0.8	0.76	0.9	0.0669104	0.0669104	0.146969	0.0793725	0.132	0.151046
OG_Danum	Old-growth forest	Bird	Horsfields babbler	Malacocincla sepiaria	0.525695	0.708111	0.332271	Terrestrial Insectivore	Data	Point count	30	Bird2_10-32 g	2.68734	0.131926	7.60686	1	0	0	0	0	0	0.76	0.76	0.67	0.8	0.76	0.9	0.0669104	0.0669104	0.146969	0.0793725	0.132	0.151046
OG_Danum	Old-growth forest	Bird	Large woodshrike	Tephrodornis gularis	1.6463	1.32272	0.746999	Arboreal Insectivore	Data	Point count	38	Bird3_32-100 g	9.88576	0.698453	28.5782	1	0	0	0	0	0	0.76	0.76	0.67	0.8	0.76	0.9	0.0669104	0.0669104	0.146969	0.0793725	0.132	0.151046
OG_Danum	Old-growth forest	Bird	Lesser coucal	Centropus bengalensis	0.0966222	0.365931	0.0715054	Terrestrial Insectivore	Data	Point count	140	Bird4_100-316 g	1.37397	0.0590855	4.04838	0.8	0.2	0	0	0	0	0.78	0.78	0.63	0.75	0.44	0.94	0.0928655	0.0928655	0.168	0.139427	0.149923	0.106489
OG_Danum	Old-growth forest	Bird	Lesser green leafbird	Chloropsis cyanopogon	2.37294	1.65457	0.860503	Arboreal Frugivore	Data	Point count	21	Bird2_10-32 g	9.51451	0.741209	26.1558	1	0	0	0	0	0	0.76	0.76	0.67	0.8	0.76	0.9	0.0669104	0.0669104	0.146969	0.0793725	0.132	0.151046
OG_Danum	Old-growth forest	Bird	Little spiderhunter	Arachnothera longirostra	2.58102	1.60428	0.829857	Nectivore	Data	Point count	12	Bird2_10-32 g	6.18966	0.54201	18.9661	0.2	0	0	0	0	0.8	0.76	0.76	0.67	0.8	0.76	0.9	0.0669104	0.0669104	0.146969	0.0793725	0.132	0.151046
OG_Danum	Old-growth forest	Bird	Long-tailed parakeet	Psittacula longicauda	0.186818	0.516974	0.135234	Arboreal Frugivore	Data	Point count	175	Bird4_100-316 g	3.75522	0.174921	13.6886	0.1	0	0.9	0	0	0	0.78	0.78	0.63	0.75	0.44	0.94	0.0928655	0.0928655	0.168	0.139427	0.149923	0.106489
OG_Danum	Old-growth forest	Bird	Malaysian blue flycatcher	Cyornis turcosus	0.229704	0.48489	0.155701	Arboreal Insectivore	Data	Point count	12	Bird2_10-32 g	0.629159	0.0289808	1.86369	1	0	0	0	0	0	0.76	0.76	0.67	0.8	0.76	0.9	0.0669104	0.0669104	0.146969	0.0793725	0.132	0.151046
OG_Danum	Old-growth forest	Bird	Maroon woodpecker	Blythipicus rubiginosus	1.27826	1.29147	0.606727	Arboreal Insectivore	Data	Point count	80	Bird3_32-100 g	15.1331	0.869541	46.1603	1	0	0	0	0	0	0.64	0.78	0.63	0.75	0.61	0.94	0.0928655	0.0928655	0.168	0.139427	0.0831384	0.106489
OG_Danum	Old-growth forest	Bird	Maroon-breasted philentoma	Philentoma pyrhoptera	0.654785	0.842528	0.399137	Arboreal Insectivore	Data	Point count	32	Bird3_32-100 g	3.49763	0.176065	10.2089	1	0	0	0	0	0	0.76	0.76	0.67	0.8	0.76	0.9	0.0669104	0.0669104	0.146969	0.0793725	0.132	0.151046
OG_Danum	Old-growth forest	Bird	Moustached babbler	Malacopteron magnirostre	0.671456	0.7923	0.412491	Arboreal Insectivore	Data	Point count	23	Bird2_10-32 g	2.86433	0.146789	8.26541	1	0	0	0	0	0	0.76	0.76	0.67	0.8	0.76	0.9	0.0669104	0.0669104	0.146969	0.0793725	0.132	0.151046
OG_Danum	Old-growth forest	Bird	Nest swiftlet sp.	Aerodramus sp.	0.139429	0.443714	0.108265	Arboreal Insectivore	Data	Point count	13	Bird2_10-32 g	0.39295	0.0168485	1.19938	1	0	0	0	0	0	0.78	0.78	0.63	0.75	0.44	0.94	0.0928655	0.0928655	0.168	0.139427	0.149923	0.106489
OG_Danum	Old-growth forest	Bird	Olive-backed woodpecker	Dinopium rafflesii	0.207386	0.451116	0.150388	Arboreal Insectivore	Data	Point count	70	Bird3_32-100 g	2.24178	0.0931856	6.7327	1	0	0	0	0	0	0.64	0.78	0.63	0.75	0.61	0.94	0.0928655	0.0928655	0.168	0.139427	0.0831384	0.106489
OG_Danum	Old-growth forest	Bird	Olive-winged bulbul	Pycnonotus plumosus	0.0931543	0.360846	0.0727807	Arboreal Omnivore	Data	Point count	30	Bird2_10-32 g	0.533133	0.0240774	1.76533	0.11	0	0.89	0	0	0	0.76	0.76	0.67	0.8	0.76	0.9	0.0669104	0.0669104	0.146969	0.0793725	0.132	0.151046
OG_Danum	Old-growth forest	Bird	Orange-bellied flowerpecker	Dicaeum trigonostigma	1.71854	1.37337	0.682846	Arboreal Frugivore	Data	Point count	8	Bird1_<10 g	4.05107	0.269993	13.3408	0	0	1	0	0	0	0.76	0.76	0.67	0.8	0.76	0.9	0.0669104	0.0669104	0.146969	0.0793725	0.132	0.151046
OG_Danum	Old-growth forest	Bird	Oriental dwarf-kingfisher	Ceyx erithaca	1.25642	1.32024	0.583958	Arboreal Omnivore	Data	Point count	17	Bird2_10-32 g	4.25069	0.251777	12.3041	0.5	0.5	0	0	0	0	0.78	0.78	0.63	0.75	0.44	0.94	0.0928655	0.0928655	0.168	0.139427	0.149923	0.106489
OG_Danum	Old-growth forest	Bird	Oriental magpie-robin	Copsychus saularis	0.0880321	0.347059	0.0642411	Arboreal Insectivore	Data	Point count	40	Bird3_32-100 g	0.54741	0.0228093	1.58033	1	0	0	0	0	0	0.76	0.76	0.67	0.8	0.76	0.9	0.0669104	0.0669104	0.146969	0.0793725	0.132	0.151046
OG_Danum	Old-growth forest	Bird	Pacific swallow	Hirundo tahitica	0.181743	0.403983	0.131608	Arboreal Insectivore	Data	Point count	15	Bird2_10-32 g	0.579489	0.0273428	1.66731	1	0	0	0	0	0	0.76	0.76	0.67	0.8	0.76	0.9	0.0669104	0.0669104	0.146969	0.0793725	0.132	0.151046
OG_Danum	Old-growth forest	Bird	Pied fantail	Rhipidura javanica	0.237754	0.36152	0.149325	Arboreal Insectivore	Data	Point count	15	Bird2_10-32 g	0.758078	0.0351514	2.21249	1	0	0	0	0	0	0.76	0.76	0.67	0.8	0.76	0.9	0.0669104	0.0669104	0.146969	0.0793725	0.132	0.151046
OG_Danum	Old-growth forest	Bird	Plain sunbird	Anthreptes simplex	1.42469	1.34879	0.651425	Nectivore	Data	Point count	12	Bird2_10-32 g	3.41661	0.198316	10.9066	0.2	0	0	0	0	0.8	0.76	0.76	0.67	0.8	0.76	0.9	0.0669104	0.0669104	0.146969	0.0793725	0.132	0.151046
OG_Danum	Old-growth forest	Bird	Plaintive cuckoo	Cacomantis merulinus	0.144567	0.458349	0.102938	Arboreal Insectivore	Data	Point count	30	Bird2_10-32 g	0.720075	0.0300905	2.13863	1	0	0	0	0	0	0.78	0.78	0.63	0.75	0.44	0.94	0.0928655	0.0928655	0.168	0.139427	0.149923	0.106489
OG_Danum	Old-growth forest	Bird	Puff-backed bulbul	Pycnonotus eutilotus	0.331831	0.53954	0.230833	Arboreal Omnivore	Data	Point count	35	Bird3_32-100 g	2.08653	0.10822	6.52321	0.2	0	0.8	0	0	0	0.76	0.76	0.67	0.8	0.76	0.9	0.0669104	0.0669104	0.146969	0.0793725	0.132	0.151046
OG_Danum	Old-growth forest	Bird	Purple-naped sunbird	Hypogramma hypogrammicum	2.99268	2.10261	0.872156	Nectivore	Data	Point count	12	Bird2_10-32 g	7.30437	0.556497	21.9932	0.3	0	0	0	0	0.7	0.76	0.76	0.67	0.8	0.76	0.9	0.0669104	0.0669104	0.146969	0.0793725	0.132	0.151046
OG_Danum	Old-growth forest	Bird	Raffles's malkoha	Phaenicophaeus chlorophaeus	1.30329	1.291	0.616842	Arboreal Insectivore	Data	Point count	55	Bird3_32-100 g	9.80876	0.574283	28.5636	1	0	0	0	0	0	0.78	0.78	0.63	0.75	0.44	0.94	0.0928655	0.0928655	0.168	0.139427	0.149923	0.106489
OG_Danum	Old-growth forest	Bird	Red-bearded bee-eater	Nyctyornis amictus	1.22456	1.18415	0.613491	Arboreal Insectivore	Data	Point count	70	Bird3_32-100 g	10.8612	0.585025	31.681	0.8	0.2	0	0	0	0	0.78	0.78	0.63	0.75	0.44	0.94	0.0928655	0.0928655	0.168	0.139427	0.149923	0.106489
OG_Danum	Old-growth forest	Bird	Red-eyed bulbul	Pycnonotus brunneus	0.948962	1.0071	0.508215	Arboreal Omnivore	Data	Point count	28	Bird2_10-32 g	5.12579	0.281337	16.5532	0.2	0	0.8	0	0	0	0.76	0.76	0.67	0.8	0.76	0.9	0.0669104	0.0669104	0.146969	0.0793725	0.132	0.151046
OG_Danum	Old-growth forest	Bird	Red-naped trogon	Harpactes kasumba	0.390338	0.699285	0.250925	Arboreal Insectivore	Data	Point count	75	Bird3_32-100 g	3.62865	0.168245	11.1359	1	0	0	0	0	0	0.78	0.78	0.63	0.75	0.44	0.94	0.0928655	0.0928655	0.168	0.139427	0.149923	0.106489
OG_Danum	Old-growth forest	Bird	Red-throated barbet	Megalaima mystacophanos	0.482729	0.553455	0.300925	Arboreal Omnivore	Data	Point count	80	Bird3_32-100 g	5.78749	0.329105	20.0845	0.2	0	0.8	0	0	0	0.64	0.78	0.63	0.75	0.61	0.94	0.0928655	0.0928655	0.168	0.139427	0.0831384	0.106489
OG_Danum	Old-growth forest	Bird	Rhinoceros hornbill	Buceros rhinoceros	0.42761	0.649223	0.258627	Arboreal Frugivore	Data	Point count	2300	Bird6_>1000 g	48.6959	2.28252	167.121	0.1	0.1	0.8	0	0	0	0.78	0.78	0.63	0.75	0.44	0.94	0.0928655	0.0928655	0.168	0.139427	0.149923	0.106489
OG_Danum	Old-growth forest	Bird	Ruby-cheeked sunbird	Anthreptes singalensis	0.315207	0.608111	0.208902	Nectivore	Data	Point count	8	Bird1_<10 g	0.601313	0.0280912	1.90172	0.1	0	0.2	0	0	0.7	0.76	0.76	0.67	0.8	0.76	0.9	0.0669104	0.0669104	0.146969	0.0793725	0.132	0.151046
OG_Danum	Old-growth forest	Bird	Rufous piculet	Sasia abnormis	0.819236	1.06463	0.447462	Arboreal Insectivore	Data	Point count	10	Bird2_10-32 g	2.35349	0.130006	7.20757	1	0	0	0	0	0	0.64	0.78	0.63	0.75	0.61	0.94	0.0928655	0.0928655	0.168	0.139427	0.0831384	0.106489
OG_Danum	Old-growth forest	Bird	Rufous woodpecker	Celeus brachyurus	0.193372	0.532421	0.135934	Arboreal Insectivore	Data	Point count	90	Bird3_32-100 g	2.48047	0.108219	7.51902	1	0	0	0	0	0	0.64	0.78	0.63	0.75	0.61	0.94	0.0928655	0.0928655	0.168	0.139427	0.0831384	0.106489
OG_Danum	Old-growth forest	Bird	Rufous-crowned babbler	Malacopteron magnum	1.09598	1.05828	0.567842	Arboreal Insectivore	Data	Point count	28	Bird2_10-32 g	5.34547	0.320774	15.8545	1	0	0	0	0	0	0.76	0.76	0.67	0.8	0.76	0.9	0.0669104	0.0669104	0.146969	0.0793725	0.132	0.151046
OG_Danum	Old-growth forest	Bird	Rufous-fronted babbler	Stachyris rufifrons	2.84215	2.04309	0.857614	Arboreal Insectivore	Data	Point count	11	Bird2_10-32 g	7.33674	0.570381	21.4934	1	0	0	0	0	0	0.76	0.76	0.67	0.8	0.76	0.9	0.0669104	0.0669104	0.146969	0.0793725	0.132	0.151046
OG_Danum	Old-growth forest	Bird	Rufous-tailed shama	Trichixos pyrropygus	0.440781	0.757101	0.286034	Arboreal Insectivore	Data	Point count	43	Bird3_32-100 g	2.87928	0.142116	8.49517	1	0	0	0	0	0	0.76	0.76	0.67	0.8	0.76	0.9	0.0669104	0.0669104	0.146969	0.0793725	0.132	0.151046
OG_Danum	Old-growth forest	Bird	Rufous-tailed tailorbird	Orthotomus sericeus	0.538533	0.602754	0.323281	Arboreal Insectivore	Data	Point count	7	Bird1_<10 g	1.02186	0.0521623	2.99166	1	0	0	0	0	0	0.76	0.76	0.67	0.8	0.76	0.9	0.0669104	0.0669104	0.146969	0.0793725	0.132	0.151046
OG_Danum	Old-growth forest	Bird	Rufous-winged philentoma	Philentoma velata	2.23596	1.7445	0.795011	Arboreal Insectivore	Data	Point count	20	Bird2_10-32 g	8.67229	0.618968	24.6199	1	0	0	0	0	0	0.76	0.76	0.67	0.8	0.76	0.9	0.0669104	0.0669104	0.146969	0.0793725	0.132	0.151046
OG_Danum	Old-growth forest	Bird	Scaly-crowned babbler	Malacopteron cinereum	1.27659	1.16431	0.628395	Arboreal Insectivore	Data	Point count	18	Bird2_10-32 g	4.60852	0.297424	13.4096	1	0	0	0	0	0	0.76	0.76	0.67	0.8	0.76	0.9	0.0669104	0.0669104	0.146969	0.0793725	0.132	0.151046
OG_Danum	Old-growth forest	Bird	Scarlet minivet	Pericrocotus flammeus	0.323002	0.617913	0.213503	Arboreal Insectivore	Data	Point count	22	Bird2_10-32 g	1.33679	0.0670938	3.89446	1	0	0	0	0	0	0.76	0.76	0.67	0.8	0.76	0.9	0.0669104	0.0669104	0.146969	0.0793725	0.132	0.151046
OG_Danum	Old-growth forest	Bird	Scarlet rumped trogon	Harpactes duvaucelii	1.1057	1.14316	0.563278	Arboreal Insectivore	Data	Point count	40	Bird3_32-100 g	6.69927	0.397538	19.6803	1	0	0	0	0	0	0.78	0.78	0.63	0.75	0.44	0.94	0.0928655	0.0928655	0.168	0.139427	0.149923	0.106489
OG_Danum	Old-growth forest	Bird	Short-tailed babbler	Malacocincla malaccensis	3.1427	2.20324	0.878345	Terrestrial Insectivore	Data	Point count	23	Bird2_10-32 g	13.4063	1.07839	38.4231	1	0	0	0	0	0	0.76	0.76	0.67	0.8	0.76	0.9	0.0669104	0.0669104	0.146969	0.0793725	0.132	0.151046
OG_Danum	Old-growth forest	Bird	Short-toed coucal	Centropus rectunguis	0.257193	0.528761	0.184609	Arboreal Insectivore	Data	Point count	200	Bird4_100-316 g	4.66281	0.210603	13.957	0.8	0.2	0	0	0	0	0.78	0.78	0.63	0.75	0.44	0.94	0.0928655	0.0928655	0.168	0.139427	0.149923	0.106489
OG_Danum	Old-growth forest	Bird	Silver-rumped needletail	Rhaphidura leucopygialis	0.196378	0.53372	0.138597	Arboreal Insectivore	Data	Point count	20	Bird2_10-32 g	0.742134	0.0363625	2.22738	1	0	0	0	0	0	0.78	0.78	0.63	0.75	0.44	0.94	0.0928655	0.0928655	0.168	0.139427	0.149923	0.106489
OG_Danum	Old-growth forest	Bird	Slender-billed crow	Corvus enca	0.145649	0.455054	0.105351	Arboreal Omnivore	Data	Point count	240	Bird4_100-316 g	3.12007	0.148967	9.28952	0.4	0.2	0.2	0.2	0	0	0.76	0.76	0.67	0.8	0.76	0.9	0.0669104	0.0669104	0.146969	0.0793725	0.132	0.151046
OG_Danum	Old-growth forest	Bird	Sooty-capped babbler	Malacopteron affine	1.27018	1.0741	0.62173	Arboreal Insectivore	Data	Point count	18	Bird2_10-32 g	4.58538	0.278727	13.231	1	0	0	0	0	0	0.76	0.76	0.67	0.8	0.76	0.9	0.0669104	0.0669104	0.146969	0.0793725	0.132	0.151046
OG_Danum	Old-growth forest	Bird	Spectacled bulbul	Pycnonotus erythropthalmos	4.005	2.27255	0.980145	Arboreal Omnivore	Data	Point count	20	Bird2_10-32 g	17.2029	1.7626	51.7542	0.2	0	0.8	0	0	0	0.76	0.76	0.67	0.8	0.76	0.9	0.0669104	0.0669104	0.146969	0.0793725	0.132	0.151046
OG_Danum	Old-growth forest	Bird	Spectacled spiderhunter	Arachnothera flavigaster	0.331878	0.546297	0.232246	Nectivore	Data	Point count	42	Bird3_32-100 g	1.86794	0.0986294	5.87937	0.2	0	0	0	0	0.8	0.76	0.76	0.67	0.8	0.76	0.9	0.0669104	0.0669104	0.146969	0.0793725	0.132	0.151046
OG_Danum	Old-growth forest	Bird	Spotted dove	Stigmatopelia chinensis	0.0965426	0.369629	0.0763691	Terrestrial Granivore	Data	Point count	150	Bird4_100-316 g	1.47675	0.0642769	4.31895	0	0	0	1	0	0	0.78	0.78	0.63	0.76	0.44	0.94	0.0928655	0.0928655	0.168	0.054	0.149923	0.106489
OG_Danum	Old-growth forest	Bird	Spotted fantail	Rhipidura perlata	0.383498	0.620036	0.258815	Arboreal Insectivore	Data	Point count	15	Bird2_10-32 g	1.22278	0.0602143	3.59154	1	0	0	0	0	0	0.76	0.76	0.67	0.8	0.76	0.9	0.0669104	0.0669104	0.146969	0.0793725	0.132	0.151046
OG_Danum	Old-growth forest	Bird	Streaked bulbul	Ixos malaccensis	0.61255	0.628154	0.375544	Arboreal Omnivore	Data	Point count	38	Bird3_32-100 g	4.02413	0.251848	12.4245	0.3	0	0.7	0	0	0	0.76	0.76	0.67	0.8	0.76	0.9	0.0669104	0.0669104	0.146969	0.0793725	0.132	0.151046
OG_Danum	Old-growth forest	Bird	Streaky-breasted spiderhunter	Arachnothera affinis	0.475762	0.642738	0.301663	Nectivore	Data	Point count	40	Bird3_32-100 g	2.59027	0.13093	8.04021	0.2	0	0	0	0	0.8	0.76	0.76	0.67	0.8	0.76	0.9	0.0669104	0.0669104	0.146969	0.0793725	0.132	0.151046
OG_Danum	Old-growth forest	Bird	Striped wren-babbler	Kenopia striata	0.894145	0.956598	0.503426	Terrestrial Insectivore	Data	Point count	20	Bird2_10-32 g	3.46799	0.18946	9.87171	1	0	0	0	0	0	0.76	0.76	0.67	0.8	0.76	0.9	0.0669104	0.0669104	0.146969	0.0793725	0.132	0.151046
OG_Danum	Old-growth forest	Bird	Van Hassalt's sunbird	Leptocoma brasiliana	0.269807	0.550847	0.185121	Nectivore	Data	Point count	8	Bird1_<10 g	0.490919	0.0222211	1.58562	0.2	0	0	0	0	0.8	0.76	0.76	0.67	0.8	0.76	0.9	0.0669104	0.0669104	0.146969	0.0793725	0.132	0.151046
OG_Danum	Old-growth forest	Bird	Verditer flycatcher	Eumyias thalassinus	0.206289	0.447975	0.152638	Arboreal Insectivore	Data	Point count	18	Bird2_10-32 g	0.744705	0.0323724	2.19674	1	0	0	0	0	0	0.76	0.76	0.67	0.8	0.76	0.9	0.0669104	0.0669104	0.146969	0.0793725	0.132	0.151046
OG_Danum	Old-growth forest	Bird	Violet cuckoo	Chrysococcyx xanthorhynchus	0.529561	0.726952	0.332683	Arboreal Insectivore	Data	Point count	21	Bird2_10-32 g	2.06888	0.114333	6.12392	1	0	0	0	0	0	0.78	0.78	0.63	0.75	0.44	0.94	0.0928655	0.0928655	0.168	0.139427	0.149923	0.106489
OG_Danum	Old-growth forest	Bird	Whiskered treeswift	Hemiprocne comata	0.230722	0.486516	0.161615	Arboreal Insectivore	Data	Point count	23	Bird2_10-32 g	0.95899	0.042889	2.95482	1	0	0	0	0	0	0.78	0.78	0.63	0.75	0.44	0.94	0.0928655	0.0928655	0.168	0.139427	0.149923	0.106489
OG_Danum	Old-growth forest	Bird	White-chested babbler	Trichastoma rostratum	0.504141	0.752518	0.310915	Terrestrial Insectivore	Data	Point count	22	Bird2_10-32 g	2.08646	0.0947756	6.03674	1	0	0	0	0	0	0.76	0.76	0.67	0.8	0.76	0.9	0.0669104	0.0669104	0.146969	0.0793725	0.132	0.151046
OG_Danum	Old-growth forest	Bird	White-crowned forktail	Enicurus leschenaulti	1.13161	0.984546	0.597224	Terrestrial Insectivore	Data	Point count	32	Bird3_32-100 g	6.04468	0.43566	17.8299	1	0	0	0	0	0	0.76	0.76	0.67	0.8	0.76	0.9	0.0669104	0.0669104	0.146969	0.0793725	0.132	0.151046
OG_Danum	Old-growth forest	Bird	White-crowned shama	Copsychus stricklandii	1.38782	1.43644	0.613291	Arboreal Insectivore	Data	Point count	35	Bird3_32-100 g	7.87973	0.443155	23.0176	1	0	0	0	0	0	0.76	0.76	0.67	0.8	0.76	0.9	0.0669104	0.0669104	0.146969	0.0793725	0.132	0.151046
OG_Danum	Old-growth forest	Bird	Wreathed hornbill	Aceros undulatus	1.07258	0.936548	0.554214	Arboreal Frugivore	Data	Point count	2000	Bird6_>1000 g	115.497	7.26584	413.328	0	0	1	0	0	0	0.78	0.78	0.63	0.75	0.44	0.94	0.0928655	0.0928655	0.168	0.139427	0.149923	0.106489
OG_Danum	Old-growth forest	Bird	Yellow-bellied bulbul	Alophoixus phaeocephalus	0.193165	0.526622	0.141735	Arboreal Omnivore	Data	Point count	30	Bird2_10-32 g	1.04051	0.0438275	3.25331	0.6	0	0.4	0	0	0	0.76	0.76	0.67	0.8	0.76	0.9	0.0669104	0.0669104	0.146969	0.0793725	0.132	0.151046
OG_Danum	Old-growth forest	Bird	Yellow-bellied prinia	Prinia flaviventris	0.0666683	0.301908	0.0491248	Arboreal Insectivore	Data	Point count	9	Bird1_<10 g	0.150116	0.00659186	0.448441	1	0	0	0	0	0	0.76	0.76	0.67	0.8	0.76	0.9	0.0669104	0.0669104	0.146969	0.0793725	0.132	0.151046
OG_Danum	Old-growth forest	Bird	Yellow-breasted flowerpecker	Prionochilus maculatus	2.37273	1.73299	0.802276	Arboreal Omnivore	Data	Point count	8	Bird1_<10 g	5.5932	0.384418	18.0588	0	0	1	0	0	0	0.76	0.76	0.67	0.8	0.76	0.9	0.0669104	0.0669104	0.146969	0.0793725	0.132	0.151046
OG_Danum	Old-growth forest	Bird	Yellow-crowned barbet	Megalaima henricii	1.50183	1.26903	0.71019	Arboreal Frugivore	Data	Point count	70	Bird3_32-100 g	15.1401	1.04253	47.5997	0.2	0	0.8	0	0	0	0.76	0.76	0.67	0.8	0.76	0.9	0.0669104	0.0669104	0.146969	0.0793725	0.132	0.151046
OG_Danum	Old-growth forest	Bird	Yellow-rumped flowerpecker	Prionochilus xanthopygius	0.961243	1.08543	0.513216	Arboreal Frugivore	Data	Point count	8	Bird1_<10 g	2.26592	0.127515	7.64199	0	0	1	0	0	0	0.76	0.76	0.67	0.8	0.76	0.9	0.0669104	0.0669104	0.146969	0.0793725	0.132	0.151046
OG_Danum	Old-growth forest	Bird	Yellow-vented bulbul	Pycnonotus goiavier	0.110398	0.389792	0.0853838	Arboreal Omnivore	Data	Point count	30	Bird2_10-32 g	0.594675	0.0217678	1.75585	0.6	0	0.4	0	0	0	0.76	0.76	0.67	0.8	0.76	0.9	0.0669104	0.0669104	0.146969	0.0793725	0.132	0.151046
OG_Danum	Old-growth forest	Mammal	Acuminate horseshoe bat	Rhinolophus acuminatus	0	NA	0	Flying Insectivore	Data	Harp traps	13.5	Mammal2_10-100 g	NA	NA	NA	1	0	0	0	0	0	0.88	0.85	0.83	0.83	0.46	0.94	0.059	0.058	0.085	0.085	0.107	0.018
OG_Danum	Old-growth forest	Mammal	Banded civet	Hemigalus derbyanus	0	NA	0	Terrestrial Insectivore	Data	Camera traps	1266.35	Mammal4_1000-10,000 g	NA	NA	NA	1	0	0	0	0	0	0.88	0.85	0.83	0.83	0.32	0.94	0.059	0.058	0.085	0.085	0.084	0.018
OG_Danum	Old-growth forest	Mammal	Banteng	Bos javanicus	0	NA	0	Terrestrial Herbivore	Data	Camera traps	631487	Mammal6_10^5-10^6 g	NA	NA	NA	0	0	0	0	1	0	0.88	0.85	0.83	0.83	0.32	0.94	0.059	0.058	0.085	0.085	0.084	0.018
OG_Danum	Old-growth forest	Mammal	Bay cat	Catopuma badia	0	NA	0	Terrestrial Carnivore	Data	Camera traps	3429.52	Mammal4_1000-10,000 g	NA	NA	NA	0	1	0	0	0	0	0.88	0.85	0.83	0.83	0.32	0.94	0.059	0.058	0.085	0.085	0.084	0.018
OG_Danum	Old-growth forest	Mammal	Bearded pig	Sus barbatus	0	NA	0	Terrestrial Omivore	Data	Camera traps	135806	Mammal6_10^5-10^6 g	NA	NA	NA	0.3	0	0.3	0.4	0	0	0.88	0.85	0.83	0.83	0.32	0.94	0.059	0.058	0.085	0.085	0.084	0.018
OG_Danum	Old-growth forest	Mammal	Binturong	Arctictis binturong	0	NA	0	Arboreal Frugivore	Data	Camera traps	13000	Mammal5_10^4-10^5 g	NA	NA	NA	0.2	0	0.8	0	0	0	0.88	0.85	0.83	0.83	0.32	0.94	0.059	0.058	0.085	0.085	0.084	0.018
OG_Danum	Old-growth forest	Mammal	Blanford's bat	Hesperoptenus blanfordi	0	NA	0	Flying Insectivore	Data	Harp traps	5	Mammal1_<10 g	NA	NA	NA	1	0	0	0	0	0	0.88	0.85	0.83	0.83	0.46	0.94	0.059	0.058	0.085	0.085	0.107	0.018
OG_Danum	Old-growth forest	Mammal	Bornean horseshoe bat	Rhinolophus borneensis	0	NA	0	Flying Insectivore	Data	Harp traps	8.5	Mammal1_<10 g	NA	NA	NA	1	0	0	0	0	0	0.88	0.85	0.83	0.83	0.46	0.94	0.059	0.058	0.085	0.085	0.107	0.018
OG_Danum	Old-growth forest	Mammal	Bornean orangutan	Pongo pygmaeus	0	NA	0	Arboreal Omnivore	Data	Camera traps	52754.1	Mammal5_10^4-10^5 g	NA	NA	NA	0.5	0	0.5	0	0	0	0.88	0.85	0.83	0.83	0.32	0.94	0.059	0.058	0.085	0.085	0.084	0.018
OG_Danum	Old-growth forest	Mammal	Borneo roundleaf bat	Hipposideros doriae	0	NA	0	Flying Insectivore	Data	Harp traps	4	Mammal1_<10 g	NA	NA	NA	1	0	0	0	0	0	0.88	0.85	0.83	0.83	0.46	0.94	0.059	0.058	0.085	0.085	0.107	0.018
OG_Danum	Old-growth forest	Mammal	Bronze tube-nosed bat	Murina aenea	0	NA	0	Flying Insectivore	Data	Harp traps	8.5	Mammal1_<10 g	NA	NA	NA	1	0	0	0	0	0	0.88	0.85	0.83	0.83	0.46	0.94	0.059	0.058	0.085	0.085	0.107	0.018
OG_Danum	Old-growth forest	Mammal	Brown tube-nosed bat	Murina suilla	0	NA	0	Flying Insectivore	Data	Harp traps	5	Mammal1_<10 g	NA	NA	NA	1	0	0	0	0	0	0.88	0.85	0.83	0.83	0.46	0.94	0.059	0.058	0.085	0.085	0.107	0.018
OG_Danum	Old-growth forest	Mammal	Cantor's roundleaf bat	Hipposideros galeritus	0	NA	0	Flying Insectivore	Data	Harp traps	8.5	Mammal1_<10 g	NA	NA	NA	1	0	0	0	0	0	0.88	0.85	0.83	0.83	0.46	0.94	0.059	0.058	0.085	0.085	0.107	0.018
OG_Danum	Old-growth forest	Mammal	Clear-winged woolly bat	Kerivoula pellucida	0	NA	0	Flying Insectivore	Data	Harp traps	4.8	Mammal1_<10 g	NA	NA	NA	1	0	0	0	0	0	0.88	0.85	0.83	0.83	0.46	0.94	0.059	0.058	0.085	0.085	0.107	0.018
OG_Danum	Old-growth forest	Mammal	Collared mongoose	Herpestes semitorquatus	0	NA	0	Terrestrial Carnivore	Data	Camera traps	1396.16	Mammal4_1000-10,000 g	NA	NA	NA	0.4	0.6	0	0	0	0	0.88	0.85	0.83	0.83	0.32	0.94	0.059	0.058	0.085	0.085	0.084	0.018
OG_Danum	Old-growth forest	Mammal	Common palm civet	Paradoxurus hermaphroditus	0	NA	0	Terrestrial Omivore	Data	Camera traps	3200	Mammal4_1000-10,000 g	NA	NA	NA	0.5	0	0.5	0	0	0	0.88	0.85	0.83	0.83	0.32	0.94	0.059	0.058	0.085	0.085	0.084	0.018
OG_Danum	Old-growth forest	Mammal	Creagh's horseshoe bat	Rhinolophus creaghi	0	NA	0	Flying Insectivore	Data	Harp traps	12	Mammal2_10-100 g	NA	NA	NA	1	0	0	0	0	0	0.88	0.85	0.83	0.83	0.46	0.94	0.059	0.058	0.085	0.085	0.107	0.018
OG_Danum	Old-growth forest	Mammal	Dayak roundleaf bat	Hipposideros dyacorum	0	NA	0	Flying Insectivore	Data	Harp traps	7.5	Mammal1_<10 g	NA	NA	NA	1	0	0	0	0	0	0.88	0.85	0.83	0.83	0.46	0.94	0.059	0.058	0.085	0.085	0.107	0.018
OG_Danum	Old-growth forest	Mammal	Diadem leaf-nosed bat	Hipposideros diadema	0	NA	0	Flying Insectivore	Data	Harp traps	47	Mammal2_10-100 g	NA	NA	NA	1	0	0	0	0	0	0.88	0.85	0.83	0.83	0.46	0.94	0.059	0.058	0.085	0.085	0.107	0.018
OG_Danum	Old-growth forest	Mammal	Domestic dog	Canis familiaris	0	NA	0	Terrestrial Carnivore	Data	Camera traps	4000	Mammal4_1000-10,000 g	NA	NA	NA	0	1	0	0	0	0	0.88	0.85	0.83	0.83	0.32	0.94	0.059	0.058	0.085	0.085	0.084	0.018
OG_Danum	Old-growth forest	Mammal	Dusky leaf-nosed bat	Hipposideros ater	0	NA	0	Flying Insectivore	Data	Harp traps	7.5	Mammal1_<10 g	NA	NA	NA	1	0	0	0	0	0	0.88	0.85	0.83	0.83	0.46	0.94	0.059	0.058	0.085	0.085	0.107	0.018
OG_Danum	Old-growth forest	Mammal	Fawn leaf-nosed bat	Hipposideros cervinus	0	NA	0	Flying Insectivore	Data	Harp traps	10	Mammal2_10-100 g	NA	NA	NA	1	0	0	0	0	0	0.88	0.85	0.83	0.83	0.46	0.94	0.059	0.058	0.085	0.085	0.107	0.018
OG_Danum	Old-growth forest	Mammal	Francis's woolly bat	Rhinolophus francisi	0	NA	0	Flying Insectivore	Data	Harp traps	22	Mammal2_10-100 g	NA	NA	NA	1	0	0	0	0	0	0.88	0.85	0.83	0.83	0.46	0.94	0.059	0.058	0.085	0.085	0.107	0.018
OG_Danum	Old-growth forest	Mammal	Gilded tube-nosed bat	Murina rozendaali	0	NA	0	Flying Insectivore	Data	Harp traps	10	Mammal2_10-100 g	NA	NA	NA	1	0	0	0	0	0	0.88	0.85	0.83	0.83	0.46	0.94	0.059	0.058	0.085	0.085	0.107	0.018
OG_Danum	Old-growth forest	Mammal	Greater mouse-deer	Tragulus napu	0	NA	0	Terrestrial Frugivore / Granivore	Data	Camera traps	4791.22	Mammal4_1000-10,000 g	NA	NA	NA	0	0	0.5	0	0.5	0	0.88	0.85	0.83	0.83	0.32	0.94	0.059	0.058	0.085	0.085	0.084	0.018
OG_Danum	Old-growth forest	Mammal	Groove-toothed bat	Phoniscus atrox	0	NA	0	Flying Insectivore	Data	Harp traps	6.5	Mammal1_<10 g	NA	NA	NA	1	0	0	0	0	0	0.88	0.85	0.83	0.83	0.46	0.94	0.059	0.058	0.085	0.085	0.107	0.018
OG_Danum	Old-growth forest	Mammal	Hardwicke's woolly bat	Kerivoula hardwickii	0	NA	0	Flying Insectivore	Data	Harp traps	4.2	Mammal1_<10 g	NA	NA	NA	1	0	0	0	0	0	0.88	0.85	0.83	0.83	0.46	0.94	0.059	0.058	0.085	0.085	0.107	0.018
OG_Danum	Old-growth forest	Mammal	Horsfield's bat	Myotis horsefieldi	0	NA	0	Flying Insectivore	Data	Harp traps	6.5	Mammal1_<10 g	NA	NA	NA	1	0	0	0	0	0	0.88	0.85	0.83	0.83	0.46	0.94	0.059	0.058	0.085	0.085	0.107	0.018
OG_Danum	Old-growth forest	Mammal	Hose's civet	Diplogale hosei	0	NA	0	Terrestrial Omivore	Data	Camera traps	1500	Mammal4_1000-10,000 g	NA	NA	NA	0.3	0.4	0.3	0	0	0	0.88	0.85	0.83	0.83	0.32	0.94	0.059	0.058	0.085	0.085	0.084	0.018
OG_Danum	Old-growth forest	Mammal	Least woolly bat	Kerivoula minuta	0	NA	0	Flying Insectivore	Data	Harp traps	2	Mammal1_<10 g	NA	NA	NA	1	0	0	0	0	0	0.88	0.85	0.83	0.83	0.46	0.94	0.059	0.058	0.085	0.085	0.107	0.018
OG_Danum	Old-growth forest	Mammal	Lesser hairy-winged bat	Harpiocephalus harpia	0	NA	0	Flying Insectivore	Data	Harp traps	21	Mammal2_10-100 g	NA	NA	NA	1	0	0	0	0	0	0.88	0.85	0.83	0.83	0.46	0.94	0.059	0.058	0.085	0.085	0.107	0.018
OG_Danum	Old-growth forest	Mammal	Lesser mouse-deer	Tragulus kanchil	0	NA	0	Terrestrial Frugivore / Granivore	Data	Camera traps	3000	Mammal4_1000-10,000 g	NA	NA	NA	0	0	1	0	0	0	0.88	0.85	0.83	0.83	0.32	0.94	0.059	0.058	0.085	0.085	0.084	0.018
OG_Danum	Old-growth forest	Mammal	Lesser sheath-tailed bat	Emballanura monticola	0	NA	0	Flying Insectivore	Data	Harp traps	6.5	Mammal1_<10 g	NA	NA	NA	1	0	0	0	0	0	0.88	0.85	0.83	0.83	0.46	0.94	0.059	0.058	0.085	0.085	0.107	0.018
OG_Danum	Old-growth forest	Mammal	Little bent-wing bat	Miniopterus australis	0	NA	0	Flying Insectivore	Data	Harp traps	6	Mammal1_<10 g	NA	NA	NA	1	0	0	0	0	0	0.88	0.85	0.83	0.83	0.46	0.94	0.059	0.058	0.085	0.085	0.107	0.018
OG_Danum	Old-growth forest	Mammal	Long-tailed macaque	Macaca fascicularis	0	NA	0	Arboreal Frugivore	Data	Camera traps	4579.66	Mammal4_1000-10,000 g	NA	NA	NA	0.5	0	0.5	0	0	0	0.88	0.85	0.83	0.83	0.32	0.94	0.059	0.058	0.085	0.085	0.084	0.018
OG_Danum	Old-growth forest	Mammal	Long-tailed porcupine	Trichys fasciculata	0	NA	0	Terrestrial Frugivore / Granivore	Data	Camera traps	4549.99	Mammal4_1000-10,000 g	NA	NA	NA	0	0	0.5	0.5	0	0	0.88	0.85	0.83	0.83	0.32	0.94	0.059	0.058	0.085	0.085	0.084	0.018
OG_Danum	Old-growth forest	Mammal	Malay civet	Viverra tangalunga	0	NA	0	Terrestrial Carnivore	Data	Camera traps	7349.99	Mammal4_1000-10,000 g	NA	NA	NA	0.3	0.4	0.3	0	0	0	0.88	0.85	0.83	0.83	0.32	0.94	0.059	0.058	0.085	0.085	0.084	0.018
OG_Danum	Old-growth forest	Mammal	Malay porcupine	Hystrix brachyura	0	NA	0	Terrestrial Frugivore / Granivore	Data	Camera traps	8000	Mammal4_1000-10,000 g	NA	NA	NA	0	0	0.5	0.5	0	0	0.88	0.85	0.83	0.83	0.32	0.94	0.059	0.058	0.085	0.085	0.084	0.018
OG_Danum	Old-growth forest	Mammal	Malay weasel	Mustela nudipes	0	NA	0	Terrestrial Carnivore	Data	Camera traps	570	Mammal3_100-1000 g	NA	NA	NA	0.4	0.6	0	0	0	0	0.88	0.85	0.83	0.83	0.32	0.94	0.059	0.058	0.085	0.085	0.084	0.018
OG_Danum	Old-growth forest	Mammal	Malayan slit-faced bat	Nycteris tragata	0	NA	0	Flying Insectivore	Data	Harp traps	17	Mammal2_10-100 g	NA	NA	NA	1	0	0	0	0	0	0.88	0.85	0.83	0.83	0.46	0.94	0.059	0.058	0.085	0.085	0.107	0.018
OG_Danum	Old-growth forest	Mammal	Marbled cat	Pardofelis marmorata	0	NA	0	Terrestrial Carnivore	Data	Camera traps	2828.34	Mammal4_1000-10,000 g	NA	NA	NA	0	1	0	0	0	0	0.88	0.85	0.83	0.83	0.32	0.94	0.059	0.058	0.085	0.085	0.084	0.018
OG_Danum	Old-growth forest	Mammal	Masked palm civet	Paguma larvata	0	NA	0	Arboreal Frugivore	Data	Camera traps	4300	Mammal4_1000-10,000 g	NA	NA	NA	0.2	0	0.8	0	0	0	0.88	0.85	0.83	0.83	0.32	0.94	0.059	0.058	0.085	0.085	0.084	0.018
OG_Danum	Old-growth forest	Mammal	Moon rat	Echinosorex gymnura	0	NA	0	Terrestrial Insectivore	Data	Camera traps	787.265	Mammal3_100-1000 g	NA	NA	NA	1	0	0	0	0	0	0.88	0.85	0.83	0.83	0.32	0.94	0.059	0.058	0.085	0.085	0.084	0.018
OG_Danum	Old-growth forest	Mammal	Oriental small-clawed otter	Aonyx cinereus	0	NA	0	Terrestrial Carnivore	Data	Camera traps	3100	Mammal4_1000-10,000 g	NA	NA	NA	0	1	0	0	0	0	0.88	0.85	0.83	0.83	0.32	0.94	0.059	0.058	0.085	0.085	0.084	0.018
OG_Danum	Old-growth forest	Mammal	Papillose woolly bat	Kerivoula papillosa	0	NA	0	Flying Insectivore	Data	Harp traps	13	Mammal2_10-100 g	NA	NA	NA	1	0	0	0	0	0	0.88	0.85	0.83	0.83	0.46	0.94	0.059	0.058	0.085	0.085	0.107	0.018
OG_Danum	Old-growth forest	Mammal	Pig-tailed macaque	Macaca nemestrina	0	NA	0	Arboreal Frugivore	Data	Camera traps	7845.39	Mammal4_1000-10,000 g	NA	NA	NA	0.5	0	0.5	0	0	0	0.88	0.85	0.83	0.83	0.32	0.94	0.059	0.058	0.085	0.085	0.084	0.018
OG_Danum	Old-growth forest	Mammal	Red muntjac	Muntiacus muntjak	0	NA	0	Terrestrial Herbivore	Data	Camera traps	17505.8	Mammal5_10^4-10^5 g	NA	NA	NA	0	0	0.33333	0.33333	0.33333	0	0.88	0.85	0.83	0.83	0.32	0.94	0.059	0.058	0.085	0.085	0.084	0.018
OG_Danum	Old-growth forest	Mammal	Ridley's bat	Myotis ridleyi	0	NA	0	Flying Insectivore	Data	Harp traps	5	Mammal1_<10 g	NA	NA	NA	1	0	0	0	0	0	0.88	0.85	0.83	0.83	0.46	0.94	0.059	0.058	0.085	0.085	0.107	0.018
OG_Danum	Old-growth forest	Mammal	Ridley's leaf-nosed bat	Hipposideros ridleyi	0	NA	0	Flying Insectivore	Data	Harp traps	9.5	Mammal1_<10 g	NA	NA	NA	1	0	0	0	0	0	0.88	0.85	0.83	0.83	0.46	0.94	0.059	0.058	0.085	0.085	0.107	0.018
OG_Danum	Old-growth forest	Mammal	Round-eared tube-nosed bat	Murina cyclotis	0	NA	0	Flying Insectivore	Data	Harp traps	10	Mammal2_10-100 g	NA	NA	NA	1	0	0	0	0	0	0.88	0.85	0.83	0.83	0.46	0.94	0.059	0.058	0.085	0.085	0.107	0.018
OG_Danum	Old-growth forest	Mammal	Sambar deer	Rusa unicolor	0	NA	0	Terrestrial Herbivore	Data	Camera traps	177523	Mammal6_10^5-10^6 g	NA	NA	NA	0	0	0.5	0	0.5	0	0.88	0.85	0.83	0.83	0.32	0.94	0.059	0.058	0.085	0.085	0.084	0.018
OG_Danum	Old-growth forest	Mammal	Short-tailed mongoose	Herpestes brachyurus	0	NA	0	Terrestrial Carnivore	Data	Camera traps	1398.08	Mammal4_1000-10,000 g	NA	NA	NA	0.4	0.6	0	0	0	0	0.88	0.85	0.83	0.83	0.32	0.94	0.059	0.058	0.085	0.085	0.084	0.018
OG_Danum	Old-growth forest	Mammal	Small woolly bat	Kerivoula intermedia	0	NA	0	Flying Insectivore	Data	Harp traps	4.2	Mammal1_<10 g	NA	NA	NA	1	0	0	0	0	0	0.88	0.85	0.83	0.83	0.46	0.94	0.059	0.058	0.085	0.085	0.107	0.018
OG_Danum	Old-growth forest	Mammal	Sun bear	Helarctos malayanus	0	NA	0	Terrestrial Omivore	Data	Camera traps	57037.9	Mammal5_10^4-10^5 g	NA	NA	NA	0.5	0.3	0.2	0	0	0	0.88	0.85	0.83	0.83	0.32	0.94	0.059	0.058	0.085	0.085	0.084	0.018
OG_Danum	Old-growth forest	Mammal	Sunda clouded leopard	Neofelis diardi	0	NA	0	Terrestrial Carnivore	Data	Camera traps	15022.5	Mammal5_10^4-10^5 g	NA	NA	NA	0	1	0	0	0	0	0.88	0.85	0.83	0.83	0.32	0.94	0.059	0.058	0.085	0.085	0.084	0.018
OG_Danum	Old-growth forest	Mammal	Sunda leopard cat	Prionailurus javanensis	0	NA	0	Terrestrial Carnivore	Data	Camera traps	2785.49	Mammal4_1000-10,000 g	NA	NA	NA	0	1	0	0	0	0	0.88	0.85	0.83	0.83	0.32	0.94	0.059	0.058	0.085	0.085	0.084	0.018
OG_Danum	Old-growth forest	Mammal	Sunda pangolin	Manis javanica	0	NA	0	Terrestrial Insectivore	Data	Camera traps	4860.85	Mammal4_1000-10,000 g	NA	NA	NA	1	0	0	0	0	0	0.88	0.85	0.83	0.83	0.32	0.94	0.059	0.058	0.085	0.085	0.084	0.018
OG_Danum	Old-growth forest	Mammal	Sunda stink badger	Mydaus javanensis	0	NA	0	Terrestrial Insectivore	Data	Camera traps	2500	Mammal4_1000-10,000 g	NA	NA	NA	1	0	0	0	0	0	0.88	0.85	0.83	0.83	0.32	0.94	0.059	0.058	0.085	0.085	0.084	0.018
OG_Danum	Old-growth forest	Mammal	Thick-spined porcupine	Hystrix crassispinis	0	NA	0	Terrestrial Frugivore / Granivore	Data	Camera traps	4587.3	Mammal4_1000-10,000 g	NA	NA	NA	0	0	0.5	0.5	0	0	0.88	0.85	0.83	0.83	0.32	0.94	0.059	0.058	0.085	0.085	0.084	0.018
OG_Danum	Old-growth forest	Mammal	Trefoil horseshoe bat	Rhinolophus trifoliatus	0	NA	0	Flying Insectivore	Data	Harp traps	18	Mammal2_10-100 g	NA	NA	NA	1	0	0	0	0	0	0.88	0.85	0.83	0.83	0.46	0.94	0.059	0.058	0.085	0.085	0.107	0.018
OG_Danum	Old-growth forest	Mammal	Tufted ground squirrel	Rheithrosciurus macrotis	0	NA	0	Arboreal Frugivore	Data	Camera traps	1351.63	Mammal4_1000-10,000 g	NA	NA	NA	0	0	0.5	0.5	0	0	0.88	0.85	0.83	0.83	0.32	0.94	0.059	0.058	0.085	0.085	0.084	0.018
OG_Danum	Old-growth forest	Mammal	Wall-roosting mouse-eared bat	Myotis muricola	0	NA	0	Flying Insectivore	Data	Harp traps	5	Mammal1_<10 g	NA	NA	NA	1	0	0	0	0	0	0.88	0.85	0.83	0.83	0.46	0.94	0.059	0.058	0.085	0.085	0.107	0.018
OG_Danum	Old-growth forest	Mammal	Woolly horseshoe bat	Rhinolophus luctus	0	NA	0	Flying Insectivore	Data	Harp traps	37	Mammal2_10-100 g	NA	NA	NA	1	0	0	0	0	0	0.88	0.85	0.83	0.83	0.46	0.94	0.059	0.058	0.085	0.085	0.107	0.018
OG_Danum	Old-growth forest	Mammal	Yellow muntjac	Muntiacus atherodes	0	NA	0	Terrestrial Frugivore / Granivore	Data	Camera traps	18869.5	Mammal5_10^4-10^5 g	NA	NA	NA	0	0	0.5	0.5	0	0	0.88	0.85	0.83	0.83	0.32	0.94	0.059	0.058	0.085	0.085	0.084	0.018
OG_Danum	Old-growth forest	Mammal	Yellow-throated marten	Martes flavigula	0	NA	0	Terrestrial Carnivore	Data	Camera traps	2502.32	Mammal4_1000-10,000 g	NA	NA	NA	0.5	0.5	0	0	0	0	0.88	0.85	0.83	0.83	0.32	0.94	0.059	0.058	0.085	0.085	0.084	0.018
OG_Maliau	Old-growth forest	Bird	Arctic warbler	Phylloscopus borealis	0.0980539	0.36931	0.0742686	Arboreal Insectivore	Data	Point count	10	Bird2_10-32 g	0.23721	0.0104251	0.719909	1	0	0	0	0	0	0.76	0.76	0.67	0.8	0.76	0.9	0.0669104	0.0669104	0.146969	0.0793725	0.132	0.151046
OG_Maliau	Old-growth forest	Bird	Ashy tailorbird	Orthotomus ruficeps	2.20538	1.69841	0.768892	Arboreal Insectivore	Data	Point count	7	Bird1_<10 g	4.1847	0.311382	12.1597	1	0	0	0	0	0	0.76	0.76	0.67	0.8	0.76	0.9	0.0669104	0.0669104	0.146969	0.0793725	0.132	0.151046
OG_Maliau	Old-growth forest	Bird	Asian brown flycatcher	Muscicapa dauurica	0.0997719	0.369512	0.0731433	Arboreal Insectivore	Data	Point count	10	Bird2_10-32 g	0.241366	0.00872669	0.707019	1	0	0	0	0	0	0.76	0.76	0.67	0.8	0.76	0.9	0.0669104	0.0669104	0.146969	0.0793725	0.132	0.151046
OG_Maliau	Old-growth forest	Bird	Asian fairy bluebird	Irena puella	2.2357	1.74138	0.816179	Arboreal Frugivore	Data	Point count	60	Bird3_32-100 g	19.554	1.19537	60.0887	0.5	0	0.5	0	0	0	0.76	0.76	0.67	0.8	0.76	0.9	0.0669104	0.0669104	0.146969	0.0793725	0.132	0.151046
OG_Maliau	Old-growth forest	Bird	Asian glossy starling	Aplonis panayensis	0.0963677	0.364609	0.076019	Arboreal Insectivore	Data	Point count	55	Bird3_32-100 g	0.794361	0.0320853	2.45708	0.5	0	0.5	0	0	0	0.76	0.76	0.67	0.8	0.76	0.9	0.0669104	0.0669104	0.146969	0.0793725	0.132	0.151046
OG_Maliau	Old-growth forest	Bird	Asian paradise flycatcher	Terpsiphone paradisi	0.920313	0.770452	0.534559	Arboreal Insectivore	Data	Point count	20	Bird2_10-32 g	3.56948	0.226979	10.1888	1	0	0	0	0	0	0.76	0.76	0.67	0.8	0.76	0.9	0.0669104	0.0669104	0.146969	0.0793725	0.132	0.151046
OG_Maliau	Old-growth forest	Bird	Banded bay cuckoo	Cacomantis sonneratii	0.149785	0.459988	0.110103	Arboreal Insectivore	Data	Point count	31	Bird2_10-32 g	0.782987	0.0308288	2.26608	1	0	0	0	0	0	0.76	0.76	0.67	0.8	0.76	0.9	0.0669104	0.0669104	0.146969	0.0793725	0.132	0.151046
OG_Maliau	Old-growth forest	Bird	Banded broadbill	Eurylaimus javanicus	1.13891	1.21267	0.543436	Arboreal Insectivore	Data	Point count	80	Bird3_32-100 g	11.3544	0.601299	32.0134	1	0	0	0	0	0	0.76	0.76	0.67	0.8	0.76	0.9	0.0669104	0.0669104	0.146969	0.0793725	0.132	0.151046
OG_Maliau	Old-growth forest	Bird	Banded pitta	Pitta guajana	0.316718	0.518727	0.207252	Terrestrial Insectivore	Data	Point count	70	Bird3_32-100 g	2.88306	0.128142	8.22163	1	0	0	0	0	0	0.76	0.76	0.67	0.8	0.76	0.9	0.0669104	0.0669104	0.146969	0.0793725	0.132	0.151046
OG_Maliau	Old-growth forest	Bird	Barn swallow	Hirundo rustica	0.100981	0.377742	0.0753188	Arboreal Insectivore	Data	Point count	22	Bird2_10-32 g	0.417924	0.017329	1.25197	1	0	0	0	0	0	0.76	0.76	0.67	0.8	0.76	0.9	0.0669104	0.0669104	0.146969	0.0793725	0.132	0.151046
OG_Maliau	Old-growth forest	Bird	Bar-winged flycatcher-shrike	Hemipus picatus	0.146285	0.45163	0.107727	Arboreal Insectivore	Data	Point count	9	Bird1_<10 g	0.329389	0.0145914	0.969966	1	0	0	0	0	0	0.76	0.76	0.67	0.8	0.76	0.9	0.0669104	0.0669104	0.146969	0.0793725	0.132	0.151046
OG_Maliau	Old-growth forest	Bird	Black hornbill	Anthracoceros malayanus	0.199862	0.528777	0.145786	Arboreal Frugivore	Data	Point count	1050	Bird6_>1000 g	12.9442	0.632049	43.9102	0	0.1	0.6	0.3	0	0	0.78	0.78	0.63	0.75	0.44	0.94	0.0928655	0.0928655	0.168	0.139427	0.149923	0.106489
OG_Maliau	Old-growth forest	Bird	Black magpie	Platysmurus leucopterus	0.474521	0.862808	0.289047	Arboreal Insectivore	Data	Point count	200	Bird4_100-316 g	9.5712	0.484737	30.0597	0	0.1	0.7	0.2	0	0	0.76	0.76	0.67	0.8	0.76	0.9	0.0669104	0.0669104	0.146969	0.0793725	0.132	0.151046
OG_Maliau	Old-growth forest	Bird	Black-and-yellow broadbill	Eurylaimus ochromalus	1.7944	1.46738	0.727257	Arboreal Insectivore	Data	Point count	35	Bird3_32-100 g	10.1882	0.707271	29.4264	1	0	0	0	0	0	0.76	0.76	0.67	0.8	0.76	0.9	0.0669104	0.0669104	0.146969	0.0793725	0.132	0.151046
OG_Maliau	Old-growth forest	Bird	Black-bellied malkoha	Phaenicophaeus diardi	0.10079	0.377544	0.0741685	Arboreal Insectivore	Data	Point count	70	Bird3_32-100 g	0.915241	0.0376964	2.77955	0.9	0	0.1	0	0	0	0.78	0.78	0.63	0.75	0.44	0.94	0.0928655	0.0928655	0.168	0.139427	0.149923	0.106489
OG_Maliau	Old-growth forest	Bird	Black-capped babbler	Pellorneum capistratum	3.31344	2.24596	0.895524	Terrestrial Insectivore	Data	Point count	30	Bird2_10-32 g	16.9382	1.29308	47.1468	1	0	0	0	0	0	0.76	0.76	0.67	0.8	0.76	0.9	0.0669104	0.0669104	0.146969	0.0793725	0.132	0.151046
OG_Maliau	Old-growth forest	Bird	Black-headed bulbul	Pycnonotus atriceps	0.971694	0.96602	0.541985	Arboreal Omnivore	Data	Point count	35	Bird3_32-100 g	6.03584	0.329441	19.0515	0.3	0	0.7	0	0	0	0.76	0.76	0.67	0.8	0.76	0.9	0.0669104	0.0669104	0.146969	0.0793725	0.132	0.151046
OG_Maliau	Old-growth forest	Bird	Black-headed pitta	Pitta ussheri	0.624847	0.745148	0.37987	Terrestrial Insectivore	Data	Point count	65	Bird3_32-100 g	5.40799	0.264408	15.8264	1	0	0	0	0	0	0.76	0.76	0.67	0.8	0.76	0.9	0.0669104	0.0669104	0.146969	0.0793725	0.132	0.151046
OG_Maliau	Old-growth forest	Bird	Black-naped monarch	Hypothymis azurea	0.761142	1.00981	0.434784	Arboreal Insectivore	Data	Point count	12	Bird2_10-32 g	2.08476	0.105945	6.23761	1	0	0	0	0	0	0.76	0.76	0.67	0.8	0.76	0.9	0.0669104	0.0669104	0.146969	0.0793725	0.132	0.151046
OG_Maliau	Old-growth forest	Bird	Black-throated babbler	Stachyris nigricollis	0.205811	0.54166	0.150138	Arboreal Insectivore	Data	Point count	25	Bird2_10-32 g	0.929255	0.0478884	2.7664	0.9	0.1	0	0	0	0	0.76	0.76	0.67	0.8	0.76	0.9	0.0669104	0.0669104	0.146969	0.0793725	0.132	0.151046
OG_Maliau	Old-growth forest	Bird	Black-winged flycatcher-shrike	Hemipus hirundinaceus	1.55283	1.43013	0.645961	Arboreal Insectivore	Data	Point count	13	Bird2_10-32 g	4.49145	0.285339	13.2365	1	0	0	0	0	0	0.76	0.76	0.67	0.8	0.76	0.9	0.0669104	0.0669104	0.146969	0.0793725	0.132	0.151046
OG_Maliau	Old-growth forest	Bird	Blue-banded kingfisher	Alcedo euryzona	0.0963358	0.366802	0.0740185	Arboreal Omnivore	Data	Point count	44	Bird3_32-100 g	0.622826	0.0238176	1.85759	0	1	0	0	0	0	0.78	0.78	0.63	0.75	0.44	0.94	0.0928655	0.0928655	0.168	0.139427	0.149923	0.106489
OG_Maliau	Old-growth forest	Bird	Blue-crowned hanging parrot	Loriculus galgulus	1.60777	1.35924	0.714929	Arboreal Frugivore	Data	Point count	28	Bird2_10-32 g	9.45977	0.622072	34.1736	0	0	1	0	0	0	0.78	0.78	0.63	0.75	0.44	0.94	0.0928655	0.0928655	0.168	0.139427	0.149923	0.106489
OG_Maliau	Old-growth forest	Bird	Blue-eared barbet	Megalaima australis	0.440129	0.812745	0.270768	Arboreal Frugivore	Data	Point count	35	Bird3_32-100 g	2.94722	0.134917	10.1747	0.2	0.1	0.7	0	0	0	0.64	0.78	0.63	0.75	0.61	0.94	0.0928655	0.0928655	0.168	0.139427	0.0831384	0.106489
OG_Maliau	Old-growth forest	Bird	Blue-eared kingfisher	Alcedo meninting	0.143231	0.454252	0.106552	Arboreal Omnivore	Data	Point count	28	Bird2_10-32 g	0.680675	0.0294878	2.0064	0	1	0	0	0	0	0.78	0.78	0.63	0.75	0.44	0.94	0.0928655	0.0928655	0.168	0.139427	0.149923	0.106489
OG_Maliau	Old-growth forest	Bird	Blue-headed pitta	Pitta baudii	1.98456	1.3148	0.832683	Terrestrial Insectivore	Data	Point count	72	Bird3_32-100 g	18.4152	1.58948	52.1492	0.9	0.1	0	0	0	0	0.76	0.76	0.67	0.8	0.76	0.9	0.0669104	0.0669104	0.146969	0.0793725	0.132	0.151046
OG_Maliau	Old-growth forest	Bird	Blue-tailed bee-eater	Merops philippinus	0.652239	1.03294	0.369642	Arboreal Insectivore	Data	Point count	38	Bird3_32-100 g	3.81617	0.187413	11.4545	0.9	0.1	0	0	0	0	0.78	0.78	0.63	0.75	0.44	0.94	0.0928655	0.0928655	0.168	0.139427	0.149923	0.106489
OG_Maliau	Old-growth forest	Bird	Bold-striped tit-babbler	Macronous bornensis	0.510854	0.531761	0.291223	Arboreal Insectivore	Data	Point count	14	Bird2_10-32 g	1.5541	0.0990069	4.48645	1	0	0	0	0	0	0.76	0.76	0.67	0.8	0.76	0.9	0.0669104	0.0669104	0.146969	0.0793725	0.132	0.151046
OG_Maliau	Old-growth forest	Bird	Bornean blue flycatcher	Cyornis superbus	0.641804	0.594871	0.406652	Arboreal Insectivore	Data	Point count	18	Bird2_10-32 g	2.31692	0.157614	6.52217	1	0	0	0	0	0	0.76	0.76	0.67	0.8	0.76	0.9	0.0669104	0.0669104	0.146969	0.0793725	0.132	0.151046
OG_Maliau	Old-growth forest	Bird	Bornean bristlehead	Pityriasis gymnocephala	0.385948	0.610141	0.257164	Arboreal Insectivore	Data	Point count	130	Bird4_100-316 g	5.85898	0.260536	18.3465	0.2	0.1	0.7	0	0	0	0.76	0.76	0.67	0.8	0.76	0.9	0.0669104	0.0669104	0.146969	0.0793725	0.132	0.151046
OG_Maliau	Old-growth forest	Bird	Bornean wren-babbler	Ptilocichla leucogrammica	0.159457	0.472861	0.122181	Terrestrial Insectivore	Data	Point count	40	Bird3_32-100 g	0.99155	0.0419251	2.96177	1	0	0	0	0	0	0.76	0.76	0.67	0.8	0.76	0.9	0.0669104	0.0669104	0.146969	0.0793725	0.132	0.151046
OG_Maliau	Old-growth forest	Bird	Brown barbet	Calorhamphus fuliginosus	1.18877	1.13964	0.585021	Arboreal Omnivore	Data	Point count	42	Bird3_32-100 g	9.17552	0.563119	31.1647	0.3	0	0.7	0	0	0	0.64	0.78	0.63	0.75	0.61	0.94	0.0928655	0.0928655	0.168	0.139427	0.0831384	0.106489
OG_Maliau	Old-growth forest	Bird	Brown fulvetta	Alcippe brunneicauda	1.9278	1.40221	0.731508	Arboreal Omnivore	Data	Point count	15	Bird2_10-32 g	6.14679	0.498339	17.3047	1	0	0	0	0	0	0.76	0.76	0.67	0.8	0.76	0.9	0.0669104	0.0669104	0.146969	0.0793725	0.132	0.151046
OG_Maliau	Old-growth forest	Bird	Brown-throated sunbird	Anthreptes malacensis	0.202121	0.54542	0.145661	Nectivore	Data	Point count	12	Bird2_10-32 g	0.51681	0.0243815	1.65269	0.2	0	0.2	0	0	0.6	0.76	0.76	0.67	0.8	0.76	0.9	0.0669104	0.0669104	0.146969	0.0793725	0.132	0.151046
OG_Maliau	Old-growth forest	Bird	Buff-rumped woodpecker	Meiglyptes tristis	0.447033	0.686479	0.294824	Arboreal Insectivore	Data	Point count	40	Bird3_32-100 g	3.30099	0.153826	9.99093	1	0	0	0	0	0	0.64	0.78	0.63	0.75	0.61	0.94	0.0928655	0.0928655	0.168	0.139427	0.0831384	0.106489
OG_Maliau	Old-growth forest	Bird	Buff-vented bulbul	Iole olivacea	2.05824	1.48412	0.810403	Arboreal Frugivore	Data	Point count	25	Bird2_10-32 g	10.167	0.819971	30.8733	0.3	0	0.7	0	0	0	0.76	0.76	0.67	0.8	0.76	0.9	0.0669104	0.0669104	0.146969	0.0793725	0.132	0.151046
OG_Maliau	Old-growth forest	Bird	Bushy-crested hornbill	Anorrhinus galeritus	0.345543	0.723789	0.228507	Arboreal Frugivore	Data	Point count	1200	Bird6_>1000 g	25.2658	1.11561	89.3922	0.1	0.1	0.8	0	0	0	0.78	0.78	0.63	0.75	0.44	0.94	0.0928655	0.0928655	0.168	0.139427	0.149923	0.106489
OG_Maliau	Old-growth forest	Bird	Chestnut munia	Lonchura atricapilla	0.0977675	0.368331	0.0775194	Terrestrial Granivore	Data	Point count	12	Bird2_10-32 g	0.254395	0.0103887	0.751541	0	0	0	1	0	0	0.76	0.76	0.67	0.8	0.76	0.9	0.0669104	0.0669104	0.146969	0.0793725	0.132	0.151046
OG_Maliau	Old-growth forest	Bird	Chestnut-backed scimitar babbler	Pomatorhinus montanus	2.00549	1.59954	0.756939	Arboreal Insectivore	Data	Point count	20	Bird2_10-32 g	7.77841	0.515732	21.8264	1	0	0	0	0	0	0.76	0.76	0.67	0.8	0.76	0.9	0.0669104	0.0669104	0.146969	0.0793725	0.132	0.151046
OG_Maliau	Old-growth forest	Bird	Chestnut-breasted malkoha	Phaenicophaeus curvirostris	0.249621	0.610989	0.177469	Arboreal Insectivore	Data	Point count	180	Bird4_100-316 g	4.31249	0.179033	12.9154	0.9	0	0.1	0	0	0	0.78	0.78	0.63	0.75	0.44	0.94	0.0928655	0.0928655	0.168	0.139427	0.149923	0.106489
OG_Maliau	Old-growth forest	Bird	Chestnut-naped forktail	Enicurus ruficapillus	0.205016	0.544606	0.146887	Arboreal Omnivore	Data	Point count	27	Bird2_10-32 g	0.975472	0.0412967	2.88753	1	0	0	0	0	0	0.76	0.76	0.67	0.8	0.76	0.9	0.0669104	0.0669104	0.146969	0.0793725	0.132	0.151046
OG_Maliau	Old-growth forest	Bird	Chestnut-necklaced partridge	Arborophila charltonii	0.205779	0.544027	0.147637	Terrestrial Omivore	Data	Point count	275	Bird4_100-316 g	5.47881	0.235497	19.0489	0.6	0	0.2	0.2	0	0	0.7	0.7	0.57	0.65	0.42	0.94	0.169741	0.169741	0.19799	0.182	0.122589	0.106489
OG_Maliau	Old-growth forest	Bird	Chestnut-rumped babbler	Stachyris maculata	2.98966	1.81286	0.923306	Arboreal Insectivore	Data	Point count	30	Bird2_10-32 g	15.283	1.41565	43.1954	1	0	0	0	0	0	0.76	0.76	0.67	0.8	0.76	0.9	0.0669104	0.0669104	0.146969	0.0793725	0.132	0.151046
OG_Maliau	Old-growth forest	Bird	Chestnut-winged babbler	Stachyris erythroptera	4.64922	2.544	1	Arboreal Insectivore	Data	Point count	12	Bird2_10-32 g	12.7342	1.39644	36.6751	1	0	0	0	0	0	0.76	0.76	0.67	0.8	0.76	0.9	0.0669104	0.0669104	0.146969	0.0793725	0.132	0.151046
OG_Maliau	Old-growth forest	Bird	Collared kingfisher	Todiramphus chloris	0.100822	0.369846	0.0753438	Arboreal Omnivore	Data	Point count	80	Bird3_32-100 g	0.979368	0.0426486	2.86704	0.3	0.7	0	0	0	0	0.78	0.78	0.63	0.75	0.44	0.94	0.0928655	0.0928655	0.168	0.139427	0.149923	0.106489
OG_Maliau	Old-growth forest	Bird	Cream-vented bulbul	Pycnonotus simplex	0.0982447	0.374493	0.0728182	Arboreal Omnivore	Data	Point count	29	Bird2_10-32 g	0.536908	0.0222408	1.69526	0.3	0	0.7	0	0	0	0.76	0.76	0.67	0.8	0.76	0.9	0.0669104	0.0669104	0.146969	0.0793725	0.132	0.151046
OG_Maliau	Old-growth forest	Bird	Crested jay	Platylophus galericulatus	0.46084	0.708057	0.302051	Arboreal Omnivore	Data	Point count	100	Bird4_100-316 g	5.56387	0.295195	16.6632	0.7	0	0.3	0	0	0	0.76	0.76	0.67	0.8	0.76	0.9	0.0669104	0.0669104	0.146969	0.0793725	0.132	0.151046
OG_Maliau	Old-growth forest	Bird	Crested serpent-eagle	Spilornis cheela	0.149976	0.462297	0.111403	Raptor	Data	Point count	800	Bird5_316-1000 g	6.64805	0.307438	19.4787	0	1	0	0	0	0	0.82	0.82	0.63	0.75	0.44	0.94	0.0797371	0.0797371	0.168	0.139427	0.149923	0.106489
OG_Maliau	Old-growth forest	Bird	Crimson sunbird	Aethopyga siparaja	0.600985	0.722434	0.38187	Nectivore	Data	Point count	6	Bird1_<10 g	0.912745	0.0481189	2.92981	0.1	0	0.1	0	0	0.8	0.76	0.76	0.67	0.8	0.76	0.9	0.0669104	0.0669104	0.146969	0.0793725	0.132	0.151046
OG_Maliau	Old-growth forest	Bird	Dark-necked tailorbird	Orthotomus atrogularis	2.2868	1.84112	0.769942	Arboreal Insectivore	Data	Point count	7	Bird1_<10 g	4.33919	0.322481	12.4641	1	0	0	0	0	0	0.76	0.76	0.67	0.8	0.76	0.9	0.0669104	0.0669104	0.146969	0.0793725	0.132	0.151046
OG_Maliau	Old-growth forest	Bird	Dark-throated oriole	Oriolus xanthonotus	0.394061	0.774027	0.243611	Arboreal Insectivore	Data	Point count	42	Bird3_32-100 g	2.5672	0.121653	7.36648	0.9	0	0.1	0	0	0	0.76	0.76	0.67	0.8	0.76	0.9	0.0669104	0.0669104	0.146969	0.0793725	0.132	0.151046
OG_Maliau	Old-growth forest	Bird	Diards trogon	Harpactes diardii	0.393393	0.763991	0.252338	Arboreal Insectivore	Data	Point count	101	Bird4_100-316 g	4.47875	0.181299	13.4974	1	0	0	0	0	0	0.78	0.78	0.63	0.75	0.44	0.94	0.0928655	0.0928655	0.168	0.139427	0.149923	0.106489
OG_Maliau	Old-growth forest	Bird	Dusky broadbill	Corydon sumatranus	0.64944	0.774083	0.398775	Arboreal Insectivore	Data	Point count	140	Bird4_100-316 g	9.47809	0.477681	27.4887	1	0	0	0	0	0	0.76	0.76	0.67	0.8	0.76	0.9	0.0669104	0.0669104	0.146969	0.0793725	0.132	0.151046
OG_Maliau	Old-growth forest	Bird	Dusky munia	Lonchura fuscans	0.282167	0.414227	0.167542	Terrestrial Granivore	Data	Point count	10	Bird2_10-32 g	0.648483	0.0301021	1.93787	0	0	0	1	0	0	0.76	0.76	0.67	0.8	0.76	0.9	0.0669104	0.0669104	0.146969	0.0793725	0.132	0.151046
OG_Maliau	Old-growth forest	Bird	Emerald dove	Chalcophaps indica	0.846025	0.980795	0.469942	Terrestrial Granivore	Data	Point count	130	Bird4_100-316 g	11.7394	0.601046	34.0584	0	0	0	1	0	0	0.78	0.78	0.63	0.76	0.44	0.94	0.0928655	0.0928655	0.168	0.054	0.149923	0.106489
OG_Maliau	Old-growth forest	Bird	Ferruginous babbler	Trichastoma bicolor	2.15846	1.33827	0.829732	Arboreal Insectivore	Data	Point count	30	Bird2_10-32 g	11.034	1.03308	30.5706	1	0	0	0	0	0	0.76	0.76	0.67	0.8	0.76	0.9	0.0669104	0.0669104	0.146969	0.0793725	0.132	0.151046
OG_Maliau	Old-growth forest	Bird	Fiery minivet	Pericrocotus igneus	0.37793	0.605654	0.252338	Arboreal Insectivore	Data	Point count	15	Bird2_10-32 g	1.20503	0.0596451	3.46634	1	0	0	0	0	0	0.76	0.76	0.67	0.8	0.76	0.9	0.0669104	0.0669104	0.146969	0.0793725	0.132	0.151046
OG_Maliau	Old-growth forest	Bird	Finschs bulbul	Alophoixus finschii	1.31103	1.13406	0.647587	Arboreal Omnivore	Data	Point count	23	Bird2_10-32 g	6.11854	0.419572	18.3718	0.3	0	0.7	0	0	0	0.76	0.76	0.67	0.8	0.76	0.9	0.0669104	0.0669104	0.146969	0.0793725	0.132	0.151046
OG_Maliau	Old-growth forest	Bird	Fluffy-backed tit-babbler	Macronous ptilosus	1.30613	1.25123	0.629907	Arboreal Insectivore	Data	Point count	25	Bird2_10-32 g	5.8973	0.355746	16.7893	1	0	0	0	0	0	0.76	0.76	0.67	0.8	0.76	0.9	0.0669104	0.0669104	0.146969	0.0793725	0.132	0.151046
OG_Maliau	Old-growth forest	Bird	Glossy swiftlet	Collocalia esculenta	0.400519	0.635835	0.267992	Arboreal Insectivore	Data	Point count	7	Bird1_<10 g	0.740496	0.03463	2.18546	1	0	0	0	0	0	0.78	0.78	0.63	0.75	0.44	0.94	0.0928655	0.0928655	0.168	0.139427	0.149923	0.106489
OG_Maliau	Old-growth forest	Bird	Golden-bellied gerygone	Gerygone sulphurea	0.0627392	0.290767	0.0457114	Arboreal Insectivore	Data	Point count	8	Bird1_<10 g	0.13038	0.00534387	0.395231	1	0	0	0	0	0	0.76	0.76	0.67	0.8	0.76	0.9	0.0669104	0.0669104	0.146969	0.0793725	0.132	0.151046
OG_Maliau	Old-growth forest	Bird	Golden-whiskered barbet	Megalaima chrysopogon	1.07029	1.17693	0.54051	Arboreal Insectivore	Data	Point count	160	Bird4_100-316 g	20.5403	1.09838	68.2524	0.3	0	0.7	0	0	0	0.64	0.78	0.63	0.75	0.61	0.94	0.0928655	0.0928655	0.168	0.139427	0.0831384	0.106489
OG_Maliau	Old-growth forest	Bird	Greater coucal	Centropus sinensis	0.0966858	0.370678	0.0742686	Terrestrial Insectivore	Data	Point count	230	Bird4_100-316 g	1.79665	0.0774257	5.35759	0.6	0	0	0	0	0.4	0.78	0.78	0.63	0.75	0.44	0.94	0.0928655	0.0928655	0.168	0.139427	0.149923	0.106489
OG_Maliau	Old-growth forest	Bird	Greater green leafbird	Chloropsis sonnerati	0.4079	0.647689	0.274544	Arboreal Frugivore	Data	Point count	45	Bird3_32-100 g	3.04361	0.15347	9.90423	0.2	0	0.8	0	0	0	0.76	0.76	0.67	0.8	0.76	0.9	0.0669104	0.0669104	0.146969	0.0793725	0.132	0.151046
OG_Maliau	Old-growth forest	Bird	Greater racquet-tailed drongo	Dicrurus paradiseus	0.238803	0.583038	0.164241	Arboreal Insectivore	Data	Point count	105	Bird4_100-316 g	2.8651	0.120134	8.41119	1	0	0	0	0	0	0.76	0.76	0.67	0.8	0.76	0.9	0.0669104	0.0669104	0.146969	0.0793725	0.132	0.151046
OG_Maliau	Old-growth forest	Bird	Green broadbill	Calyptomena viridis	0.691308	0.818042	0.42083	Arboreal Frugivore	Data	Point count	60	Bird3_32-100 g	5.97023	0.29108	17.5514	0.6	0	0.4	0	0	0	0.76	0.76	0.67	0.8	0.76	0.9	0.0669104	0.0669104	0.146969	0.0793725	0.132	0.151046
OG_Maliau	Old-growth forest	Bird	Green iora	Aegithina viridissima	5.27786	3.3659	0.937959	Arboreal Insectivore	Data	Point count	12	Bird2_10-32 g	14.456	1.29079	41.2612	1	0	0	0	0	0	0.76	0.76	0.67	0.8	0.76	0.9	0.0669104	0.0669104	0.146969	0.0793725	0.132	0.151046
OG_Maliau	Old-growth forest	Bird	Grey-and-buff woodpecker	Hemicircus concretus	0.330081	0.541245	0.227682	Arboreal Insectivore	Data	Point count	30	Bird2_10-32 g	2.00374	0.0961948	6.04112	1	0	0	0	0	0	0.64	0.78	0.63	0.75	0.61	0.94	0.0928655	0.0928655	0.168	0.139427	0.0831384	0.106489
OG_Maliau	Old-growth forest	Bird	Grey-cheeked bulbul	Alophoixus bres	1.01643	1.11912	0.535284	Arboreal Omnivore	Data	Point count	48	Bird3_32-100 g	7.73274	0.442441	23.6591	0.4	0	0.6	0	0	0	0.76	0.76	0.67	0.8	0.76	0.9	0.0669104	0.0669104	0.146969	0.0793725	0.132	0.151046
OG_Maliau	Old-growth forest	Bird	Grey-chested jungle-flycatcher	Rhinomyias umbratilis	0.594495	0.714708	0.378095	Arboreal Insectivore	Data	Point count	18	Bird2_10-32 g	2.14614	0.115962	6.3678	1	0	0	0	0	0	0.76	0.76	0.67	0.8	0.76	0.9	0.0669104	0.0669104	0.146969	0.0793725	0.132	0.151046
OG_Maliau	Old-growth forest	Bird	Grey-headed babbler	Stachyris poliocephala	0.486165	0.88264	0.299025	Arboreal Insectivore	Data	Point count	25	Bird2_10-32 g	2.19508	0.0984248	6.43107	1	0	0	0	0	0	0.76	0.76	0.67	0.8	0.76	0.9	0.0669104	0.0669104	0.146969	0.0793725	0.132	0.151046
OG_Maliau	Old-growth forest	Bird	Grey-headed canary-flycatcher	Culicicapa ceylonensis	1.15784	1.00266	0.613353	Arboreal Insectivore	Data	Point count	8	Bird1_<10 g	2.40615	0.14861	6.84026	1	0	0	0	0	0	0.76	0.76	0.67	0.8	0.76	0.9	0.0669104	0.0669104	0.146969	0.0793725	0.132	0.151046
OG_Maliau	Old-growth forest	Bird	Hairy-backed bulbul	Tricholestes criniger	2.17265	1.54494	0.823981	Arboreal Omnivore	Data	Point count	18	Bird2_10-32 g	8.68615	0.666114	27.267	0.2	0	0.8	0	0	0	0.76	0.76	0.67	0.8	0.76	0.9	0.0669104	0.0669104	0.146969	0.0793725	0.132	0.151046
OG_Maliau	Old-growth forest	Bird	Helmeted hornbill	Rhinoplax vigil	0.399787	0.635141	0.265541	Arboreal Frugivore	Data	Point count	2800	Bird6_>1000 g	51.0127	2.58526	171.482	0.1	0.2	0.7	0	0	0	0.78	0.78	0.63	0.75	0.44	0.94	0.0928655	0.0928655	0.168	0.139427	0.149923	0.106489
OG_Maliau	Old-growth forest	Bird	Hill myna	Gracula religiosa	0.522911	0.909785	0.316354	Arboreal Frugivore	Data	Point count	200	Bird4_100-316 g	11.0366	0.498297	36.7368	0	0	1	0	0	0	0.76	0.76	0.67	0.8	0.76	0.9	0.0669104	0.0669104	0.146969	0.0793725	0.132	0.151046
OG_Maliau	Old-growth forest	Bird	Hooded pitta	Pitta sordida	0.474775	0.559827	0.314629	Terrestrial Insectivore	Data	Point count	60	Bird3_32-100 g	3.89115	0.198668	11.1985	1	0	0	0	0	0	0.76	0.76	0.67	0.8	0.76	0.9	0.0669104	0.0669104	0.146969	0.0793725	0.132	0.151046
OG_Maliau	Old-growth forest	Bird	Horsfields babbler	Malacocincla sepiaria	0.329731	0.703011	0.21898	Terrestrial Insectivore	Data	Point count	30	Bird2_10-32 g	1.68557	0.0767201	4.82671	1	0	0	0	0	0	0.76	0.76	0.67	0.8	0.76	0.9	0.0669104	0.0669104	0.146969	0.0793725	0.132	0.151046
OG_Maliau	Old-growth forest	Bird	Large woodshrike	Tephrodornis gularis	1.00971	1.3305	0.505176	Arboreal Insectivore	Data	Point count	38	Bird3_32-100 g	6.06316	0.34263	17.5803	1	0	0	0	0	0	0.76	0.76	0.67	0.8	0.76	0.9	0.0669104	0.0669104	0.146969	0.0793725	0.132	0.151046
OG_Maliau	Old-growth forest	Bird	Lesser coucal	Centropus bengalensis	0.0978948	0.364686	0.0751438	Terrestrial Insectivore	Data	Point count	140	Bird4_100-316 g	1.39207	0.0595678	4.12222	0.8	0.2	0	0	0	0	0.78	0.78	0.63	0.75	0.44	0.94	0.0928655	0.0928655	0.168	0.139427	0.149923	0.106489
OG_Maliau	Old-growth forest	Bird	Lesser green leafbird	Chloropsis cyanopogon	2.0487	1.6611	0.777019	Arboreal Frugivore	Data	Point count	21	Bird2_10-32 g	8.21443	0.582682	23.8513	1	0	0	0	0	0	0.76	0.76	0.67	0.8	0.76	0.9	0.0669104	0.0669104	0.146969	0.0793725	0.132	0.151046
OG_Maliau	Old-growth forest	Bird	Little spiderhunter	Arachnothera longirostra	1.90928	1.48591	0.771743	Nectivore	Data	Point count	12	Bird2_10-32 g	4.57873	0.344922	14.5643	0.2	0	0	0	0	0.8	0.76	0.76	0.67	0.8	0.76	0.9	0.0669104	0.0669104	0.146969	0.0793725	0.132	0.151046
OG_Maliau	Old-growth forest	Bird	Long-tailed parakeet	Psittacula longicauda	0.199035	0.534512	0.138735	Arboreal Frugivore	Data	Point count	175	Bird4_100-316 g	4.00079	0.19638	14.4562	0.1	0	0.9	0	0	0	0.78	0.78	0.63	0.75	0.44	0.94	0.0928655	0.0928655	0.168	0.139427	0.149923	0.106489
OG_Maliau	Old-growth forest	Bird	Malaysian blue flycatcher	Cyornis turcosus	0.312869	0.506374	0.203826	Arboreal Insectivore	Data	Point count	12	Bird2_10-32 g	0.856946	0.0411532	2.4781	1	0	0	0	0	0	0.76	0.76	0.67	0.8	0.76	0.9	0.0669104	0.0669104	0.146969	0.0793725	0.132	0.151046
OG_Maliau	Old-growth forest	Bird	Maroon woodpecker	Blythipicus rubiginosus	1.29423	1.33686	0.594974	Arboreal Insectivore	Data	Point count	80	Bird3_32-100 g	15.3221	0.841791	46.871	1	0	0	0	0	0	0.64	0.78	0.63	0.75	0.61	0.94	0.0928655	0.0928655	0.168	0.139427	0.0831384	0.106489
OG_Maliau	Old-growth forest	Bird	Maroon-breasted philentoma	Philentoma pyrhoptera	0.734163	0.861639	0.438885	Arboreal Insectivore	Data	Point count	32	Bird3_32-100 g	3.92164	0.201106	11.3641	1	0	0	0	0	0	0.76	0.76	0.67	0.8	0.76	0.9	0.0669104	0.0669104	0.146969	0.0793725	0.132	0.151046
OG_Maliau	Old-growth forest	Bird	Moustached babbler	Malacopteron magnirostre	0.902496	0.844382	0.489672	Arboreal Insectivore	Data	Point count	23	Bird2_10-32 g	3.84991	0.22688	11.2299	1	0	0	0	0	0	0.76	0.76	0.67	0.8	0.76	0.9	0.0669104	0.0669104	0.146969	0.0793725	0.132	0.151046
OG_Maliau	Old-growth forest	Bird	Nest swiftlet sp.	Aerodramus sp.	0.146731	0.45907	0.108402	Arboreal Insectivore	Data	Point count	13	Bird2_10-32 g	0.413527	0.0189496	1.2885	1	0	0	0	0	0	0.78	0.78	0.63	0.75	0.44	0.94	0.0928655	0.0928655	0.168	0.139427	0.149923	0.106489
OG_Maliau	Old-growth forest	Bird	Olive-backed woodpecker	Dinopium rafflesii	0.145713	0.455108	0.112628	Arboreal Insectivore	Data	Point count	70	Bird3_32-100 g	1.57511	0.0709817	4.80499	1	0	0	0	0	0	0.64	0.78	0.63	0.75	0.61	0.94	0.0928655	0.0928655	0.168	0.139427	0.0831384	0.106489
OG_Maliau	Old-growth forest	Bird	Olive-winged bulbul	Pycnonotus plumosus	0.0968767	0.368608	0.0763691	Arboreal Omnivore	Data	Point count	30	Bird2_10-32 g	0.554437	0.0248764	1.80516	0.11	0	0.89	0	0	0	0.76	0.76	0.67	0.8	0.76	0.9	0.0669104	0.0669104	0.146969	0.0793725	0.132	0.151046
OG_Maliau	Old-growth forest	Bird	Orange-bellied flowerpecker	Dicaeum trigonostigma	1.68871	1.41066	0.647737	Arboreal Frugivore	Data	Point count	8	Bird1_<10 g	3.98076	0.263856	13.2538	0	0	1	0	0	0	0.76	0.76	0.67	0.8	0.76	0.9	0.0669104	0.0669104	0.146969	0.0793725	0.132	0.151046
OG_Maliau	Old-growth forest	Bird	Oriental dwarf-kingfisher	Ceyx erithaca	1.72323	1.40418	0.696399	Arboreal Omnivore	Data	Point count	17	Bird2_10-32 g	5.82997	0.388558	16.9437	0.5	0.5	0	0	0	0	0.78	0.78	0.63	0.75	0.44	0.94	0.0928655	0.0928655	0.168	0.139427	0.149923	0.106489
OG_Maliau	Old-growth forest	Bird	Oriental magpie-robin	Copsychus saularis	0.243703	0.384432	0.158365	Arboreal Insectivore	Data	Point count	40	Bird3_32-100 g	1.51542	0.0686375	4.3762	1	0	0	0	0	0	0.76	0.76	0.67	0.8	0.76	0.9	0.0669104	0.0669104	0.146969	0.0793725	0.132	0.151046
OG_Maliau	Old-growth forest	Bird	Pacific swallow	Hirundo tahitica	0.113389	0.40153	0.0886722	Arboreal Insectivore	Data	Point count	15	Bird2_10-32 g	0.36154	0.0160192	1.05272	1	0	0	0	0	0	0.76	0.76	0.67	0.8	0.76	0.9	0.0669104	0.0669104	0.146969	0.0793725	0.132	0.151046
OG_Maliau	Old-growth forest	Bird	Pied fantail	Rhipidura javanica	0.239631	0.371814	0.154014	Arboreal Insectivore	Data	Point count	15	Bird2_10-32 g	0.764063	0.0406567	2.34305	1	0	0	0	0	0	0.76	0.76	0.67	0.8	0.76	0.9	0.0669104	0.0669104	0.146969	0.0793725	0.132	0.151046
OG_Maliau	Old-growth forest	Bird	Plain sunbird	Anthreptes simplex	1.19144	1.35584	0.563616	Nectivore	Data	Point count	12	Bird2_10-32 g	2.85724	0.150645	9.06283	0.2	0	0	0	0	0.8	0.76	0.76	0.67	0.8	0.76	0.9	0.0669104	0.0669104	0.146969	0.0793725	0.132	0.151046
OG_Maliau	Old-growth forest	Bird	Plaintive cuckoo	Cacomantis merulinus	0.146763	0.454249	0.108302	Arboreal Insectivore	Data	Point count	30	Bird2_10-32 g	0.731009	0.0333986	2.14767	1	0	0	0	0	0	0.78	0.78	0.63	0.75	0.44	0.94	0.0928655	0.0928655	0.168	0.139427	0.149923	0.106489
OG_Maliau	Old-growth forest	Bird	Puff-backed bulbul	Pycnonotus eutilotus	0.207593	0.546325	0.148662	Arboreal Omnivore	Data	Point count	35	Bird3_32-100 g	1.30533	0.0569956	4.13887	0.2	0	0.8	0	0	0	0.76	0.76	0.67	0.8	0.76	0.9	0.0669104	0.0669104	0.146969	0.0793725	0.132	0.151046
OG_Maliau	Old-growth forest	Bird	Purple-naped sunbird	Hypogramma hypogrammicum	2.71067	2.08082	0.84056	Nectivore	Data	Point count	12	Bird2_10-32 g	6.61606	0.453305	19.9773	0.3	0	0	0	0	0.7	0.76	0.76	0.67	0.8	0.76	0.9	0.0669104	0.0669104	0.146969	0.0793725	0.132	0.151046
OG_Maliau	Old-growth forest	Bird	Raffles's malkoha	Phaenicophaeus chlorophaeus	1.24498	1.29847	0.599575	Arboreal Insectivore	Data	Point count	55	Bird3_32-100 g	9.36998	0.510267	27.4633	1	0	0	0	0	0	0.78	0.78	0.63	0.75	0.44	0.94	0.0928655	0.0928655	0.168	0.139427	0.149923	0.106489
OG_Maliau	Old-growth forest	Bird	Red-bearded bee-eater	Nyctyornis amictus	1.30254	1.2223	0.62028	Arboreal Insectivore	Data	Point count	70	Bird3_32-100 g	11.5529	0.658362	33.201	0.8	0.2	0	0	0	0	0.78	0.78	0.63	0.75	0.44	0.94	0.0928655	0.0928655	0.168	0.139427	0.149923	0.106489
OG_Maliau	Old-growth forest	Bird	Red-eyed bulbul	Pycnonotus brunneus	0.993583	0.998401	0.542061	Arboreal Omnivore	Data	Point count	28	Bird2_10-32 g	5.36681	0.309353	17.5981	0.2	0	0.8	0	0	0	0.76	0.76	0.67	0.8	0.76	0.9	0.0669104	0.0669104	0.146969	0.0793725	0.132	0.151046
OG_Maliau	Old-growth forest	Bird	Red-naped trogon	Harpactes kasumba	0.62087	0.727916	0.376269	Arboreal Insectivore	Data	Point count	75	Bird3_32-100 g	5.77171	0.317378	17.061	1	0	0	0	0	0	0.78	0.78	0.63	0.75	0.44	0.94	0.0928655	0.0928655	0.168	0.139427	0.149923	0.106489
OG_Maliau	Old-growth forest	Bird	Red-throated barbet	Megalaima mystacophanos	0.317864	0.519694	0.217154	Arboreal Omnivore	Data	Point count	80	Bird3_32-100 g	3.8109	0.180488	13.4135	0.2	0	0.8	0	0	0	0.64	0.78	0.63	0.75	0.61	0.94	0.0928655	0.0928655	0.168	0.139427	0.0831384	0.106489
OG_Maliau	Old-growth forest	Bird	Rhinoceros hornbill	Buceros rhinoceros	0.532647	0.63649	0.346062	Arboreal Frugivore	Data	Point count	2300	Bird6_>1000 g	60.6575	2.96422	211.359	0.1	0.1	0.8	0	0	0	0.78	0.78	0.63	0.75	0.44	0.94	0.0928655	0.0928655	0.168	0.139427	0.149923	0.106489
OG_Maliau	Old-growth forest	Bird	Ruby-cheeked sunbird	Anthreptes singalensis	0.254297	0.607535	0.172343	Nectivore	Data	Point count	8	Bird1_<10 g	0.485117	0.0222192	1.54559	0.1	0	0.2	0	0	0.7	0.76	0.76	0.67	0.8	0.76	0.9	0.0669104	0.0669104	0.146969	0.0793725	0.132	0.151046
OG_Maliau	Old-growth forest	Bird	Rufous piculet	Sasia abnormis	0.963008	1.07744	0.516029	Arboreal Insectivore	Data	Point count	10	Bird2_10-32 g	2.76651	0.147055	8.33125	1	0	0	0	0	0	0.64	0.78	0.63	0.75	0.61	0.94	0.0928655	0.0928655	0.168	0.139427	0.0831384	0.106489
OG_Maliau	Old-growth forest	Bird	Rufous woodpecker	Celeus brachyurus	0.193053	0.529626	0.14051	Arboreal Insectivore	Data	Point count	90	Bird3_32-100 g	2.47639	0.113818	7.636	1	0	0	0	0	0	0.64	0.78	0.63	0.75	0.61	0.94	0.0928655	0.0928655	0.168	0.139427	0.0831384	0.106489
OG_Maliau	Old-growth forest	Bird	Rufous-crowned babbler	Malacopteron magnum	0.998387	1.07254	0.504151	Arboreal Insectivore	Data	Point count	28	Bird2_10-32 g	4.86947	0.282531	14.213	1	0	0	0	0	0	0.76	0.76	0.67	0.8	0.76	0.9	0.0669104	0.0669104	0.146969	0.0793725	0.132	0.151046
OG_Maliau	Old-growth forest	Bird	Rufous-fronted babbler	Stachyris rufifrons	3.3805	2.10025	0.941885	Arboreal Insectivore	Data	Point count	11	Bird2_10-32 g	8.72647	0.831895	25.5639	1	0	0	0	0	0	0.76	0.76	0.67	0.8	0.76	0.9	0.0669104	0.0669104	0.146969	0.0793725	0.132	0.151046
OG_Maliau	Old-growth forest	Bird	Rufous-tailed shama	Trichixos pyrropygus	0.649026	0.773892	0.403426	Arboreal Insectivore	Data	Point count	43	Bird3_32-100 g	4.23958	0.227661	12.0245	1	0	0	0	0	0	0.76	0.76	0.67	0.8	0.76	0.9	0.0669104	0.0669104	0.146969	0.0793725	0.132	0.151046
OG_Maliau	Old-growth forest	Bird	Rufous-tailed tailorbird	Orthotomus sericeus	0.431857	0.628857	0.248962	Arboreal Insectivore	Data	Point count	7	Bird1_<10 g	0.819446	0.0354774	2.35915	1	0	0	0	0	0	0.76	0.76	0.67	0.8	0.76	0.9	0.0669104	0.0669104	0.146969	0.0793725	0.132	0.151046
OG_Maliau	Old-growth forest	Bird	Rufous-winged philentoma	Philentoma velata	2.53177	1.77375	0.853488	Arboreal Insectivore	Data	Point count	20	Bird2_10-32 g	9.81963	0.723927	28.155	1	0	0	0	0	0	0.76	0.76	0.67	0.8	0.76	0.9	0.0669104	0.0669104	0.146969	0.0793725	0.132	0.151046
OG_Maliau	Old-growth forest	Bird	Scaly-crowned babbler	Malacopteron cinereum	0.942806	1.1687	0.492448	Arboreal Insectivore	Data	Point count	18	Bird2_10-32 g	3.40354	0.181653	9.9201	1	0	0	0	0	0	0.76	0.76	0.67	0.8	0.76	0.9	0.0669104	0.0669104	0.146969	0.0793725	0.132	0.151046
OG_Maliau	Old-growth forest	Bird	Scarlet minivet	Pericrocotus flammeus	0.25996	0.623812	0.179295	Arboreal Insectivore	Data	Point count	22	Bird2_10-32 g	1.07588	0.0465853	3.19053	1	0	0	0	0	0	0.76	0.76	0.67	0.8	0.76	0.9	0.0669104	0.0669104	0.146969	0.0793725	0.132	0.151046
OG_Maliau	Old-growth forest	Bird	Scarlet rumped trogon	Harpactes duvaucelii	1.1092	1.17756	0.540735	Arboreal Insectivore	Data	Point count	40	Bird3_32-100 g	6.72047	0.418857	20.3961	1	0	0	0	0	0	0.78	0.78	0.63	0.75	0.44	0.94	0.0928655	0.0928655	0.168	0.139427	0.149923	0.106489
OG_Maliau	Old-growth forest	Bird	Short-tailed babbler	Malacocincla malaccensis	3.40567	2.22914	0.940635	Terrestrial Insectivore	Data	Point count	23	Bird2_10-32 g	14.5281	1.21884	42.3455	1	0	0	0	0	0	0.76	0.76	0.67	0.8	0.76	0.9	0.0669104	0.0669104	0.146969	0.0793725	0.132	0.151046
OG_Maliau	Old-growth forest	Bird	Short-toed coucal	Centropus rectunguis	0.198526	0.531125	0.141685	Arboreal Insectivore	Data	Point count	200	Bird4_100-316 g	3.5992	0.151133	10.4487	0.8	0.2	0	0	0	0	0.78	0.78	0.63	0.75	0.44	0.94	0.0928655	0.0928655	0.168	0.139427	0.149923	0.106489
OG_Maliau	Old-growth forest	Bird	Silver-rumped needletail	Rhaphidura leucopygialis	0.342425	0.552248	0.225531	Arboreal Insectivore	Data	Point count	20	Bird2_10-32 g	1.29406	0.0557431	3.86977	1	0	0	0	0	0	0.78	0.78	0.63	0.75	0.44	0.94	0.0928655	0.0928655	0.168	0.139427	0.149923	0.106489
OG_Maliau	Old-growth forest	Bird	Slender-billed crow	Corvus enca	0.273832	0.454439	0.194849	Arboreal Omnivore	Data	Point count	240	Bird4_100-316 g	5.86597	0.277042	17.6022	0.4	0.2	0.2	0.2	0	0	0.76	0.76	0.67	0.8	0.76	0.9	0.0669104	0.0669104	0.146969	0.0793725	0.132	0.151046
OG_Maliau	Old-growth forest	Bird	Sooty-capped babbler	Malacopteron affine	1.10767	1.06356	0.563816	Arboreal Insectivore	Data	Point count	18	Bird2_10-32 g	3.99871	0.227475	11.3066	1	0	0	0	0	0	0.76	0.76	0.67	0.8	0.76	0.9	0.0669104	0.0669104	0.146969	0.0793725	0.132	0.151046
OG_Maliau	Old-growth forest	Bird	Spectacled bulbul	Pycnonotus erythropthalmos	5.00227	2.51323	0.960515	Arboreal Omnivore	Data	Point count	20	Bird2_10-32 g	21.4865	2.60052	64.6073	0.2	0	0.8	0	0	0	0.76	0.76	0.67	0.8	0.76	0.9	0.0669104	0.0669104	0.146969	0.0793725	0.132	0.151046
OG_Maliau	Old-growth forest	Bird	Spectacled spiderhunter	Arachnothera flavigaster	0.214179	0.55932	0.146912	Nectivore	Data	Point count	42	Bird3_32-100 g	1.20548	0.0581171	3.8319	0.2	0	0	0	0	0.8	0.76	0.76	0.67	0.8	0.76	0.9	0.0669104	0.0669104	0.146969	0.0793725	0.132	0.151046
OG_Maliau	Old-growth forest	Bird	Spotted dove	Stigmatopelia chinensis	0.101808	0.382455	0.0776194	Terrestrial Granivore	Data	Point count	150	Bird4_100-316 g	1.55729	0.0633285	4.49435	0	0	0	1	0	0	0.78	0.78	0.63	0.76	0.44	0.94	0.0928655	0.0928655	0.168	0.054	0.149923	0.106489
OG_Maliau	Old-growth forest	Bird	Spotted fantail	Rhipidura perlata	0.393679	0.626426	0.26044	Arboreal Insectivore	Data	Point count	15	Bird2_10-32 g	1.25525	0.0565372	3.69444	1	0	0	0	0	0	0.76	0.76	0.67	0.8	0.76	0.9	0.0669104	0.0669104	0.146969	0.0793725	0.132	0.151046
OG_Maliau	Old-growth forest	Bird	Streaked bulbul	Ixos malaccensis	0.530197	0.619348	0.34031	Arboreal Omnivore	Data	Point count	38	Bird3_32-100 g	3.48311	0.226172	11.2026	0.3	0	0.7	0	0	0	0.76	0.76	0.67	0.8	0.76	0.9	0.0669104	0.0669104	0.146969	0.0793725	0.132	0.151046
OG_Maliau	Old-growth forest	Bird	Streaky-breasted spiderhunter	Arachnothera affinis	0.400074	0.631211	0.264166	Nectivore	Data	Point count	40	Bird3_32-100 g	2.17819	0.0942703	6.7717	0.2	0	0	0	0	0.8	0.76	0.76	0.67	0.8	0.76	0.9	0.0669104	0.0669104	0.146969	0.0793725	0.132	0.151046
OG_Maliau	Old-growth forest	Bird	Striped wren-babbler	Kenopia striata	1.19997	1.01454	0.609752	Terrestrial Insectivore	Data	Point count	20	Bird2_10-32 g	4.65414	0.293357	13.3215	1	0	0	0	0	0	0.76	0.76	0.67	0.8	0.76	0.9	0.0669104	0.0669104	0.146969	0.0793725	0.132	0.151046
OG_Maliau	Old-growth forest	Bird	Van Hassalt's sunbird	Leptocoma brasiliana	0.335235	0.55519	0.230308	Nectivore	Data	Point count	8	Bird1_<10 g	0.609966	0.0269219	1.96462	0.2	0	0	0	0	0.8	0.76	0.76	0.67	0.8	0.76	0.9	0.0669104	0.0669104	0.146969	0.0793725	0.132	0.151046
OG_Maliau	Old-growth forest	Bird	Verditer flycatcher	Eumyias thalassinus	0.144281	0.449979	0.110228	Arboreal Insectivore	Data	Point count	18	Bird2_10-32 g	0.520857	0.0220387	1.49552	1	0	0	0	0	0	0.76	0.76	0.67	0.8	0.76	0.9	0.0669104	0.0669104	0.146969	0.0793725	0.132	0.151046
OG_Maliau	Old-growth forest	Bird	Violet cuckoo	Chrysococcyx xanthorhynchus	0.477925	0.737624	0.2983	Arboreal Insectivore	Data	Point count	21	Bird2_10-32 g	1.86715	0.0926671	5.42346	1	0	0	0	0	0	0.78	0.78	0.63	0.75	0.44	0.94	0.0928655	0.0928655	0.168	0.139427	0.149923	0.106489
OG_Maliau	Old-growth forest	Bird	Whiskered treeswift	Hemiprocne comata	0.628442	0.556731	0.387797	Arboreal Insectivore	Data	Point count	23	Bird2_10-32 g	2.6121	0.151888	7.6539	1	0	0	0	0	0	0.78	0.78	0.63	0.75	0.44	0.94	0.0928655	0.0928655	0.168	0.139427	0.149923	0.106489
OG_Maliau	Old-growth forest	Bird	White-chested babbler	Trichastoma rostratum	1.00023	0.843503	0.543536	Terrestrial Insectivore	Data	Point count	22	Bird2_10-32 g	4.13961	0.291081	11.8967	1	0	0	0	0	0	0.76	0.76	0.67	0.8	0.76	0.9	0.0669104	0.0669104	0.146969	0.0793725	0.132	0.151046
OG_Maliau	Old-growth forest	Bird	White-crowned forktail	Enicurus leschenaulti	0.563317	0.951229	0.333458	Terrestrial Insectivore	Data	Point count	32	Bird3_32-100 g	3.00904	0.146648	8.75333	1	0	0	0	0	0	0.76	0.76	0.67	0.8	0.76	0.9	0.0669104	0.0669104	0.146969	0.0793725	0.132	0.151046
OG_Maliau	Old-growth forest	Bird	White-crowned shama	Copsychus stricklandii	2.75528	1.6125	0.910053	Arboreal Insectivore	Data	Point count	35	Bird3_32-100 g	15.6439	1.51184	43.3843	1	0	0	0	0	0	0.76	0.76	0.67	0.8	0.76	0.9	0.0669104	0.0669104	0.146969	0.0793725	0.132	0.151046
OG_Maliau	Old-growth forest	Bird	Wreathed hornbill	Aceros undulatus	0.93148	0.914453	0.527882	Arboreal Frugivore	Data	Point count	2000	Bird6_>1000 g	100.304	6.11641	361.214	0	0	1	0	0	0	0.78	0.78	0.63	0.75	0.44	0.94	0.0928655	0.0928655	0.168	0.139427	0.149923	0.106489
OG_Maliau	Old-growth forest	Bird	Yellow-bellied bulbul	Alophoixus phaeocephalus	0.331162	0.538363	0.230883	Arboreal Omnivore	Data	Point count	30	Bird2_10-32 g	1.78385	0.0725565	5.54042	0.6	0	0.4	0	0	0	0.76	0.76	0.67	0.8	0.76	0.9	0.0669104	0.0669104	0.146969	0.0793725	0.132	0.151046
OG_Maliau	Old-growth forest	Bird	Yellow-bellied prinia	Prinia flaviventris	0.244912	0.358292	0.143236	Arboreal Insectivore	Data	Point count	9	Bird1_<10 g	0.551465	0.0271333	1.65647	1	0	0	0	0	0	0.76	0.76	0.67	0.8	0.76	0.9	0.0669104	0.0669104	0.146969	0.0793725	0.132	0.151046
OG_Maliau	Old-growth forest	Bird	Yellow-breasted flowerpecker	Prionochilus maculatus	3.05411	1.8129	0.965141	Arboreal Omnivore	Data	Point count	8	Bird1_<10 g	7.19941	0.666828	22.4567	0	0	1	0	0	0	0.76	0.76	0.67	0.8	0.76	0.9	0.0669104	0.0669104	0.146969	0.0793725	0.132	0.151046
OG_Maliau	Old-growth forest	Bird	Yellow-crowned barbet	Megalaima henricii	1.1929	1.26951	0.58162	Arboreal Frugivore	Data	Point count	70	Bird3_32-100 g	12.0258	0.64957	38.7012	0.2	0	0.8	0	0	0	0.76	0.76	0.67	0.8	0.76	0.9	0.0669104	0.0669104	0.146969	0.0793725	0.132	0.151046
OG_Maliau	Old-growth forest	Bird	Yellow-rumped flowerpecker	Prionochilus xanthopygius	1.17149	1.13995	0.581745	Arboreal Frugivore	Data	Point count	8	Bird1_<10 g	2.76154	0.149058	9.11583	0	0	1	0	0	0	0.76	0.76	0.67	0.8	0.76	0.9	0.0669104	0.0669104	0.146969	0.0793725	0.132	0.151046
OG_Maliau	Old-growth forest	Bird	Yellow-vented bulbul	Pycnonotus goiavier	0.256365	0.416013	0.181295	Arboreal Omnivore	Data	Point count	30	Bird2_10-32 g	1.38095	0.0643564	4.11324	0.6	0	0.4	0	0	0	0.76	0.76	0.67	0.8	0.76	0.9	0.0669104	0.0669104	0.146969	0.0793725	0.132	0.151046
OG_Maliau	Old-growth forest	Mammal	Acuminate horseshoe bat	Rhinolophus acuminatus	1.13682	NA	1	Flying Insectivore	Data	Harp traps	13.5	Mammal2_10-100 g	1.48048	0.361864	4.33665	1	0	0	0	0	0	0.88	0.85	0.83	0.83	0.46	0.94	0.059	0.058	0.085	0.085	0.107	0.018
OG_Maliau	Old-growth forest	Mammal	Banded civet	Hemigalus derbyanus	0.0138411	NA	1	Terrestrial Insectivore	Data	Camera traps	1266.35	Mammal4_1000-10,000 g	0.600391	0.164713	1.61649	1	0	0	0	0	0	0.88	0.85	0.83	0.83	0.32	0.94	0.059	0.058	0.085	0.085	0.084	0.018
OG_Maliau	Old-growth forest	Mammal	Banteng	Bos javanicus	0	NA	0	Terrestrial Herbivore	Data	Camera traps	631487	Mammal6_10^5-10^6 g	0	0	0	0	0	0	0	1	0	0.88	0.85	0.83	0.83	0.32	0.94	0.059	0.058	0.085	0.085	0.084	0.018
OG_Maliau	Old-growth forest	Mammal	Bay cat	Catopuma badia	0	NA	0	Terrestrial Carnivore	Data	Camera traps	3429.52	Mammal4_1000-10,000 g	0	0	0	0	1	0	0	0	0	0.88	0.85	0.83	0.83	0.32	0.94	0.059	0.058	0.085	0.085	0.084	0.018
OG_Maliau	Old-growth forest	Mammal	Bearded pig	Sus barbatus	0.0108996	NA	1	Terrestrial Omivore	Data	Camera traps	135806	Mammal6_10^5-10^6 g	18.1993	4.72963	53.7255	0.3	0	0.3	0.4	0	0	0.88	0.85	0.83	0.83	0.32	0.94	0.059	0.058	0.085	0.085	0.084	0.018
OG_Maliau	Old-growth forest	Mammal	Binturong	Arctictis binturong	0.00069	NA	1	Arboreal Frugivore	Data	Camera traps	13000	Mammal5_10^4-10^5 g	0.189385	0.0373759	0.630965	0.2	0	0.8	0	0	0	0.88	0.85	0.83	0.83	0.32	0.94	0.059	0.058	0.085	0.085	0.084	0.018
OG_Maliau	Old-growth forest	Mammal	Blanford's bat	Hesperoptenus blanfordi	0	NA	0	Flying Insectivore	Data	Harp traps	5	Mammal1_<10 g	0	0	0	1	0	0	0	0	0	0.88	0.85	0.83	0.83	0.46	0.94	0.059	0.058	0.085	0.085	0.107	0.018
OG_Maliau	Old-growth forest	Mammal	Bornean horseshoe bat	Rhinolophus borneensis	4.54728	NA	1	Flying Insectivore	Data	Harp traps	8.5	Mammal1_<10 g	4.14339	0.990194	11.9851	1	0	0	0	0	0	0.88	0.85	0.83	0.83	0.46	0.94	0.059	0.058	0.085	0.085	0.107	0.018
OG_Maliau	Old-growth forest	Mammal	Bornean orangutan	Pongo pygmaeus	0	NA	0	Arboreal Omnivore	Data	Camera traps	52754.1	Mammal5_10^4-10^5 g	0	0	0	0.5	0	0.5	0	0	0	0.88	0.85	0.83	0.83	0.32	0.94	0.059	0.058	0.085	0.085	0.084	0.018
OG_Maliau	Old-growth forest	Mammal	Borneo roundleaf bat	Hipposideros doriae	0	NA	0	Flying Insectivore	Data	Harp traps	4	Mammal1_<10 g	0	0	0	1	0	0	0	0	0	0.88	0.85	0.83	0.83	0.46	0.94	0.059	0.058	0.085	0.085	0.107	0.018
OG_Maliau	Old-growth forest	Mammal	Bronze tube-nosed bat	Murina aenea	0.284205	NA	1	Flying Insectivore	Data	Harp traps	8.5	Mammal1_<10 g	0.258962	0.059414	0.769102	1	0	0	0	0	0	0.88	0.85	0.83	0.83	0.46	0.94	0.059	0.058	0.085	0.085	0.107	0.018
OG_Maliau	Old-growth forest	Mammal	Brown tube-nosed bat	Murina suilla	0.18947	NA	1	Flying Insectivore	Data	Harp traps	5	Mammal1_<10 g	0.114614	0.0274934	0.33096	1	0	0	0	0	0	0.88	0.85	0.83	0.83	0.46	0.94	0.059	0.058	0.085	0.085	0.107	0.018
OG_Maliau	Old-growth forest	Mammal	Cantor's roundleaf bat	Hipposideros galeritus	0.284205	NA	1	Flying Insectivore	Data	Harp traps	8.5	Mammal1_<10 g	0.258962	0.061245	0.768612	1	0	0	0	0	0	0.88	0.85	0.83	0.83	0.46	0.94	0.059	0.058	0.085	0.085	0.107	0.018
OG_Maliau	Old-growth forest	Mammal	Clear-winged woolly bat	Kerivoula pellucida	1.04209	NA	1	Flying Insectivore	Data	Harp traps	4.8	Mammal1_<10 g	0.610821	0.145286	1.80005	1	0	0	0	0	0	0.88	0.85	0.83	0.83	0.46	0.94	0.059	0.058	0.085	0.085	0.107	0.018
OG_Maliau	Old-growth forest	Mammal	Collared mongoose	Herpestes semitorquatus	0.000113	NA	1	Terrestrial Carnivore	Data	Camera traps	1396.16	Mammal4_1000-10,000 g	0.00539711	0	0.0288456	0.4	0.6	0	0	0	0	0.88	0.85	0.83	0.83	0.32	0.94	0.059	0.058	0.085	0.085	0.084	0.018
OG_Maliau	Old-growth forest	Mammal	Common palm civet	Paradoxurus hermaphroditus	0	NA	0	Terrestrial Omivore	Data	Camera traps	3200	Mammal4_1000-10,000 g	0	0	0	0.5	0	0.5	0	0	0	0.88	0.85	0.83	0.83	0.32	0.94	0.059	0.058	0.085	0.085	0.084	0.018
OG_Maliau	Old-growth forest	Mammal	Creagh's horseshoe bat	Rhinolophus creaghi	0	NA	0	Flying Insectivore	Data	Harp traps	12	Mammal2_10-100 g	0	0	0	1	0	0	0	0	0	0.88	0.85	0.83	0.83	0.46	0.94	0.059	0.058	0.085	0.085	0.107	0.018
OG_Maliau	Old-growth forest	Mammal	Dayak roundleaf bat	Hipposideros dyacorum	3.41046	NA	1	Flying Insectivore	Data	Harp traps	7.5	Mammal1_<10 g	2.82132	0.678517	8.37471	1	0	0	0	0	0	0.88	0.85	0.83	0.83	0.46	0.94	0.059	0.058	0.085	0.085	0.107	0.018
OG_Maliau	Old-growth forest	Mammal	Diadem leaf-nosed bat	Hipposideros diadema	0.37894	NA	1	Flying Insectivore	Data	Harp traps	47	Mammal2_10-100 g	1.29277	0.318839	3.79561	1	0	0	0	0	0	0.88	0.85	0.83	0.83	0.46	0.94	0.059	0.058	0.085	0.085	0.107	0.018
OG_Maliau	Old-growth forest	Mammal	Domestic dog	Canis familiaris	0	NA	0	Terrestrial Carnivore	Data	Camera traps	4000	Mammal4_1000-10,000 g	0	0	0	0	1	0	0	0	0	0.88	0.85	0.83	0.83	0.32	0.94	0.059	0.058	0.085	0.085	0.084	0.018
OG_Maliau	Old-growth forest	Mammal	Dusky leaf-nosed bat	Hipposideros ater	1.42103	NA	1	Flying Insectivore	Data	Harp traps	7.5	Mammal1_<10 g	1.17555	0.281604	3.44221	1	0	0	0	0	0	0.88	0.85	0.83	0.83	0.46	0.94	0.059	0.058	0.085	0.085	0.107	0.018
OG_Maliau	Old-growth forest	Mammal	Fawn leaf-nosed bat	Hipposideros cervinus	10.6103	NA	1	Flying Insectivore	Data	Harp traps	10	Mammal2_10-100 g	10.9603	2.60762	32.4398	1	0	0	0	0	0	0.88	0.85	0.83	0.83	0.46	0.94	0.059	0.058	0.085	0.085	0.107	0.018
OG_Maliau	Old-growth forest	Mammal	Francis's woolly bat	Rhinolophus francisi	0.0947351	NA	1	Flying Insectivore	Data	Harp traps	22	Mammal2_10-100 g	0.179868	0.0422476	0.51617	1	0	0	0	0	0	0.88	0.85	0.83	0.83	0.46	0.94	0.059	0.058	0.085	0.085	0.107	0.018
OG_Maliau	Old-growth forest	Mammal	Gilded tube-nosed bat	Murina rozendaali	0	NA	0	Flying Insectivore	Data	Harp traps	10	Mammal2_10-100 g	0	0	0	1	0	0	0	0	0	0.88	0.85	0.83	0.83	0.46	0.94	0.059	0.058	0.085	0.085	0.107	0.018
OG_Maliau	Old-growth forest	Mammal	Greater mouse-deer	Tragulus napu	0.207215	NA	1	Terrestrial Frugivore / Granivore	Data	Camera traps	4791.22	Mammal4_1000-10,000 g	47.8343	11.9354	143.163	0	0	0.5	0	0.5	0	0.88	0.85	0.83	0.83	0.32	0.94	0.059	0.058	0.085	0.085	0.084	0.018
OG_Maliau	Old-growth forest	Mammal	Groove-toothed bat	Phoniscus atrox	0.18947	NA	1	Flying Insectivore	Data	Harp traps	6.5	Mammal1_<10 g	0.140347	0.0336987	0.410394	1	0	0	0	0	0	0.88	0.85	0.83	0.83	0.46	0.94	0.059	0.058	0.085	0.085	0.107	0.018
OG_Maliau	Old-growth forest	Mammal	Hardwicke's woolly bat	Kerivoula hardwickii	0.757881	NA	1	Flying Insectivore	Data	Harp traps	4.2	Mammal1_<10 g	0.400721	0.0974503	1.15069	1	0	0	0	0	0	0.88	0.85	0.83	0.83	0.46	0.94	0.059	0.058	0.085	0.085	0.107	0.018
OG_Maliau	Old-growth forest	Mammal	Horsfield's bat	Myotis horsefieldi	0.0947351	NA	1	Flying Insectivore	Data	Harp traps	6.5	Mammal1_<10 g	0.0701734	0.0168051	0.203004	1	0	0	0	0	0	0.88	0.85	0.83	0.83	0.46	0.94	0.059	0.058	0.085	0.085	0.107	0.018
OG_Maliau	Old-growth forest	Mammal	Hose's civet	Diplogale hosei	0.000354	NA	1	Terrestrial Omivore	Data	Camera traps	1500	Mammal4_1000-10,000 g	0.0180633	0	0.129543	0.3	0.4	0.3	0	0	0	0.88	0.85	0.83	0.83	0.32	0.94	0.059	0.058	0.085	0.085	0.084	0.018
OG_Maliau	Old-growth forest	Mammal	Least woolly bat	Kerivoula minuta	0	NA	0	Flying Insectivore	Data	Harp traps	2	Mammal1_<10 g	0	0	0	1	0	0	0	0	0	0.88	0.85	0.83	0.83	0.46	0.94	0.059	0.058	0.085	0.085	0.107	0.018
OG_Maliau	Old-growth forest	Mammal	Lesser hairy-winged bat	Harpiocephalus harpia	0	NA	0	Flying Insectivore	Data	Harp traps	21	Mammal2_10-100 g	0	0	0	1	0	0	0	0	0	0.88	0.85	0.83	0.83	0.46	0.94	0.059	0.058	0.085	0.085	0.107	0.018
OG_Maliau	Old-growth forest	Mammal	Lesser mouse-deer	Tragulus kanchil	0.0239432	NA	1	Terrestrial Frugivore / Granivore	Data	Camera traps	3000	Mammal4_1000-10,000 g	2.14297	0.494769	6.38126	0	0	1	0	0	0	0.88	0.85	0.83	0.83	0.32	0.94	0.059	0.058	0.085	0.085	0.084	0.018
OG_Maliau	Old-growth forest	Mammal	Lesser sheath-tailed bat	Emballanura monticola	0	NA	0	Flying Insectivore	Data	Harp traps	6.5	Mammal1_<10 g	0	0	0	1	0	0	0	0	0	0.88	0.85	0.83	0.83	0.46	0.94	0.059	0.058	0.085	0.085	0.107	0.018
OG_Maliau	Old-growth forest	Mammal	Little bent-wing bat	Miniopterus australis	0	NA	0	Flying Insectivore	Data	Harp traps	6	Mammal1_<10 g	0	0	0	1	0	0	0	0	0	0.88	0.85	0.83	0.83	0.46	0.94	0.059	0.058	0.085	0.085	0.107	0.018
OG_Maliau	Old-growth forest	Mammal	Long-tailed macaque	Macaca fascicularis	0.000278	NA	1	Arboreal Frugivore	Data	Camera traps	4579.66	Mammal4_1000-10,000 g	0.0335111	0	0.165231	0.5	0	0.5	0	0	0	0.88	0.85	0.83	0.83	0.32	0.94	0.059	0.058	0.085	0.085	0.084	0.018
OG_Maliau	Old-growth forest	Mammal	Long-tailed porcupine	Trichys fasciculata	0.0136944	NA	1	Terrestrial Frugivore / Granivore	Data	Camera traps	4549.99	Mammal4_1000-10,000 g	1.69054	0.441189	4.63538	0	0	0.5	0.5	0	0	0.88	0.85	0.83	0.83	0.32	0.94	0.059	0.058	0.085	0.085	0.084	0.018
OG_Maliau	Old-growth forest	Mammal	Malay civet	Viverra tangalunga	0.00809	NA	1	Terrestrial Carnivore	Data	Camera traps	7349.99	Mammal4_1000-10,000 g	1.40791	0.356731	3.92837	0.3	0.4	0.3	0	0	0	0.88	0.85	0.83	0.83	0.32	0.94	0.059	0.058	0.085	0.085	0.084	0.018
OG_Maliau	Old-growth forest	Mammal	Malay porcupine	Hystrix brachyura	0.00684	NA	1	Terrestrial Frugivore / Granivore	Data	Camera traps	8000	Mammal4_1000-10,000 g	1.30538	0.332823	3.60666	0	0	0.5	0.5	0	0	0.88	0.85	0.83	0.83	0.32	0.94	0.059	0.058	0.085	0.085	0.084	0.018
OG_Maliau	Old-growth forest	Mammal	Malay weasel	Mustela nudipes	0	NA	0	Terrestrial Carnivore	Data	Camera traps	570	Mammal3_100-1000 g	0	0	0	0.4	0.6	0	0	0	0	0.88	0.85	0.83	0.83	0.32	0.94	0.059	0.058	0.085	0.085	0.084	0.018
OG_Maliau	Old-growth forest	Mammal	Malayan slit-faced bat	Nycteris tragata	0.284205	NA	1	Flying Insectivore	Data	Harp traps	17	Mammal2_10-100 g	0.442212	0.10468	1.34172	1	0	0	0	0	0	0.88	0.85	0.83	0.83	0.46	0.94	0.059	0.058	0.085	0.085	0.107	0.018
OG_Maliau	Old-growth forest	Mammal	Marbled cat	Pardofelis marmorata	0.000421	NA	1	Terrestrial Carnivore	Data	Camera traps	2828.34	Mammal4_1000-10,000 g	0.0351577	0	0.178781	0	1	0	0	0	0	0.88	0.85	0.83	0.83	0.32	0.94	0.059	0.058	0.085	0.085	0.084	0.018
OG_Maliau	Old-growth forest	Mammal	Masked palm civet	Paguma larvata	0.00132	NA	1	Arboreal Frugivore	Data	Camera traps	4300	Mammal4_1000-10,000 g	0.154222	0.034897	0.478764	0.2	0	0.8	0	0	0	0.88	0.85	0.83	0.83	0.32	0.94	0.059	0.058	0.085	0.085	0.084	0.018
OG_Maliau	Old-growth forest	Mammal	Moon rat	Echinosorex gymnura	0.000464	NA	1	Terrestrial Insectivore	Data	Camera traps	787.265	Mammal3_100-1000 g	0.0139449	0.0019652	0.0617696	1	0	0	0	0	0	0.88	0.85	0.83	0.83	0.32	0.94	0.059	0.058	0.085	0.085	0.084	0.018
OG_Maliau	Old-growth forest	Mammal	Oriental small-clawed otter	Aonyx cinereus	0	NA	0	Terrestrial Carnivore	Data	Camera traps	3100	Mammal4_1000-10,000 g	0	0	0	0	1	0	0	0	0	0.88	0.85	0.83	0.83	0.32	0.94	0.059	0.058	0.085	0.085	0.084	0.018
OG_Maliau	Old-growth forest	Mammal	Papillose woolly bat	Kerivoula papillosa	4.26308	NA	1	Flying Insectivore	Data	Harp traps	13	Mammal2_10-100 g	5.39237	1.27696	15.8181	1	0	0	0	0	0	0.88	0.85	0.83	0.83	0.46	0.94	0.059	0.058	0.085	0.085	0.107	0.018
OG_Maliau	Old-growth forest	Mammal	Pig-tailed macaque	Macaca nemestrina	0.024766	NA	1	Arboreal Frugivore	Data	Camera traps	7845.39	Mammal4_1000-10,000 g	4.52354	1.2045	12.4303	0.5	0	0.5	0	0	0	0.88	0.85	0.83	0.83	0.32	0.94	0.059	0.058	0.085	0.085	0.084	0.018
OG_Maliau	Old-growth forest	Mammal	Red muntjac	Muntiacus muntjak	0.0396756	NA	1	Terrestrial Herbivore	Data	Camera traps	17505.8	Mammal5_10^4-10^5 g	21.2226	5.27459	62.7256	0	0	0.33333	0.33333	0.33333	0	0.88	0.85	0.83	0.83	0.32	0.94	0.059	0.058	0.085	0.085	0.084	0.018
OG_Maliau	Old-growth forest	Mammal	Ridley's bat	Myotis ridleyi	0.284205	NA	1	Flying Insectivore	Data	Harp traps	5	Mammal1_<10 g	0.171921	0.0417738	0.511993	1	0	0	0	0	0	0.88	0.85	0.83	0.83	0.46	0.94	0.059	0.058	0.085	0.085	0.107	0.018
OG_Maliau	Old-growth forest	Mammal	Ridley's leaf-nosed bat	Hipposideros ridleyi	0.284205	NA	1	Flying Insectivore	Data	Harp traps	9.5	Mammal1_<10 g	0.282181	0.0656641	0.816967	1	0	0	0	0	0	0.88	0.85	0.83	0.83	0.46	0.94	0.059	0.058	0.085	0.085	0.107	0.018
OG_Maliau	Old-growth forest	Mammal	Round-eared tube-nosed bat	Murina cyclotis	0.37894	NA	1	Flying Insectivore	Data	Harp traps	10	Mammal2_10-100 g	0.391438	0.0900058	1.1698	1	0	0	0	0	0	0.88	0.85	0.83	0.83	0.46	0.94	0.059	0.058	0.085	0.085	0.107	0.018
OG_Maliau	Old-growth forest	Mammal	Sambar deer	Rusa unicolor	0.00446	NA	1	Terrestrial Herbivore	Data	Camera traps	177523	Mammal6_10^5-10^6 g	16.7407	3.29923	63.0675	0	0	0.5	0	0.5	0	0.88	0.85	0.83	0.83	0.32	0.94	0.059	0.058	0.085	0.085	0.084	0.018
OG_Maliau	Old-growth forest	Mammal	Short-tailed mongoose	Herpestes brachyurus	0.00241	NA	1	Terrestrial Carnivore	Data	Camera traps	1398.08	Mammal4_1000-10,000 g	0.115229	0.0281769	0.33329	0.4	0.6	0	0	0	0	0.88	0.85	0.83	0.83	0.32	0.94	0.059	0.058	0.085	0.085	0.084	0.018
OG_Maliau	Old-growth forest	Mammal	Small woolly bat	Kerivoula intermedia	6.82093	NA	1	Flying Insectivore	Data	Harp traps	4.2	Mammal1_<10 g	3.60648	0.819273	10.6072	1	0	0	0	0	0	0.88	0.85	0.83	0.83	0.46	0.94	0.059	0.058	0.085	0.085	0.107	0.018
OG_Maliau	Old-growth forest	Mammal	Sun bear	Helarctos malayanus	0.000456	NA	1	Terrestrial Omivore	Data	Camera traps	57037.9	Mammal5_10^4-10^5 g	0.382416	0.0898263	1.19824	0.5	0.3	0.2	0	0	0	0.88	0.85	0.83	0.83	0.32	0.94	0.059	0.058	0.085	0.085	0.084	0.018
OG_Maliau	Old-growth forest	Mammal	Sunda clouded leopard	Neofelis diardi	2.47e-05	NA	1	Terrestrial Carnivore	Data	Camera traps	15022.5	Mammal5_10^4-10^5 g	0.00748684	0	0.0478814	0	1	0	0	0	0	0.88	0.85	0.83	0.83	0.32	0.94	0.059	0.058	0.085	0.085	0.084	0.018
OG_Maliau	Old-growth forest	Mammal	Sunda leopard cat	Prionailurus javanensis	0.00202	NA	1	Terrestrial Carnivore	Data	Camera traps	2785.49	Mammal4_1000-10,000 g	0.166714	0.0330216	0.603419	0	1	0	0	0	0	0.88	0.85	0.83	0.83	0.32	0.94	0.059	0.058	0.085	0.085	0.084	0.018
OG_Maliau	Old-growth forest	Mammal	Sunda pangolin	Manis javanica	0.000696	NA	1	Terrestrial Insectivore	Data	Camera traps	4860.85	Mammal4_1000-10,000 g	0.0852793	0.0170067	0.29249	1	0	0	0	0	0	0.88	0.85	0.83	0.83	0.32	0.94	0.059	0.058	0.085	0.085	0.084	0.018
OG_Maliau	Old-growth forest	Mammal	Sunda stink badger	Mydaus javanensis	7.88e-05	NA	1	Terrestrial Insectivore	Data	Camera traps	2500	Mammal4_1000-10,000 g	0.00577867	0	0.0307062	1	0	0	0	0	0	0.88	0.85	0.83	0.83	0.32	0.94	0.059	0.058	0.085	0.085	0.084	0.018
OG_Maliau	Old-growth forest	Mammal	Thick-spined porcupine	Hystrix crassispinis	0.00286	NA	1	Terrestrial Frugivore / Granivore	Data	Camera traps	4587.3	Mammal4_1000-10,000 g	0.355292	0.071319	1.25666	0	0	0.5	0.5	0	0	0.88	0.85	0.83	0.83	0.32	0.94	0.059	0.058	0.085	0.085	0.084	0.018
OG_Maliau	Old-growth forest	Mammal	Trefoil horseshoe bat	Rhinolophus trifoliatus	2.27364	NA	1	Flying Insectivore	Data	Harp traps	18	Mammal2_10-100 g	3.6973	0.868869	10.5776	1	0	0	0	0	0	0.88	0.85	0.83	0.83	0.46	0.94	0.059	0.058	0.085	0.085	0.107	0.018
OG_Maliau	Old-growth forest	Mammal	Tufted ground squirrel	Rheithrosciurus macrotis	0.000201	NA	1	Arboreal Frugivore	Data	Camera traps	1351.63	Mammal4_1000-10,000 g	0.00972112	0.00134975	0.048773	0	0	0.5	0.5	0	0	0.88	0.85	0.83	0.83	0.32	0.94	0.059	0.058	0.085	0.085	0.084	0.018
OG_Maliau	Old-growth forest	Mammal	Wall-roosting mouse-eared bat	Myotis muricola	0	NA	0	Flying Insectivore	Data	Harp traps	5	Mammal1_<10 g	0	0	0	1	0	0	0	0	0	0.88	0.85	0.83	0.83	0.46	0.94	0.059	0.058	0.085	0.085	0.107	0.018
OG_Maliau	Old-growth forest	Mammal	Woolly horseshoe bat	Rhinolophus luctus	1.13682	NA	1	Flying Insectivore	Data	Harp traps	37	Mammal2_10-100 g	3.2243	0.802767	9.39908	1	0	0	0	0	0	0.88	0.85	0.83	0.83	0.46	0.94	0.059	0.058	0.085	0.085	0.107	0.018
OG_Maliau	Old-growth forest	Mammal	Yellow muntjac	Muntiacus atherodes	0.0299042	NA	1	Terrestrial Frugivore / Granivore	Data	Camera traps	18869.5	Mammal5_10^4-10^5 g	11.0692	2.87314	30.7246	0	0	0.5	0.5	0	0	0.88	0.85	0.83	0.83	0.32	0.94	0.059	0.058	0.085	0.085	0.084	0.018
OG_Maliau	Old-growth forest	Mammal	Yellow-throated marten	Martes flavigula	0.000348	NA	1	Terrestrial Carnivore	Data	Camera traps	2502.32	Mammal4_1000-10,000 g	0.025989	0.00497715	0.0925327	0.5	0.5	0	0	0	0	0.88	0.85	0.83	0.83	0.32	0.94	0.059	0.058	0.085	0.085	0.084	0.018
OG_Sepilok	Old-growth forest	Bird	Arctic warbler	Phylloscopus borealis	0.103265	0.378784	0.0754926	Arboreal Insectivore	Data	Point count	10	Bird2_10-32 g	0.249816	0.0111438	0.742795	1	0	0	0	0	0	0.76	0.76	0.67	0.8	0.76	0.9	0.0669104	0.0669104	0.146969	0.0793725	0.132	0.151046
OG_Sepilok	Old-growth forest	Bird	Ashy tailorbird	Orthotomus ruficeps	2.23047	1.7044	0.810887	Arboreal Insectivore	Data	Point count	7	Bird1_<10 g	4.2323	0.332059	12.0467	1	0	0	0	0	0	0.76	0.76	0.67	0.8	0.76	0.9	0.0669104	0.0669104	0.146969	0.0793725	0.132	0.151046
OG_Sepilok	Old-growth forest	Bird	Asian brown flycatcher	Muscicapa dauurica	0.104286	0.377951	0.078717	Arboreal Insectivore	Data	Point count	10	Bird2_10-32 g	0.252287	0.0112336	0.739469	1	0	0	0	0	0	0.76	0.76	0.67	0.8	0.76	0.9	0.0669104	0.0669104	0.146969	0.0793725	0.132	0.151046
OG_Sepilok	Old-growth forest	Bird	Asian fairy bluebird	Irena puella	1.76866	1.741	0.703821	Arboreal Frugivore	Data	Point count	60	Bird3_32-100 g	15.4691	0.897601	47.8614	0.5	0	0.5	0	0	0	0.76	0.76	0.67	0.8	0.76	0.9	0.0669104	0.0669104	0.146969	0.0793725	0.132	0.151046
OG_Sepilok	Old-growth forest	Bird	Asian glossy starling	Aplonis panayensis	0.103349	0.379584	0.0786512	Arboreal Insectivore	Data	Point count	55	Bird3_32-100 g	0.851905	0.0390598	2.63664	0.5	0	0.5	0	0	0	0.76	0.76	0.67	0.8	0.76	0.9	0.0669104	0.0669104	0.146969	0.0793725	0.132	0.151046
OG_Sepilok	Old-growth forest	Bird	Asian paradise flycatcher	Terpsiphone paradisi	0.370913	0.743821	0.238797	Arboreal Insectivore	Data	Point count	20	Bird2_10-32 g	1.43861	0.0607014	4.24148	1	0	0	0	0	0	0.76	0.76	0.67	0.8	0.76	0.9	0.0669104	0.0669104	0.146969	0.0793725	0.132	0.151046
OG_Sepilok	Old-growth forest	Bird	Banded bay cuckoo	Cacomantis sonneratii	0.15432	0.466042	0.112673	Arboreal Insectivore	Data	Point count	31	Bird2_10-32 g	0.80669	0.0320044	2.37858	1	0	0	0	0	0	0.76	0.76	0.67	0.8	0.76	0.9	0.0669104	0.0669104	0.146969	0.0793725	0.132	0.151046
OG_Sepilok	Old-growth forest	Bird	Banded broadbill	Eurylaimus javanicus	1.6014	1.24855	0.741633	Arboreal Insectivore	Data	Point count	80	Bird3_32-100 g	15.9651	1.2135	44.5177	1	0	0	0	0	0	0.76	0.76	0.67	0.8	0.76	0.9	0.0669104	0.0669104	0.146969	0.0793725	0.132	0.151046
OG_Sepilok	Old-growth forest	Bird	Banded pitta	Pitta guajana	0.179805	0.507145	0.124189	Terrestrial Insectivore	Data	Point count	70	Bird3_32-100 g	1.63675	0.0786033	4.68935	1	0	0	0	0	0	0.76	0.76	0.67	0.8	0.76	0.9	0.0669104	0.0669104	0.146969	0.0793725	0.132	0.151046
OG_Sepilok	Old-growth forest	Bird	Barn swallow	Hirundo rustica	0.103432	0.381175	0.0771377	Arboreal Insectivore	Data	Point count	22	Bird2_10-32 g	0.42807	0.0173345	1.263	1	0	0	0	0	0	0.76	0.76	0.67	0.8	0.76	0.9	0.0669104	0.0669104	0.146969	0.0793725	0.132	0.151046
OG_Sepilok	Old-growth forest	Bird	Bar-winged flycatcher-shrike	Hemipus picatus	0.220813	0.466304	0.16029	Arboreal Insectivore	Data	Point count	9	Bird1_<10 g	0.497201	0.0249025	1.42694	1	0	0	0	0	0	0.76	0.76	0.67	0.8	0.76	0.9	0.0669104	0.0669104	0.146969	0.0793725	0.132	0.151046
OG_Sepilok	Old-growth forest	Bird	Black hornbill	Anthracoceros malayanus	0.34747	0.550177	0.24289	Arboreal Frugivore	Data	Point count	1050	Bird6_>1000 g	22.5042	1.13822	75.3855	0	0.1	0.6	0.3	0	0	0.78	0.78	0.63	0.75	0.44	0.94	0.0928655	0.0928655	0.168	0.139427	0.149923	0.106489
OG_Sepilok	Old-growth forest	Bird	Black magpie	Platysmurus leucopterus	0.698942	0.883324	0.411932	Arboreal Insectivore	Data	Point count	200	Bird4_100-316 g	14.0978	0.711626	44.6219	0	0.1	0.7	0.2	0	0	0.76	0.76	0.67	0.8	0.76	0.9	0.0669104	0.0669104	0.146969	0.0793725	0.132	0.151046
OG_Sepilok	Old-growth forest	Bird	Black-and-yellow broadbill	Eurylaimus ochromalus	1.56639	1.46598	0.677472	Arboreal Insectivore	Data	Point count	35	Bird3_32-100 g	8.89361	0.487605	25.7153	1	0	0	0	0	0	0.76	0.76	0.67	0.8	0.76	0.9	0.0669104	0.0669104	0.146969	0.0793725	0.132	0.151046
OG_Sepilok	Old-growth forest	Bird	Black-bellied malkoha	Phaenicophaeus diardi	0.106396	0.385074	0.0789408	Arboreal Insectivore	Data	Point count	70	Bird3_32-100 g	0.966149	0.0450995	2.89346	0.9	0	0.1	0	0	0	0.78	0.78	0.63	0.75	0.44	0.94	0.0928655	0.0928655	0.168	0.139427	0.149923	0.106489
OG_Sepilok	Old-growth forest	Bird	Black-capped babbler	Pellorneum capistratum	3.22803	2.27475	0.882128	Terrestrial Insectivore	Data	Point count	30	Bird2_10-32 g	16.5016	1.26747	46.8731	1	0	0	0	0	0	0.76	0.76	0.67	0.8	0.76	0.9	0.0669104	0.0669104	0.146969	0.0793725	0.132	0.151046
OG_Sepilok	Old-growth forest	Bird	Black-headed bulbul	Pycnonotus atriceps	0.619539	0.997049	0.361156	Arboreal Omnivore	Data	Point count	35	Bird3_32-100 g	3.84837	0.167815	12.2506	0.3	0	0.7	0	0	0	0.76	0.76	0.67	0.8	0.76	0.9	0.0669104	0.0669104	0.146969	0.0793725	0.132	0.151046
OG_Sepilok	Old-growth forest	Bird	Black-headed pitta	Pitta ussheri	0.35534	0.736674	0.232782	Terrestrial Insectivore	Data	Point count	65	Bird3_32-100 g	3.07544	0.144548	8.99711	1	0	0	0	0	0	0.76	0.76	0.67	0.8	0.76	0.9	0.0669104	0.0669104	0.146969	0.0793725	0.132	0.151046
OG_Sepilok	Old-growth forest	Bird	Black-naped monarch	Hypothymis azurea	1.1554	1.07518	0.588673	Arboreal Insectivore	Data	Point count	12	Bird2_10-32 g	3.16464	0.197551	9.32212	1	0	0	0	0	0	0.76	0.76	0.67	0.8	0.76	0.9	0.0669104	0.0669104	0.146969	0.0793725	0.132	0.151046
OG_Sepilok	Old-growth forest	Bird	Black-throated babbler	Stachyris nigricollis	0.279604	0.559329	0.202037	Arboreal Insectivore	Data	Point count	25	Bird2_10-32 g	1.26243	0.0554514	3.66973	0.9	0.1	0	0	0	0	0.76	0.76	0.67	0.8	0.76	0.9	0.0669104	0.0669104	0.146969	0.0793725	0.132	0.151046
OG_Sepilok	Old-growth forest	Bird	Black-winged flycatcher-shrike	Hemipus hirundinaceus	1.82196	1.45211	0.745134	Arboreal Insectivore	Data	Point count	13	Bird2_10-32 g	5.26991	0.364919	15.0333	1	0	0	0	0	0	0.76	0.76	0.67	0.8	0.76	0.9	0.0669104	0.0669104	0.146969	0.0793725	0.132	0.151046
OG_Sepilok	Old-growth forest	Bird	Blue-banded kingfisher	Alcedo euryzona	0.103449	0.376307	0.0769403	Arboreal Omnivore	Data	Point count	44	Bird3_32-100 g	0.668814	0.027074	1.97787	0	1	0	0	0	0	0.78	0.78	0.63	0.75	0.44	0.94	0.0928655	0.0928655	0.168	0.139427	0.149923	0.106489
OG_Sepilok	Old-growth forest	Bird	Blue-crowned hanging parrot	Loriculus galgulus	1.62094	1.40031	0.710862	Arboreal Frugivore	Data	Point count	28	Bird2_10-32 g	9.53726	0.664052	34.1562	0	0	1	0	0	0	0.78	0.78	0.63	0.75	0.44	0.94	0.0928655	0.0928655	0.168	0.139427	0.149923	0.106489
OG_Sepilok	Old-growth forest	Bird	Blue-eared barbet	Megalaima australis	0.861601	0.88647	0.483015	Arboreal Frugivore	Data	Point count	35	Bird3_32-100 g	5.76951	0.341935	18.8787	0.2	0.1	0.7	0	0	0	0.64	0.78	0.63	0.75	0.61	0.94	0.0928655	0.0928655	0.168	0.139427	0.0831384	0.106489
OG_Sepilok	Old-growth forest	Bird	Blue-eared kingfisher	Alcedo meninting	0.215337	0.459041	0.157408	Arboreal Omnivore	Data	Point count	28	Bird2_10-32 g	1.02334	0.0427759	3.09048	0	1	0	0	0	0	0.78	0.78	0.63	0.75	0.44	0.94	0.0928655	0.0928655	0.168	0.139427	0.149923	0.106489
OG_Sepilok	Old-growth forest	Bird	Blue-headed pitta	Pitta baudii	1.07009	1.2511	0.529027	Terrestrial Insectivore	Data	Point count	72	Bird3_32-100 g	9.92961	0.554906	29.3852	0.9	0.1	0	0	0	0	0.76	0.76	0.67	0.8	0.76	0.9	0.0669104	0.0669104	0.146969	0.0793725	0.132	0.151046
OG_Sepilok	Old-growth forest	Bird	Blue-tailed bee-eater	Merops philippinus	1.19536	1.066	0.610153	Arboreal Insectivore	Data	Point count	38	Bird3_32-100 g	6.99387	0.439265	20.3765	0.9	0.1	0	0	0	0	0.78	0.78	0.63	0.75	0.44	0.94	0.0928655	0.0928655	0.168	0.139427	0.149923	0.106489
OG_Sepilok	Old-growth forest	Bird	Bold-striped tit-babbler	Macronous bornensis	0.24958	0.499935	0.172451	Arboreal Insectivore	Data	Point count	14	Bird2_10-32 g	0.759263	0.0363734	2.22733	1	0	0	0	0	0	0.76	0.76	0.67	0.8	0.76	0.9	0.0669104	0.0669104	0.146969	0.0793725	0.132	0.151046
OG_Sepilok	Old-growth forest	Bird	Bornean blue flycatcher	Cyornis superbus	0.225602	0.56799	0.163515	Arboreal Insectivore	Data	Point count	18	Bird2_10-32 g	0.814426	0.0366832	2.37828	1	0	0	0	0	0	0.76	0.76	0.67	0.8	0.76	0.9	0.0669104	0.0669104	0.146969	0.0793725	0.132	0.151046
OG_Sepilok	Old-growth forest	Bird	Bornean bristlehead	Pityriasis gymnocephala	0.427409	0.651287	0.27112	Arboreal Insectivore	Data	Point count	130	Bird4_100-316 g	6.4884	0.318388	20.6004	0.2	0.1	0.7	0	0	0	0.76	0.76	0.67	0.8	0.76	0.9	0.0669104	0.0669104	0.146969	0.0793725	0.132	0.151046
OG_Sepilok	Old-growth forest	Bird	Bornean wren-babbler	Ptilocichla leucogrammica	0.169423	0.484918	0.128216	Terrestrial Insectivore	Data	Point count	40	Bird3_32-100 g	1.05352	0.045454	3.12937	1	0	0	0	0	0	0.76	0.76	0.67	0.8	0.76	0.9	0.0669104	0.0669104	0.146969	0.0793725	0.132	0.151046
OG_Sepilok	Old-growth forest	Bird	Brown barbet	Calorhamphus fuliginosus	1.14338	1.15422	0.573762	Arboreal Omnivore	Data	Point count	42	Bird3_32-100 g	8.82521	0.554272	29.5067	0.3	0	0.7	0	0	0	0.64	0.78	0.63	0.75	0.61	0.94	0.0928655	0.0928655	0.168	0.139427	0.0831384	0.106489
OG_Sepilok	Old-growth forest	Bird	Brown fulvetta	Alcippe brunneicauda	1.2866	1.33485	0.581724	Arboreal Omnivore	Data	Point count	15	Bird2_10-32 g	4.10232	0.238022	11.7743	1	0	0	0	0	0	0.76	0.76	0.67	0.8	0.76	0.9	0.0669104	0.0669104	0.146969	0.0793725	0.132	0.151046
OG_Sepilok	Old-growth forest	Bird	Brown-throated sunbird	Anthreptes malacensis	0.280073	0.557321	0.196457	Nectivore	Data	Point count	12	Bird2_10-32 g	0.716128	0.0348484	2.28892	0.2	0	0.2	0	0	0.6	0.76	0.76	0.67	0.8	0.76	0.9	0.0669104	0.0669104	0.146969	0.0793725	0.132	0.151046
OG_Sepilok	Old-growth forest	Bird	Buff-rumped woodpecker	Meiglyptes tristis	0.40112	0.698843	0.265461	Arboreal Insectivore	Data	Point count	40	Bird3_32-100 g	2.96196	0.139659	8.79896	1	0	0	0	0	0	0.64	0.78	0.63	0.75	0.61	0.94	0.0928655	0.0928655	0.168	0.139427	0.0831384	0.106489
OG_Sepilok	Old-growth forest	Bird	Buff-vented bulbul	Iole olivacea	1.56617	1.49206	0.65573	Arboreal Frugivore	Data	Point count	25	Bird2_10-32 g	7.7363	0.486165	24.5092	0.3	0	0.7	0	0	0	0.76	0.76	0.67	0.8	0.76	0.9	0.0669104	0.0669104	0.146969	0.0793725	0.132	0.151046
OG_Sepilok	Old-growth forest	Bird	Bushy-crested hornbill	Anorrhinus galeritus	0.360079	0.738374	0.235743	Arboreal Frugivore	Data	Point count	1200	Bird6_>1000 g	26.3286	1.10967	90.7173	0.1	0.1	0.8	0	0	0	0.78	0.78	0.63	0.75	0.44	0.94	0.0928655	0.0928655	0.168	0.139427	0.149923	0.106489
OG_Sepilok	Old-growth forest	Bird	Chestnut munia	Lonchura atricapilla	0.105643	0.386908	0.0797568	Terrestrial Granivore	Data	Point count	12	Bird2_10-32 g	0.274887	0.0118241	0.807857	0	0	0	1	0	0	0.76	0.76	0.67	0.8	0.76	0.9	0.0669104	0.0669104	0.146969	0.0793725	0.132	0.151046
OG_Sepilok	Old-growth forest	Bird	Chestnut-backed scimitar babbler	Pomatorhinus montanus	1.40552	1.57287	0.611903	Arboreal Insectivore	Data	Point count	20	Bird2_10-32 g	5.45139	0.311064	15.8516	1	0	0	0	0	0	0.76	0.76	0.67	0.8	0.76	0.9	0.0669104	0.0669104	0.146969	0.0793725	0.132	0.151046
OG_Sepilok	Old-growth forest	Bird	Chestnut-breasted malkoha	Phaenicophaeus curvirostris	0.399429	0.623398	0.271397	Arboreal Insectivore	Data	Point count	180	Bird4_100-316 g	6.9006	0.331775	20.6953	0.9	0	0.1	0	0	0	0.78	0.78	0.63	0.75	0.44	0.94	0.0928655	0.0928655	0.168	0.139427	0.149923	0.106489
OG_Sepilok	Old-growth forest	Bird	Chestnut-naped forktail	Enicurus ruficapillus	0.211168	0.55079	0.153881	Arboreal Omnivore	Data	Point count	27	Bird2_10-32 g	1.00474	0.0490457	3.06001	1	0	0	0	0	0	0.76	0.76	0.67	0.8	0.76	0.9	0.0669104	0.0669104	0.146969	0.0793725	0.132	0.151046
OG_Sepilok	Old-growth forest	Bird	Chestnut-necklaced partridge	Arborophila charltonii	0.215856	0.565224	0.153631	Terrestrial Omivore	Data	Point count	275	Bird4_100-316 g	5.74711	0.248996	20.3898	0.6	0	0.2	0.2	0	0	0.7	0.7	0.57	0.65	0.42	0.94	0.169741	0.169741	0.19799	0.182	0.122589	0.106489
OG_Sepilok	Old-growth forest	Bird	Chestnut-rumped babbler	Stachyris maculata	1.95142	1.77768	0.736421	Arboreal Insectivore	Data	Point count	30	Bird2_10-32 g	9.97557	0.59201	28.6776	1	0	0	0	0	0	0.76	0.76	0.67	0.8	0.76	0.9	0.0669104	0.0669104	0.146969	0.0793725	0.132	0.151046
OG_Sepilok	Old-growth forest	Bird	Chestnut-winged babbler	Stachyris erythroptera	4.05178	2.47136	0.921296	Arboreal Insectivore	Data	Point count	12	Bird2_10-32 g	11.0978	1.05459	31.3612	1	0	0	0	0	0	0.76	0.76	0.67	0.8	0.76	0.9	0.0669104	0.0669104	0.146969	0.0793725	0.132	0.151046
OG_Sepilok	Old-growth forest	Bird	Collared kingfisher	Todiramphus chloris	0.104018	0.381351	0.0795067	Arboreal Omnivore	Data	Point count	80	Bird3_32-100 g	1.01042	0.0466531	3.07939	0.3	0.7	0	0	0	0	0.78	0.78	0.63	0.75	0.44	0.94	0.0928655	0.0928655	0.168	0.139427	0.149923	0.106489
OG_Sepilok	Old-growth forest	Bird	Cream-vented bulbul	Pycnonotus simplex	0.102712	0.376765	0.0777826	Arboreal Omnivore	Data	Point count	29	Bird2_10-32 g	0.561323	0.0265816	1.79207	0.3	0	0.7	0	0	0	0.76	0.76	0.67	0.8	0.76	0.9	0.0669104	0.0669104	0.146969	0.0793725	0.132	0.151046
OG_Sepilok	Old-growth forest	Bird	Crested jay	Platylophus galericulatus	0.35035	0.726234	0.232492	Arboreal Omnivore	Data	Point count	100	Bird4_100-316 g	4.22989	0.183582	12.9127	0.7	0	0.3	0	0	0	0.76	0.76	0.67	0.8	0.76	0.9	0.0669104	0.0669104	0.146969	0.0793725	0.132	0.151046
OG_Sepilok	Old-growth forest	Bird	Crested serpent-eagle	Spilornis cheela	0.151339	0.46619	0.113884	Raptor	Data	Point count	800	Bird5_316-1000 g	6.70847	0.27096	19.4816	0	1	0	0	0	0	0.82	0.82	0.63	0.75	0.44	0.94	0.0797371	0.0797371	0.168	0.139427	0.149923	0.106489
OG_Sepilok	Old-growth forest	Bird	Crimson sunbird	Aethopyga siparaja	0.362005	0.73206	0.237296	Nectivore	Data	Point count	6	Bird1_<10 g	0.549794	0.0230781	1.76439	0.1	0	0.1	0	0	0.8	0.76	0.76	0.67	0.8	0.76	0.9	0.0669104	0.0669104	0.146969	0.0793725	0.132	0.151046
OG_Sepilok	Old-growth forest	Bird	Dark-necked tailorbird	Orthotomus atrogularis	2.54621	1.88111	0.843382	Arboreal Insectivore	Data	Point count	7	Bird1_<10 g	4.83141	0.366094	13.9229	1	0	0	0	0	0	0.76	0.76	0.67	0.8	0.76	0.9	0.0669104	0.0669104	0.146969	0.0793725	0.132	0.151046
OG_Sepilok	Old-growth forest	Bird	Dark-throated oriole	Oriolus xanthonotus	0.688778	0.796188	0.415788	Arboreal Insectivore	Data	Point count	42	Bird3_32-100 g	4.4872	0.277056	13.2066	0.9	0	0.1	0	0	0	0.76	0.76	0.67	0.8	0.76	0.9	0.0669104	0.0669104	0.146969	0.0793725	0.132	0.151046
OG_Sepilok	Old-growth forest	Bird	Diards trogon	Harpactes diardii	0.739063	0.824734	0.425264	Arboreal Insectivore	Data	Point count	101	Bird4_100-316 g	8.41418	0.517697	25.7947	1	0	0	0	0	0	0.78	0.78	0.63	0.75	0.44	0.94	0.0928655	0.0928655	0.168	0.139427	0.149923	0.106489
OG_Sepilok	Old-growth forest	Bird	Dusky broadbill	Corydon sumatranus	0.467279	0.776588	0.297127	Arboreal Insectivore	Data	Point count	140	Bird4_100-316 g	6.81958	0.328229	19.8159	1	0	0	0	0	0	0.76	0.76	0.67	0.8	0.76	0.9	0.0669104	0.0669104	0.146969	0.0793725	0.132	0.151046
OG_Sepilok	Old-growth forest	Bird	Dusky munia	Lonchura fuscans	0.107418	0.383314	0.0816125	Terrestrial Granivore	Data	Point count	10	Bird2_10-32 g	0.246869	0.0110983	0.755176	0	0	0	1	0	0	0.76	0.76	0.67	0.8	0.76	0.9	0.0669104	0.0669104	0.146969	0.0793725	0.132	0.151046
OG_Sepilok	Old-growth forest	Bird	Emerald dove	Chalcophaps indica	0.954216	0.997944	0.526763	Terrestrial Granivore	Data	Point count	130	Bird4_100-316 g	13.2407	0.749423	38.9231	0	0	0	1	0	0	0.78	0.78	0.63	0.76	0.44	0.94	0.0928655	0.0928655	0.168	0.054	0.149923	0.106489
OG_Sepilok	Old-growth forest	Bird	Ferruginous babbler	Trichastoma bicolor	0.936483	1.19203	0.487661	Arboreal Insectivore	Data	Point count	30	Bird2_10-32 g	4.78727	0.244699	13.7766	1	0	0	0	0	0	0.76	0.76	0.67	0.8	0.76	0.9	0.0669104	0.0669104	0.146969	0.0793725	0.132	0.151046
OG_Sepilok	Old-growth forest	Bird	Fiery minivet	Pericrocotus igneus	0.400702	0.625564	0.262947	Arboreal Insectivore	Data	Point count	15	Bird2_10-32 g	1.27764	0.0601902	3.74882	1	0	0	0	0	0	0.76	0.76	0.67	0.8	0.76	0.9	0.0669104	0.0669104	0.146969	0.0793725	0.132	0.151046
OG_Sepilok	Old-growth forest	Bird	Finschs bulbul	Alophoixus finschii	0.850968	1.12624	0.456456	Arboreal Omnivore	Data	Point count	23	Bird2_10-32 g	3.97144	0.212079	12.7658	0.3	0	0.7	0	0	0	0.76	0.76	0.67	0.8	0.76	0.9	0.0669104	0.0669104	0.146969	0.0793725	0.132	0.151046
OG_Sepilok	Old-growth forest	Bird	Fluffy-backed tit-babbler	Macronous ptilosus	1.10843	1.27733	0.553981	Arboreal Insectivore	Data	Point count	25	Bird2_10-32 g	5.00468	0.274642	14.4405	1	0	0	0	0	0	0.76	0.76	0.67	0.8	0.76	0.9	0.0669104	0.0669104	0.146969	0.0793725	0.132	0.151046
OG_Sepilok	Old-growth forest	Bird	Glossy swiftlet	Collocalia esculenta	0.352694	0.650478	0.23369	Arboreal Insectivore	Data	Point count	7	Bird1_<10 g	0.652076	0.0280625	1.93247	1	0	0	0	0	0	0.78	0.78	0.63	0.75	0.44	0.94	0.0928655	0.0928655	0.168	0.139427	0.149923	0.106489
OG_Sepilok	Old-growth forest	Bird	Golden-bellied gerygone	Gerygone sulphurea	0.0737103	0.315684	0.0549874	Arboreal Insectivore	Data	Point count	8	Bird1_<10 g	0.15318	0.00658783	0.450448	1	0	0	0	0	0	0.76	0.76	0.67	0.8	0.76	0.9	0.0669104	0.0669104	0.146969	0.0793725	0.132	0.151046
OG_Sepilok	Old-growth forest	Bird	Golden-whiskered barbet	Megalaima chrysopogon	0.981392	1.19419	0.499112	Arboreal Insectivore	Data	Point count	160	Bird4_100-316 g	18.8343	1.05416	63.1476	0.3	0	0.7	0	0	0	0.64	0.78	0.63	0.75	0.61	0.94	0.0928655	0.0928655	0.168	0.139427	0.0831384	0.106489
OG_Sepilok	Old-growth forest	Bird	Greater coucal	Centropus sinensis	0.0995475	0.377321	0.0779932	Terrestrial Insectivore	Data	Point count	230	Bird4_100-316 g	1.84983	0.0780089	5.40667	0.6	0	0	0	0	0.4	0.78	0.78	0.63	0.75	0.44	0.94	0.0928655	0.0928655	0.168	0.139427	0.149923	0.106489
OG_Sepilok	Old-growth forest	Bird	Greater green leafbird	Chloropsis sonnerati	0.297018	0.662128	0.205117	Arboreal Frugivore	Data	Point count	45	Bird3_32-100 g	2.21625	0.101467	7.36593	0.2	0	0.8	0	0	0	0.76	0.76	0.67	0.8	0.76	0.9	0.0669104	0.0669104	0.146969	0.0793725	0.132	0.151046
OG_Sepilok	Old-growth forest	Bird	Greater racquet-tailed drongo	Dicrurus paradiseus	1.3522	0.829241	0.704084	Arboreal Insectivore	Data	Point count	105	Bird4_100-316 g	16.2234	1.39144	45.483	1	0	0	0	0	0	0.76	0.76	0.67	0.8	0.76	0.9	0.0669104	0.0669104	0.146969	0.0793725	0.132	0.151046
OG_Sepilok	Old-growth forest	Bird	Green broadbill	Calyptomena viridis	0.601722	0.841269	0.3665	Arboreal Frugivore	Data	Point count	60	Bird3_32-100 g	5.19656	0.259316	15.7785	0.6	0	0.4	0	0	0	0.76	0.76	0.67	0.8	0.76	0.9	0.0669104	0.0669104	0.146969	0.0793725	0.132	0.151046
OG_Sepilok	Old-growth forest	Bird	Green iora	Aegithina viridissima	5.36351	3.39019	0.965781	Arboreal Insectivore	Data	Point count	12	Bird2_10-32 g	14.6906	1.32052	41.3912	1	0	0	0	0	0	0.76	0.76	0.67	0.8	0.76	0.9	0.0669104	0.0669104	0.146969	0.0793725	0.132	0.151046
OG_Sepilok	Old-growth forest	Bird	Grey-and-buff woodpecker	Hemicircus concretus	0.209946	0.550653	0.146747	Arboreal Insectivore	Data	Point count	30	Bird2_10-32 g	1.27447	0.0535567	3.8621	1	0	0	0	0	0	0.64	0.78	0.63	0.75	0.61	0.94	0.0928655	0.0928655	0.168	0.139427	0.0831384	0.106489
OG_Sepilok	Old-growth forest	Bird	Grey-cheeked bulbul	Alophoixus bres	1.16649	1.16217	0.581474	Arboreal Omnivore	Data	Point count	48	Bird3_32-100 g	8.87438	0.493187	27.8765	0.4	0	0.6	0	0	0	0.76	0.76	0.67	0.8	0.76	0.9	0.0669104	0.0669104	0.146969	0.0793725	0.132	0.151046
OG_Sepilok	Old-growth forest	Bird	Grey-chested jungle-flycatcher	Rhinomyias umbratilis	0.440052	0.739606	0.271199	Arboreal Insectivore	Data	Point count	18	Bird2_10-32 g	1.58859	0.0828831	4.65574	1	0	0	0	0	0	0.76	0.76	0.67	0.8	0.76	0.9	0.0669104	0.0669104	0.146969	0.0793725	0.132	0.151046
OG_Sepilok	Old-growth forest	Bird	Grey-headed babbler	Stachyris poliocephala	0.576304	0.899664	0.34273	Arboreal Insectivore	Data	Point count	25	Bird2_10-32 g	2.60206	0.132975	7.77413	1	0	0	0	0	0	0.76	0.76	0.67	0.8	0.76	0.9	0.0669104	0.0669104	0.146969	0.0793725	0.132	0.151046
OG_Sepilok	Old-growth forest	Bird	Grey-headed canary-flycatcher	Culicicapa ceylonensis	0.632784	0.990691	0.371448	Arboreal Insectivore	Data	Point count	8	Bird1_<10 g	1.31501	0.0656574	3.86091	1	0	0	0	0	0	0.76	0.76	0.67	0.8	0.76	0.9	0.0669104	0.0669104	0.146969	0.0793725	0.132	0.151046
OG_Sepilok	Old-growth forest	Bird	Hairy-backed bulbul	Tricholestes criniger	1.52558	1.49638	0.658823	Arboreal Omnivore	Data	Point count	18	Bird2_10-32 g	6.0992	0.387332	19.4575	0.2	0	0.8	0	0	0	0.76	0.76	0.67	0.8	0.76	0.9	0.0669104	0.0669104	0.146969	0.0793725	0.132	0.151046
OG_Sepilok	Old-growth forest	Bird	Helmeted hornbill	Rhinoplax vigil	0.28878	0.651874	0.190758	Arboreal Frugivore	Data	Point count	2800	Bird6_>1000 g	36.8482	1.55478	126.267	0.1	0.2	0.7	0	0	0	0.78	0.78	0.63	0.75	0.44	0.94	0.0928655	0.0928655	0.168	0.139427	0.149923	0.106489
OG_Sepilok	Old-growth forest	Bird	Hill myna	Gracula religiosa	0.817512	0.946977	0.46688	Arboreal Frugivore	Data	Point count	200	Bird4_100-316 g	17.2545	0.962295	57.9849	0	0	1	0	0	0	0.76	0.76	0.67	0.8	0.76	0.9	0.0669104	0.0669104	0.146969	0.0793725	0.132	0.151046
OG_Sepilok	Old-growth forest	Bird	Hooded pitta	Pitta sordida	0.281395	0.554189	0.198668	Terrestrial Insectivore	Data	Point count	60	Bird3_32-100 g	2.30625	0.108114	6.88521	1	0	0	0	0	0	0.76	0.76	0.67	0.8	0.76	0.9	0.0669104	0.0669104	0.146969	0.0793725	0.132	0.151046
OG_Sepilok	Old-growth forest	Bird	Horsfields babbler	Malacocincla sepiaria	0.424027	0.731145	0.268304	Terrestrial Insectivore	Data	Point count	30	Bird2_10-32 g	2.16761	0.10635	6.39	1	0	0	0	0	0	0.76	0.76	0.67	0.8	0.76	0.9	0.0669104	0.0669104	0.146969	0.0793725	0.132	0.151046
OG_Sepilok	Old-growth forest	Bird	Large woodshrike	Tephrodornis gularis	1.18953	1.3552	0.572025	Arboreal Insectivore	Data	Point count	38	Bird3_32-100 g	7.14293	0.418459	21.0944	1	0	0	0	0	0	0.76	0.76	0.67	0.8	0.76	0.9	0.0669104	0.0669104	0.146969	0.0793725	0.132	0.151046
OG_Sepilok	Old-growth forest	Bird	Lesser coucal	Centropus bengalensis	0.102963	0.376949	0.0779011	Terrestrial Insectivore	Data	Point count	140	Bird4_100-316 g	1.46414	0.0603501	4.32932	0.8	0.2	0	0	0	0	0.78	0.78	0.63	0.75	0.44	0.94	0.0928655	0.0928655	0.168	0.139427	0.149923	0.106489
OG_Sepilok	Old-growth forest	Bird	Lesser green leafbird	Chloropsis cyanopogon	1.57655	1.66131	0.654716	Arboreal Frugivore	Data	Point count	21	Bird2_10-32 g	6.32132	0.37498	18.1526	1	0	0	0	0	0	0.76	0.76	0.67	0.8	0.76	0.9	0.0669104	0.0669104	0.146969	0.0793725	0.132	0.151046
OG_Sepilok	Old-growth forest	Bird	Little spiderhunter	Arachnothera longirostra	2.5244	1.64434	0.844606	Nectivore	Data	Point count	12	Bird2_10-32 g	6.05388	0.491202	18.6493	0.2	0	0	0	0	0.8	0.76	0.76	0.67	0.8	0.76	0.9	0.0669104	0.0669104	0.146969	0.0793725	0.132	0.151046
OG_Sepilok	Old-growth forest	Bird	Long-tailed parakeet	Psittacula longicauda	0.507818	0.573077	0.32878	Arboreal Frugivore	Data	Point count	175	Bird4_100-316 g	10.2076	0.512066	35.7741	0.1	0	0.9	0	0	0	0.78	0.78	0.63	0.75	0.44	0.94	0.0928655	0.0928655	0.168	0.139427	0.149923	0.106489
OG_Sepilok	Old-growth forest	Bird	Malaysian blue flycatcher	Cyornis turcosus	0.178231	0.504583	0.121228	Arboreal Insectivore	Data	Point count	12	Bird2_10-32 g	0.488174	0.0213862	1.43523	1	0	0	0	0	0	0.76	0.76	0.67	0.8	0.76	0.9	0.0669104	0.0669104	0.146969	0.0793725	0.132	0.151046
OG_Sepilok	Old-growth forest	Bird	Maroon woodpecker	Blythipicus rubiginosus	1.54803	1.34687	0.688277	Arboreal Insectivore	Data	Point count	80	Bird3_32-100 g	18.3268	1.13494	55.4929	1	0	0	0	0	0	0.64	0.78	0.63	0.75	0.61	0.94	0.0928655	0.0928655	0.168	0.139427	0.0831384	0.106489
OG_Sepilok	Old-growth forest	Bird	Maroon-breasted philentoma	Philentoma pyrhoptera	0.569522	0.880356	0.343994	Arboreal Insectivore	Data	Point count	32	Bird3_32-100 g	3.04219	0.140753	8.96989	1	0	0	0	0	0	0.76	0.76	0.67	0.8	0.76	0.9	0.0669104	0.0669104	0.146969	0.0793725	0.132	0.151046
OG_Sepilok	Old-growth forest	Bird	Moustached babbler	Malacopteron magnirostre	0.637121	0.857174	0.366723	Arboreal Insectivore	Data	Point count	23	Bird2_10-32 g	2.71786	0.131838	7.9046	1	0	0	0	0	0	0.76	0.76	0.67	0.8	0.76	0.9	0.0669104	0.0669104	0.146969	0.0793725	0.132	0.151046
OG_Sepilok	Old-growth forest	Bird	Nest swiftlet sp.	Aerodramus sp.	0.216275	0.458659	0.158856	Arboreal Insectivore	Data	Point count	13	Bird2_10-32 g	0.609522	0.0277479	1.81398	1	0	0	0	0	0	0.78	0.78	0.63	0.75	0.44	0.94	0.0928655	0.0928655	0.168	0.139427	0.149923	0.106489
OG_Sepilok	Old-growth forest	Bird	Olive-backed woodpecker	Dinopium rafflesii	0.154403	0.466915	0.11466	Arboreal Insectivore	Data	Point count	70	Bird3_32-100 g	1.66905	0.0724335	5.05954	1	0	0	0	0	0	0.64	0.78	0.63	0.75	0.61	0.94	0.0928655	0.0928655	0.168	0.139427	0.0831384	0.106489
OG_Sepilok	Old-growth forest	Bird	Olive-winged bulbul	Pycnonotus plumosus	0.101456	0.376812	0.0761901	Arboreal Omnivore	Data	Point count	30	Bird2_10-32 g	0.580647	0.0248579	1.87472	0.11	0	0.89	0	0	0	0.76	0.76	0.67	0.8	0.76	0.9	0.0669104	0.0669104	0.146969	0.0793725	0.132	0.151046
OG_Sepilok	Old-growth forest	Bird	Orange-bellied flowerpecker	Dicaeum trigonostigma	2.10153	1.45464	0.825838	Arboreal Frugivore	Data	Point count	8	Bird1_<10 g	4.9539	0.363915	16.3628	0	0	1	0	0	0	0.76	0.76	0.67	0.8	0.76	0.9	0.0669104	0.0669104	0.146969	0.0793725	0.132	0.151046
OG_Sepilok	Old-growth forest	Bird	Oriental dwarf-kingfisher	Ceyx erithaca	1.73129	1.38093	0.744555	Arboreal Omnivore	Data	Point count	17	Bird2_10-32 g	5.85724	0.404099	16.9832	0.5	0.5	0	0	0	0	0.78	0.78	0.63	0.75	0.44	0.94	0.0928655	0.0928655	0.168	0.139427	0.149923	0.106489
OG_Sepilok	Old-growth forest	Bird	Oriental magpie-robin	Copsychus saularis	0.098593	0.368965	0.0701754	Arboreal Insectivore	Data	Point count	40	Bird3_32-100 g	0.613081	0.0283543	1.7578	1	0	0	0	0	0	0.76	0.76	0.67	0.8	0.76	0.9	0.0669104	0.0669104	0.146969	0.0793725	0.132	0.151046
OG_Sepilok	Old-growth forest	Bird	Pacific swallow	Hirundo tahitica	0.118921	0.408288	0.0935497	Arboreal Insectivore	Data	Point count	15	Bird2_10-32 g	0.37918	0.0169114	1.13281	1	0	0	0	0	0	0.76	0.76	0.67	0.8	0.76	0.9	0.0669104	0.0669104	0.146969	0.0793725	0.132	0.151046
OG_Sepilok	Old-growth forest	Bird	Pied fantail	Rhipidura javanica	0.095445	0.362038	0.067688	Arboreal Insectivore	Data	Point count	15	Bird2_10-32 g	0.304327	0.012135	0.91527	1	0	0	0	0	0	0.76	0.76	0.67	0.8	0.76	0.9	0.0669104	0.0669104	0.146969	0.0793725	0.132	0.151046
OG_Sepilok	Old-growth forest	Bird	Plain sunbird	Anthreptes simplex	1.61478	1.39701	0.700728	Nectivore	Data	Point count	12	Bird2_10-32 g	3.87247	0.228096	11.9408	0.2	0	0	0	0	0.8	0.76	0.76	0.67	0.8	0.76	0.9	0.0669104	0.0669104	0.146969	0.0793725	0.132	0.151046
OG_Sepilok	Old-growth forest	Bird	Plaintive cuckoo	Cacomantis merulinus	0.221499	0.469467	0.159829	Arboreal Insectivore	Data	Point count	30	Bird2_10-32 g	1.10326	0.0464476	3.22719	1	0	0	0	0	0	0.78	0.78	0.63	0.75	0.44	0.94	0.0928655	0.0928655	0.168	0.139427	0.149923	0.106489
OG_Sepilok	Old-growth forest	Bird	Puff-backed bulbul	Pycnonotus eutilotus	0.215069	0.551686	0.153433	Arboreal Omnivore	Data	Point count	35	Bird3_32-100 g	1.35234	0.0649838	4.37633	0.2	0	0.8	0	0	0	0.76	0.76	0.67	0.8	0.76	0.9	0.0669104	0.0669104	0.146969	0.0793725	0.132	0.151046
OG_Sepilok	Old-growth forest	Bird	Purple-naped sunbird	Hypogramma hypogrammicum	3.0924	2.15561	0.895474	Nectivore	Data	Point count	12	Bird2_10-32 g	7.54777	0.598081	23.4015	0.3	0	0	0	0	0.7	0.76	0.76	0.67	0.8	0.76	0.9	0.0669104	0.0669104	0.146969	0.0793725	0.132	0.151046
OG_Sepilok	Old-growth forest	Bird	Raffles's malkoha	Phaenicophaeus chlorophaeus	1.43983	1.33359	0.670194	Arboreal Insectivore	Data	Point count	55	Bird3_32-100 g	10.8364	0.681524	32.4365	1	0	0	0	0	0	0.78	0.78	0.63	0.75	0.44	0.94	0.0928655	0.0928655	0.168	0.139427	0.149923	0.106489
OG_Sepilok	Old-growth forest	Bird	Red-bearded bee-eater	Nyctyornis amictus	1.02744	1.21823	0.528119	Arboreal Insectivore	Data	Point count	70	Bird3_32-100 g	9.11289	0.460453	26.6857	0.8	0.2	0	0	0	0	0.78	0.78	0.63	0.75	0.44	0.94	0.0928655	0.0928655	0.168	0.139427	0.149923	0.106489
OG_Sepilok	Old-growth forest	Bird	Red-eyed bulbul	Pycnonotus brunneus	0.878429	1.04674	0.471276	Arboreal Omnivore	Data	Point count	28	Bird2_10-32 g	4.74481	0.254453	15.0779	0.2	0	0.8	0	0	0	0.76	0.76	0.67	0.8	0.76	0.9	0.0669104	0.0669104	0.146969	0.0793725	0.132	0.151046
OG_Sepilok	Old-growth forest	Bird	Red-naped trogon	Harpactes kasumba	0.488645	0.721124	0.308459	Arboreal Insectivore	Data	Point count	75	Bird3_32-100 g	4.54253	0.199491	13.8657	1	0	0	0	0	0	0.78	0.78	0.63	0.75	0.44	0.94	0.0928655	0.0928655	0.168	0.139427	0.149923	0.106489
OG_Sepilok	Old-growth forest	Bird	Red-throated barbet	Megalaima mystacophanos	0.203633	0.536132	0.140838	Arboreal Omnivore	Data	Point count	80	Bird3_32-100 g	2.44137	0.109977	8.49706	0.2	0	0.8	0	0	0	0.64	0.78	0.63	0.75	0.61	0.94	0.0928655	0.0928655	0.168	0.139427	0.0831384	0.106489
OG_Sepilok	Old-growth forest	Bird	Rhinoceros hornbill	Buceros rhinoceros	0.363093	0.659366	0.237165	Arboreal Frugivore	Data	Point count	2300	Bird6_>1000 g	41.3488	1.82564	140.849	0.1	0.1	0.8	0	0	0	0.78	0.78	0.63	0.75	0.44	0.94	0.0928655	0.0928655	0.168	0.139427	0.149923	0.106489
OG_Sepilok	Old-growth forest	Bird	Ruby-cheeked sunbird	Anthreptes singalensis	0.39891	0.623832	0.266409	Nectivore	Data	Point count	8	Bird1_<10 g	0.760991	0.0383837	2.44286	0.1	0	0.2	0	0	0.7	0.76	0.76	0.67	0.8	0.76	0.9	0.0669104	0.0669104	0.146969	0.0793725	0.132	0.151046
OG_Sepilok	Old-growth forest	Bird	Rufous piculet	Sasia abnormis	1.07207	1.09007	0.56139	Arboreal Insectivore	Data	Point count	10	Bird2_10-32 g	3.07981	0.173186	9.43267	1	0	0	0	0	0	0.64	0.78	0.63	0.75	0.61	0.94	0.0928655	0.0928655	0.168	0.139427	0.0831384	0.106489
OG_Sepilok	Old-growth forest	Bird	Rufous woodpecker	Celeus brachyurus	0.341944	0.543972	0.236638	Arboreal Insectivore	Data	Point count	90	Bird3_32-100 g	4.38628	0.205721	12.9965	1	0	0	0	0	0	0.64	0.78	0.63	0.75	0.61	0.94	0.0928655	0.0928655	0.168	0.139427	0.0831384	0.106489
OG_Sepilok	Old-growth forest	Bird	Rufous-crowned babbler	Malacopteron magnum	1.10169	1.10145	0.5678	Arboreal Insectivore	Data	Point count	28	Bird2_10-32 g	5.3733	0.319181	15.6652	1	0	0	0	0	0	0.76	0.76	0.67	0.8	0.76	0.9	0.0669104	0.0669104	0.146969	0.0793725	0.132	0.151046
OG_Sepilok	Old-growth forest	Bird	Rufous-fronted babbler	Stachyris rufifrons	3.01889	2.11562	0.881602	Arboreal Insectivore	Data	Point count	11	Bird2_10-32 g	7.793	0.610625	22.18	1	0	0	0	0	0	0.76	0.76	0.67	0.8	0.76	0.9	0.0669104	0.0669104	0.146969	0.0793725	0.132	0.151046
OG_Sepilok	Old-growth forest	Bird	Rufous-tailed shama	Trichixos pyrropygus	0.542747	0.787392	0.34227	Arboreal Insectivore	Data	Point count	43	Bird3_32-100 g	3.54534	0.16125	10.188	1	0	0	0	0	0	0.76	0.76	0.67	0.8	0.76	0.9	0.0669104	0.0669104	0.146969	0.0793725	0.132	0.151046
OG_Sepilok	Old-growth forest	Bird	Rufous-tailed tailorbird	Orthotomus sericeus	0.486435	0.635329	0.308327	Arboreal Insectivore	Data	Point count	7	Bird1_<10 g	0.923007	0.0470577	2.75796	1	0	0	0	0	0	0.76	0.76	0.67	0.8	0.76	0.9	0.0669104	0.0669104	0.146969	0.0793725	0.132	0.151046
OG_Sepilok	Old-growth forest	Bird	Rufous-winged philentoma	Philentoma velata	2.07201	1.75971	0.762441	Arboreal Insectivore	Data	Point count	20	Bird2_10-32 g	8.03641	0.494926	22.9828	1	0	0	0	0	0	0.76	0.76	0.67	0.8	0.76	0.9	0.0669104	0.0669104	0.146969	0.0793725	0.132	0.151046
OG_Sepilok	Old-growth forest	Bird	Scaly-crowned babbler	Malacopteron cinereum	1.05609	1.1798	0.536331	Arboreal Insectivore	Data	Point count	18	Bird2_10-32 g	3.8125	0.189981	11.1467	1	0	0	0	0	0	0.76	0.76	0.67	0.8	0.76	0.9	0.0669104	0.0669104	0.146969	0.0793725	0.132	0.151046
OG_Sepilok	Old-growth forest	Bird	Scarlet minivet	Pericrocotus flammeus	0.499663	0.667956	0.317277	Arboreal Insectivore	Data	Point count	22	Bird2_10-32 g	2.06793	0.10694	6.0747	1	0	0	0	0	0	0.76	0.76	0.67	0.8	0.76	0.9	0.0669104	0.0669104	0.146969	0.0793725	0.132	0.151046
OG_Sepilok	Old-growth forest	Bird	Scarlet rumped trogon	Harpactes duvaucelii	1.22165	1.20768	0.59532	Arboreal Insectivore	Data	Point count	40	Bird3_32-100 g	7.40177	0.436267	22.3139	1	0	0	0	0	0	0.78	0.78	0.63	0.75	0.44	0.94	0.0928655	0.0928655	0.168	0.139427	0.149923	0.106489
OG_Sepilok	Old-growth forest	Bird	Short-tailed babbler	Malacocincla malaccensis	2.8811	2.21618	0.84991	Terrestrial Insectivore	Data	Point count	23	Bird2_10-32 g	12.2903	0.830597	35.4506	1	0	0	0	0	0	0.76	0.76	0.67	0.8	0.76	0.9	0.0669104	0.0669104	0.146969	0.0793725	0.132	0.151046
OG_Sepilok	Old-growth forest	Bird	Short-toed coucal	Centropus rectunguis	0.272772	0.542201	0.195075	Arboreal Insectivore	Data	Point count	200	Bird4_100-316 g	4.94525	0.247442	14.6199	0.8	0.2	0	0	0	0	0.78	0.78	0.63	0.75	0.44	0.94	0.0928655	0.0928655	0.168	0.139427	0.149923	0.106489
OG_Sepilok	Old-growth forest	Bird	Silver-rumped needletail	Rhaphidura leucopygialis	0.350367	0.557421	0.241113	Arboreal Insectivore	Data	Point count	20	Bird2_10-32 g	1.32407	0.0580394	3.90305	1	0	0	0	0	0	0.78	0.78	0.63	0.75	0.44	0.94	0.0928655	0.0928655	0.168	0.139427	0.149923	0.106489
OG_Sepilok	Old-growth forest	Bird	Slender-billed crow	Corvus enca	0.156429	0.469506	0.113068	Arboreal Omnivore	Data	Point count	240	Bird4_100-316 g	3.351	0.164742	9.92616	0.4	0.2	0.2	0.2	0	0	0.76	0.76	0.67	0.8	0.76	0.9	0.0669104	0.0669104	0.146969	0.0793725	0.132	0.151046
OG_Sepilok	Old-growth forest	Bird	Sooty-capped babbler	Malacopteron affine	0.84936	1.06708	0.461865	Arboreal Insectivore	Data	Point count	18	Bird2_10-32 g	3.0662	0.160559	8.92248	1	0	0	0	0	0	0.76	0.76	0.67	0.8	0.76	0.9	0.0669104	0.0669104	0.146969	0.0793725	0.132	0.151046
OG_Sepilok	Old-growth forest	Bird	Spectacled bulbul	Pycnonotus erythropthalmos	2.8956	2.17491	0.829141	Arboreal Omnivore	Data	Point count	20	Bird2_10-32 g	12.4376	0.980647	39.2883	0.2	0	0.8	0	0	0	0.76	0.76	0.67	0.8	0.76	0.9	0.0669104	0.0669104	0.146969	0.0793725	0.132	0.151046
OG_Sepilok	Old-growth forest	Bird	Spectacled spiderhunter	Arachnothera flavigaster	0.221801	0.564391	0.155328	Nectivore	Data	Point count	42	Bird3_32-100 g	1.24838	0.0567087	3.94146	0.2	0	0	0	0	0.8	0.76	0.76	0.67	0.8	0.76	0.9	0.0669104	0.0669104	0.146969	0.0793725	0.132	0.151046
OG_Sepilok	Old-growth forest	Bird	Spotted dove	Stigmatopelia chinensis	0.103449	0.381002	0.078546	Terrestrial Granivore	Data	Point count	150	Bird4_100-316 g	1.58239	0.0695338	4.62672	0	0	0	1	0	0	0.78	0.78	0.63	0.76	0.44	0.94	0.0928655	0.0928655	0.168	0.054	0.149923	0.106489
OG_Sepilok	Old-growth forest	Bird	Spotted fantail	Rhipidura perlata	0.268318	0.632736	0.18835	Arboreal Insectivore	Data	Point count	15	Bird2_10-32 g	0.855532	0.036659	2.49791	1	0	0	0	0	0	0.76	0.76	0.67	0.8	0.76	0.9	0.0669104	0.0669104	0.146969	0.0793725	0.132	0.151046
OG_Sepilok	Old-growth forest	Bird	Streaked bulbul	Ixos malaccensis	0.267564	0.615591	0.185796	Arboreal Omnivore	Data	Point count	38	Bird3_32-100 g	1.75776	0.0831152	5.53316	0.3	0	0.7	0	0	0	0.76	0.76	0.67	0.8	0.76	0.9	0.0669104	0.0669104	0.146969	0.0793725	0.132	0.151046
OG_Sepilok	Old-growth forest	Bird	Streaky-breasted spiderhunter	Arachnothera affinis	0.290153	0.65347	0.193193	Nectivore	Data	Point count	40	Bird3_32-100 g	1.57973	0.0703279	4.99632	0.2	0	0	0	0	0.8	0.76	0.76	0.67	0.8	0.76	0.9	0.0669104	0.0669104	0.146969	0.0793725	0.132	0.151046
OG_Sepilok	Old-growth forest	Bird	Striped wren-babbler	Kenopia striata	0.614582	0.988083	0.364986	Terrestrial Insectivore	Data	Point count	20	Bird2_10-32 g	2.38369	0.108473	6.95567	1	0	0	0	0	0	0.76	0.76	0.67	0.8	0.76	0.9	0.0669104	0.0669104	0.146969	0.0793725	0.132	0.151046
OG_Sepilok	Old-growth forest	Bird	Van Hassalt's sunbird	Leptocoma brasiliana	0.219658	0.566662	0.151525	Nectivore	Data	Point count	8	Bird1_<10 g	0.399671	0.0189631	1.30463	0.2	0	0	0	0	0.8	0.76	0.76	0.67	0.8	0.76	0.9	0.0669104	0.0669104	0.146969	0.0793725	0.132	0.151046
OG_Sepilok	Old-growth forest	Bird	Verditer flycatcher	Eumyias thalassinus	0.154152	0.470435	0.112805	Arboreal Insectivore	Data	Point count	18	Bird2_10-32 g	0.556491	0.0228009	1.65571	1	0	0	0	0	0	0.76	0.76	0.67	0.8	0.76	0.9	0.0669104	0.0669104	0.146969	0.0793725	0.132	0.151046
OG_Sepilok	Old-growth forest	Bird	Violet cuckoo	Chrysococcyx xanthorhynchus	0.360079	0.741258	0.226043	Arboreal Insectivore	Data	Point count	21	Bird2_10-32 g	1.40675	0.0528766	4.10042	1	0	0	0	0	0	0.78	0.78	0.63	0.75	0.44	0.94	0.0928655	0.0928655	0.168	0.139427	0.149923	0.106489
OG_Sepilok	Old-growth forest	Bird	Whiskered treeswift	Hemiprocne comata	0.191158	0.519181	0.13452	Arboreal Insectivore	Data	Point count	23	Bird2_10-32 g	0.794542	0.0341906	2.35947	1	0	0	0	0	0	0.78	0.78	0.63	0.75	0.44	0.94	0.0928655	0.0928655	0.168	0.139427	0.149923	0.106489
OG_Sepilok	Old-growth forest	Bird	White-chested babbler	Trichastoma rostratum	0.611987	0.786179	0.380108	Terrestrial Insectivore	Data	Point count	22	Bird2_10-32 g	2.5328	0.119675	7.37373	1	0	0	0	0	0	0.76	0.76	0.67	0.8	0.76	0.9	0.0669104	0.0669104	0.146969	0.0793725	0.132	0.151046
OG_Sepilok	Old-growth forest	Bird	White-crowned forktail	Enicurus leschenaulti	0.741055	0.986393	0.423356	Terrestrial Insectivore	Data	Point count	32	Bird3_32-100 g	3.95846	0.200378	11.6531	1	0	0	0	0	0	0.76	0.76	0.67	0.8	0.76	0.9	0.0669104	0.0669104	0.146969	0.0793725	0.132	0.151046
OG_Sepilok	Old-growth forest	Bird	White-crowned shama	Copsychus stricklandii	2.35982	1.56313	0.873166	Arboreal Insectivore	Data	Point count	35	Bird3_32-100 g	13.3985	1.16895	37.6572	1	0	0	0	0	0	0.76	0.76	0.67	0.8	0.76	0.9	0.0669104	0.0669104	0.146969	0.0793725	0.132	0.151046
OG_Sepilok	Old-growth forest	Bird	Wreathed hornbill	Aceros undulatus	0.582248	0.942203	0.341756	Arboreal Frugivore	Data	Point count	2000	Bird6_>1000 g	62.6976	2.77199	229.967	0	0	1	0	0	0	0.78	0.78	0.63	0.75	0.44	0.94	0.0928655	0.0928655	0.168	0.139427	0.149923	0.106489
OG_Sepilok	Old-growth forest	Bird	Yellow-bellied bulbul	Alophoixus phaeocephalus	0.275518	0.546931	0.193785	Arboreal Omnivore	Data	Point count	30	Bird2_10-32 g	1.48412	0.0625372	4.65721	0.6	0	0.4	0	0	0	0.76	0.76	0.67	0.8	0.76	0.9	0.0669104	0.0669104	0.146969	0.0793725	0.132	0.151046
OG_Sepilok	Old-growth forest	Bird	Yellow-bellied prinia	Prinia flaviventris	0.0749662	0.318499	0.0553165	Arboreal Insectivore	Data	Point count	9	Bird1_<10 g	0.1688	0.00703697	0.50339	1	0	0	0	0	0	0.76	0.76	0.67	0.8	0.76	0.9	0.0669104	0.0669104	0.146969	0.0793725	0.132	0.151046
OG_Sepilok	Old-growth forest	Bird	Yellow-breasted flowerpecker	Prionochilus maculatus	1.90006	1.72843	0.719035	Arboreal Omnivore	Data	Point count	8	Bird1_<10 g	4.47898	0.274731	14.5593	0	0	1	0	0	0	0.76	0.76	0.67	0.8	0.76	0.9	0.0669104	0.0669104	0.146969	0.0793725	0.132	0.151046
OG_Sepilok	Old-growth forest	Bird	Yellow-crowned barbet	Megalaima henricii	0.973556	1.29845	0.496808	Arboreal Frugivore	Data	Point count	70	Bird3_32-100 g	9.81455	0.505461	31.7158	0.2	0	0.8	0	0	0	0.76	0.76	0.67	0.8	0.76	0.9	0.0669104	0.0669104	0.146969	0.0793725	0.132	0.151046
OG_Sepilok	Old-growth forest	Bird	Yellow-rumped flowerpecker	Prionochilus xanthopygius	0.970408	1.12762	0.504113	Arboreal Frugivore	Data	Point count	8	Bird1_<10 g	2.28753	0.123701	7.55689	0	0	1	0	0	0	0.76	0.76	0.67	0.8	0.76	0.9	0.0669104	0.0669104	0.146969	0.0793725	0.132	0.151046
OG_Sepilok	Old-growth forest	Bird	Yellow-vented bulbul	Pycnonotus goiavier	0.124079	0.411826	0.092102	Arboreal Omnivore	Data	Point count	30	Bird2_10-32 g	0.668366	0.0268153	1.9463	0.6	0	0.4	0	0	0	0.76	0.76	0.67	0.8	0.76	0.9	0.0669104	0.0669104	0.146969	0.0793725	0.132	0.151046
OG_Sepilok	Old-growth forest	Mammal	Acuminate horseshoe bat	Rhinolophus acuminatus	0	NA	0	Flying Insectivore	Data	Harp traps	13.5	Mammal2_10-100 g	NA	NA	NA	1	0	0	0	0	0	0.88	0.85	0.83	0.83	0.46	0.94	0.059	0.058	0.085	0.085	0.107	0.018
OG_Sepilok	Old-growth forest	Mammal	Banded civet	Hemigalus derbyanus	0	NA	0	Terrestrial Insectivore	Data	Camera traps	1266.35	Mammal4_1000-10,000 g	NA	NA	NA	1	0	0	0	0	0	0.88	0.85	0.83	0.83	0.32	0.94	0.059	0.058	0.085	0.085	0.084	0.018
OG_Sepilok	Old-growth forest	Mammal	Banteng	Bos javanicus	0	NA	0	Terrestrial Herbivore	Data	Camera traps	631487	Mammal6_10^5-10^6 g	NA	NA	NA	0	0	0	0	1	0	0.88	0.85	0.83	0.83	0.32	0.94	0.059	0.058	0.085	0.085	0.084	0.018
OG_Sepilok	Old-growth forest	Mammal	Bay cat	Catopuma badia	0	NA	0	Terrestrial Carnivore	Data	Camera traps	3429.52	Mammal4_1000-10,000 g	NA	NA	NA	0	1	0	0	0	0	0.88	0.85	0.83	0.83	0.32	0.94	0.059	0.058	0.085	0.085	0.084	0.018
OG_Sepilok	Old-growth forest	Mammal	Bearded pig	Sus barbatus	0	NA	0	Terrestrial Omivore	Data	Camera traps	135806	Mammal6_10^5-10^6 g	NA	NA	NA	0.3	0	0.3	0.4	0	0	0.88	0.85	0.83	0.83	0.32	0.94	0.059	0.058	0.085	0.085	0.084	0.018
OG_Sepilok	Old-growth forest	Mammal	Binturong	Arctictis binturong	0	NA	0	Arboreal Frugivore	Data	Camera traps	13000	Mammal5_10^4-10^5 g	NA	NA	NA	0.2	0	0.8	0	0	0	0.88	0.85	0.83	0.83	0.32	0.94	0.059	0.058	0.085	0.085	0.084	0.018
OG_Sepilok	Old-growth forest	Mammal	Blanford's bat	Hesperoptenus blanfordi	0	NA	0	Flying Insectivore	Data	Harp traps	5	Mammal1_<10 g	NA	NA	NA	1	0	0	0	0	0	0.88	0.85	0.83	0.83	0.46	0.94	0.059	0.058	0.085	0.085	0.107	0.018
OG_Sepilok	Old-growth forest	Mammal	Bornean horseshoe bat	Rhinolophus borneensis	0	NA	0	Flying Insectivore	Data	Harp traps	8.5	Mammal1_<10 g	NA	NA	NA	1	0	0	0	0	0	0.88	0.85	0.83	0.83	0.46	0.94	0.059	0.058	0.085	0.085	0.107	0.018
OG_Sepilok	Old-growth forest	Mammal	Bornean orangutan	Pongo pygmaeus	0	NA	0	Arboreal Omnivore	Data	Camera traps	52754.1	Mammal5_10^4-10^5 g	NA	NA	NA	0.5	0	0.5	0	0	0	0.88	0.85	0.83	0.83	0.32	0.94	0.059	0.058	0.085	0.085	0.084	0.018
OG_Sepilok	Old-growth forest	Mammal	Borneo roundleaf bat	Hipposideros doriae	0	NA	0	Flying Insectivore	Data	Harp traps	4	Mammal1_<10 g	NA	NA	NA	1	0	0	0	0	0	0.88	0.85	0.83	0.83	0.46	0.94	0.059	0.058	0.085	0.085	0.107	0.018
OG_Sepilok	Old-growth forest	Mammal	Bronze tube-nosed bat	Murina aenea	0	NA	0	Flying Insectivore	Data	Harp traps	8.5	Mammal1_<10 g	NA	NA	NA	1	0	0	0	0	0	0.88	0.85	0.83	0.83	0.46	0.94	0.059	0.058	0.085	0.085	0.107	0.018
OG_Sepilok	Old-growth forest	Mammal	Brown tube-nosed bat	Murina suilla	0	NA	0	Flying Insectivore	Data	Harp traps	5	Mammal1_<10 g	NA	NA	NA	1	0	0	0	0	0	0.88	0.85	0.83	0.83	0.46	0.94	0.059	0.058	0.085	0.085	0.107	0.018
OG_Sepilok	Old-growth forest	Mammal	Cantor's roundleaf bat	Hipposideros galeritus	0	NA	0	Flying Insectivore	Data	Harp traps	8.5	Mammal1_<10 g	NA	NA	NA	1	0	0	0	0	0	0.88	0.85	0.83	0.83	0.46	0.94	0.059	0.058	0.085	0.085	0.107	0.018
OG_Sepilok	Old-growth forest	Mammal	Clear-winged woolly bat	Kerivoula pellucida	0	NA	0	Flying Insectivore	Data	Harp traps	4.8	Mammal1_<10 g	NA	NA	NA	1	0	0	0	0	0	0.88	0.85	0.83	0.83	0.46	0.94	0.059	0.058	0.085	0.085	0.107	0.018
OG_Sepilok	Old-growth forest	Mammal	Collared mongoose	Herpestes semitorquatus	0	NA	0	Terrestrial Carnivore	Data	Camera traps	1396.16	Mammal4_1000-10,000 g	NA	NA	NA	0.4	0.6	0	0	0	0	0.88	0.85	0.83	0.83	0.32	0.94	0.059	0.058	0.085	0.085	0.084	0.018
OG_Sepilok	Old-growth forest	Mammal	Common palm civet	Paradoxurus hermaphroditus	0	NA	0	Terrestrial Omivore	Data	Camera traps	3200	Mammal4_1000-10,000 g	NA	NA	NA	0.5	0	0.5	0	0	0	0.88	0.85	0.83	0.83	0.32	0.94	0.059	0.058	0.085	0.085	0.084	0.018
OG_Sepilok	Old-growth forest	Mammal	Creagh's horseshoe bat	Rhinolophus creaghi	0	NA	0	Flying Insectivore	Data	Harp traps	12	Mammal2_10-100 g	NA	NA	NA	1	0	0	0	0	0	0.88	0.85	0.83	0.83	0.46	0.94	0.059	0.058	0.085	0.085	0.107	0.018
OG_Sepilok	Old-growth forest	Mammal	Dayak roundleaf bat	Hipposideros dyacorum	0	NA	0	Flying Insectivore	Data	Harp traps	7.5	Mammal1_<10 g	NA	NA	NA	1	0	0	0	0	0	0.88	0.85	0.83	0.83	0.46	0.94	0.059	0.058	0.085	0.085	0.107	0.018
OG_Sepilok	Old-growth forest	Mammal	Diadem leaf-nosed bat	Hipposideros diadema	0	NA	0	Flying Insectivore	Data	Harp traps	47	Mammal2_10-100 g	NA	NA	NA	1	0	0	0	0	0	0.88	0.85	0.83	0.83	0.46	0.94	0.059	0.058	0.085	0.085	0.107	0.018
OG_Sepilok	Old-growth forest	Mammal	Domestic dog	Canis familiaris	0	NA	0	Terrestrial Carnivore	Data	Camera traps	4000	Mammal4_1000-10,000 g	NA	NA	NA	0	1	0	0	0	0	0.88	0.85	0.83	0.83	0.32	0.94	0.059	0.058	0.085	0.085	0.084	0.018
OG_Sepilok	Old-growth forest	Mammal	Dusky leaf-nosed bat	Hipposideros ater	0	NA	0	Flying Insectivore	Data	Harp traps	7.5	Mammal1_<10 g	NA	NA	NA	1	0	0	0	0	0	0.88	0.85	0.83	0.83	0.46	0.94	0.059	0.058	0.085	0.085	0.107	0.018
OG_Sepilok	Old-growth forest	Mammal	Fawn leaf-nosed bat	Hipposideros cervinus	0	NA	0	Flying Insectivore	Data	Harp traps	10	Mammal2_10-100 g	NA	NA	NA	1	0	0	0	0	0	0.88	0.85	0.83	0.83	0.46	0.94	0.059	0.058	0.085	0.085	0.107	0.018
OG_Sepilok	Old-growth forest	Mammal	Francis's woolly bat	Rhinolophus francisi	0	NA	0	Flying Insectivore	Data	Harp traps	22	Mammal2_10-100 g	NA	NA	NA	1	0	0	0	0	0	0.88	0.85	0.83	0.83	0.46	0.94	0.059	0.058	0.085	0.085	0.107	0.018
OG_Sepilok	Old-growth forest	Mammal	Gilded tube-nosed bat	Murina rozendaali	0	NA	0	Flying Insectivore	Data	Harp traps	10	Mammal2_10-100 g	NA	NA	NA	1	0	0	0	0	0	0.88	0.85	0.83	0.83	0.46	0.94	0.059	0.058	0.085	0.085	0.107	0.018
OG_Sepilok	Old-growth forest	Mammal	Greater mouse-deer	Tragulus napu	0	NA	0	Terrestrial Frugivore / Granivore	Data	Camera traps	4791.22	Mammal4_1000-10,000 g	NA	NA	NA	0	0	0.5	0	0.5	0	0.88	0.85	0.83	0.83	0.32	0.94	0.059	0.058	0.085	0.085	0.084	0.018
OG_Sepilok	Old-growth forest	Mammal	Groove-toothed bat	Phoniscus atrox	0	NA	0	Flying Insectivore	Data	Harp traps	6.5	Mammal1_<10 g	NA	NA	NA	1	0	0	0	0	0	0.88	0.85	0.83	0.83	0.46	0.94	0.059	0.058	0.085	0.085	0.107	0.018
OG_Sepilok	Old-growth forest	Mammal	Hardwicke's woolly bat	Kerivoula hardwickii	0	NA	0	Flying Insectivore	Data	Harp traps	4.2	Mammal1_<10 g	NA	NA	NA	1	0	0	0	0	0	0.88	0.85	0.83	0.83	0.46	0.94	0.059	0.058	0.085	0.085	0.107	0.018
OG_Sepilok	Old-growth forest	Mammal	Horsfield's bat	Myotis horsefieldi	0	NA	0	Flying Insectivore	Data	Harp traps	6.5	Mammal1_<10 g	NA	NA	NA	1	0	0	0	0	0	0.88	0.85	0.83	0.83	0.46	0.94	0.059	0.058	0.085	0.085	0.107	0.018
OG_Sepilok	Old-growth forest	Mammal	Hose's civet	Diplogale hosei	0	NA	0	Terrestrial Omivore	Data	Camera traps	1500	Mammal4_1000-10,000 g	NA	NA	NA	0.3	0.4	0.3	0	0	0	0.88	0.85	0.83	0.83	0.32	0.94	0.059	0.058	0.085	0.085	0.084	0.018
OG_Sepilok	Old-growth forest	Mammal	Least woolly bat	Kerivoula minuta	0	NA	0	Flying Insectivore	Data	Harp traps	2	Mammal1_<10 g	NA	NA	NA	1	0	0	0	0	0	0.88	0.85	0.83	0.83	0.46	0.94	0.059	0.058	0.085	0.085	0.107	0.018
OG_Sepilok	Old-growth forest	Mammal	Lesser hairy-winged bat	Harpiocephalus harpia	0	NA	0	Flying Insectivore	Data	Harp traps	21	Mammal2_10-100 g	NA	NA	NA	1	0	0	0	0	0	0.88	0.85	0.83	0.83	0.46	0.94	0.059	0.058	0.085	0.085	0.107	0.018
OG_Sepilok	Old-growth forest	Mammal	Lesser mouse-deer	Tragulus kanchil	0	NA	0	Terrestrial Frugivore / Granivore	Data	Camera traps	3000	Mammal4_1000-10,000 g	NA	NA	NA	0	0	1	0	0	0	0.88	0.85	0.83	0.83	0.32	0.94	0.059	0.058	0.085	0.085	0.084	0.018
OG_Sepilok	Old-growth forest	Mammal	Lesser sheath-tailed bat	Emballanura monticola	0	NA	0	Flying Insectivore	Data	Harp traps	6.5	Mammal1_<10 g	NA	NA	NA	1	0	0	0	0	0	0.88	0.85	0.83	0.83	0.46	0.94	0.059	0.058	0.085	0.085	0.107	0.018
OG_Sepilok	Old-growth forest	Mammal	Little bent-wing bat	Miniopterus australis	0	NA	0	Flying Insectivore	Data	Harp traps	6	Mammal1_<10 g	NA	NA	NA	1	0	0	0	0	0	0.88	0.85	0.83	0.83	0.46	0.94	0.059	0.058	0.085	0.085	0.107	0.018
OG_Sepilok	Old-growth forest	Mammal	Long-tailed macaque	Macaca fascicularis	0	NA	0	Arboreal Frugivore	Data	Camera traps	4579.66	Mammal4_1000-10,000 g	NA	NA	NA	0.5	0	0.5	0	0	0	0.88	0.85	0.83	0.83	0.32	0.94	0.059	0.058	0.085	0.085	0.084	0.018
OG_Sepilok	Old-growth forest	Mammal	Long-tailed porcupine	Trichys fasciculata	0	NA	0	Terrestrial Frugivore / Granivore	Data	Camera traps	4549.99	Mammal4_1000-10,000 g	NA	NA	NA	0	0	0.5	0.5	0	0	0.88	0.85	0.83	0.83	0.32	0.94	0.059	0.058	0.085	0.085	0.084	0.018
OG_Sepilok	Old-growth forest	Mammal	Malay civet	Viverra tangalunga	0	NA	0	Terrestrial Carnivore	Data	Camera traps	7349.99	Mammal4_1000-10,000 g	NA	NA	NA	0.3	0.4	0.3	0	0	0	0.88	0.85	0.83	0.83	0.32	0.94	0.059	0.058	0.085	0.085	0.084	0.018
OG_Sepilok	Old-growth forest	Mammal	Malay porcupine	Hystrix brachyura	0	NA	0	Terrestrial Frugivore / Granivore	Data	Camera traps	8000	Mammal4_1000-10,000 g	NA	NA	NA	0	0	0.5	0.5	0	0	0.88	0.85	0.83	0.83	0.32	0.94	0.059	0.058	0.085	0.085	0.084	0.018
OG_Sepilok	Old-growth forest	Mammal	Malay weasel	Mustela nudipes	0	NA	0	Terrestrial Carnivore	Data	Camera traps	570	Mammal3_100-1000 g	NA	NA	NA	0.4	0.6	0	0	0	0	0.88	0.85	0.83	0.83	0.32	0.94	0.059	0.058	0.085	0.085	0.084	0.018
OG_Sepilok	Old-growth forest	Mammal	Malayan slit-faced bat	Nycteris tragata	0	NA	0	Flying Insectivore	Data	Harp traps	17	Mammal2_10-100 g	NA	NA	NA	1	0	0	0	0	0	0.88	0.85	0.83	0.83	0.46	0.94	0.059	0.058	0.085	0.085	0.107	0.018
OG_Sepilok	Old-growth forest	Mammal	Marbled cat	Pardofelis marmorata	0	NA	0	Terrestrial Carnivore	Data	Camera traps	2828.34	Mammal4_1000-10,000 g	NA	NA	NA	0	1	0	0	0	0	0.88	0.85	0.83	0.83	0.32	0.94	0.059	0.058	0.085	0.085	0.084	0.018
OG_Sepilok	Old-growth forest	Mammal	Masked palm civet	Paguma larvata	0	NA	0	Arboreal Frugivore	Data	Camera traps	4300	Mammal4_1000-10,000 g	NA	NA	NA	0.2	0	0.8	0	0	0	0.88	0.85	0.83	0.83	0.32	0.94	0.059	0.058	0.085	0.085	0.084	0.018
OG_Sepilok	Old-growth forest	Mammal	Moon rat	Echinosorex gymnura	0	NA	0	Terrestrial Insectivore	Data	Camera traps	787.265	Mammal3_100-1000 g	NA	NA	NA	1	0	0	0	0	0	0.88	0.85	0.83	0.83	0.32	0.94	0.059	0.058	0.085	0.085	0.084	0.018
OG_Sepilok	Old-growth forest	Mammal	Oriental small-clawed otter	Aonyx cinereus	0	NA	0	Terrestrial Carnivore	Data	Camera traps	3100	Mammal4_1000-10,000 g	NA	NA	NA	0	1	0	0	0	0	0.88	0.85	0.83	0.83	0.32	0.94	0.059	0.058	0.085	0.085	0.084	0.018
OG_Sepilok	Old-growth forest	Mammal	Papillose woolly bat	Kerivoula papillosa	0	NA	0	Flying Insectivore	Data	Harp traps	13	Mammal2_10-100 g	NA	NA	NA	1	0	0	0	0	0	0.88	0.85	0.83	0.83	0.46	0.94	0.059	0.058	0.085	0.085	0.107	0.018
OG_Sepilok	Old-growth forest	Mammal	Pig-tailed macaque	Macaca nemestrina	0	NA	0	Arboreal Frugivore	Data	Camera traps	7845.39	Mammal4_1000-10,000 g	NA	NA	NA	0.5	0	0.5	0	0	0	0.88	0.85	0.83	0.83	0.32	0.94	0.059	0.058	0.085	0.085	0.084	0.018
OG_Sepilok	Old-growth forest	Mammal	Red muntjac	Muntiacus muntjak	0	NA	0	Terrestrial Herbivore	Data	Camera traps	17505.8	Mammal5_10^4-10^5 g	NA	NA	NA	0	0	0.33333	0.33333	0.33333	0	0.88	0.85	0.83	0.83	0.32	0.94	0.059	0.058	0.085	0.085	0.084	0.018
OG_Sepilok	Old-growth forest	Mammal	Ridley's bat	Myotis ridleyi	0	NA	0	Flying Insectivore	Data	Harp traps	5	Mammal1_<10 g	NA	NA	NA	1	0	0	0	0	0	0.88	0.85	0.83	0.83	0.46	0.94	0.059	0.058	0.085	0.085	0.107	0.018
OG_Sepilok	Old-growth forest	Mammal	Ridley's leaf-nosed bat	Hipposideros ridleyi	0	NA	0	Flying Insectivore	Data	Harp traps	9.5	Mammal1_<10 g	NA	NA	NA	1	0	0	0	0	0	0.88	0.85	0.83	0.83	0.46	0.94	0.059	0.058	0.085	0.085	0.107	0.018
OG_Sepilok	Old-growth forest	Mammal	Round-eared tube-nosed bat	Murina cyclotis	0	NA	0	Flying Insectivore	Data	Harp traps	10	Mammal2_10-100 g	NA	NA	NA	1	0	0	0	0	0	0.88	0.85	0.83	0.83	0.46	0.94	0.059	0.058	0.085	0.085	0.107	0.018
OG_Sepilok	Old-growth forest	Mammal	Sambar deer	Rusa unicolor	0	NA	0	Terrestrial Herbivore	Data	Camera traps	177523	Mammal6_10^5-10^6 g	NA	NA	NA	0	0	0.5	0	0.5	0	0.88	0.85	0.83	0.83	0.32	0.94	0.059	0.058	0.085	0.085	0.084	0.018
OG_Sepilok	Old-growth forest	Mammal	Short-tailed mongoose	Herpestes brachyurus	0	NA	0	Terrestrial Carnivore	Data	Camera traps	1398.08	Mammal4_1000-10,000 g	NA	NA	NA	0.4	0.6	0	0	0	0	0.88	0.85	0.83	0.83	0.32	0.94	0.059	0.058	0.085	0.085	0.084	0.018
OG_Sepilok	Old-growth forest	Mammal	Small woolly bat	Kerivoula intermedia	0	NA	0	Flying Insectivore	Data	Harp traps	4.2	Mammal1_<10 g	NA	NA	NA	1	0	0	0	0	0	0.88	0.85	0.83	0.83	0.46	0.94	0.059	0.058	0.085	0.085	0.107	0.018
OG_Sepilok	Old-growth forest	Mammal	Sun bear	Helarctos malayanus	0	NA	0	Terrestrial Omivore	Data	Camera traps	57037.9	Mammal5_10^4-10^5 g	NA	NA	NA	0.5	0.3	0.2	0	0	0	0.88	0.85	0.83	0.83	0.32	0.94	0.059	0.058	0.085	0.085	0.084	0.018
OG_Sepilok	Old-growth forest	Mammal	Sunda clouded leopard	Neofelis diardi	0	NA	0	Terrestrial Carnivore	Data	Camera traps	15022.5	Mammal5_10^4-10^5 g	NA	NA	NA	0	1	0	0	0	0	0.88	0.85	0.83	0.83	0.32	0.94	0.059	0.058	0.085	0.085	0.084	0.018
OG_Sepilok	Old-growth forest	Mammal	Sunda leopard cat	Prionailurus javanensis	0	NA	0	Terrestrial Carnivore	Data	Camera traps	2785.49	Mammal4_1000-10,000 g	NA	NA	NA	0	1	0	0	0	0	0.88	0.85	0.83	0.83	0.32	0.94	0.059	0.058	0.085	0.085	0.084	0.018
OG_Sepilok	Old-growth forest	Mammal	Sunda pangolin	Manis javanica	0	NA	0	Terrestrial Insectivore	Data	Camera traps	4860.85	Mammal4_1000-10,000 g	NA	NA	NA	1	0	0	0	0	0	0.88	0.85	0.83	0.83	0.32	0.94	0.059	0.058	0.085	0.085	0.084	0.018
OG_Sepilok	Old-growth forest	Mammal	Sunda stink badger	Mydaus javanensis	0	NA	0	Terrestrial Insectivore	Data	Camera traps	2500	Mammal4_1000-10,000 g	NA	NA	NA	1	0	0	0	0	0	0.88	0.85	0.83	0.83	0.32	0.94	0.059	0.058	0.085	0.085	0.084	0.018
OG_Sepilok	Old-growth forest	Mammal	Thick-spined porcupine	Hystrix crassispinis	0	NA	0	Terrestrial Frugivore / Granivore	Data	Camera traps	4587.3	Mammal4_1000-10,000 g	NA	NA	NA	0	0	0.5	0.5	0	0	0.88	0.85	0.83	0.83	0.32	0.94	0.059	0.058	0.085	0.085	0.084	0.018
OG_Sepilok	Old-growth forest	Mammal	Trefoil horseshoe bat	Rhinolophus trifoliatus	0	NA	0	Flying Insectivore	Data	Harp traps	18	Mammal2_10-100 g	NA	NA	NA	1	0	0	0	0	0	0.88	0.85	0.83	0.83	0.46	0.94	0.059	0.058	0.085	0.085	0.107	0.018
OG_Sepilok	Old-growth forest	Mammal	Tufted ground squirrel	Rheithrosciurus macrotis	0	NA	0	Arboreal Frugivore	Data	Camera traps	1351.63	Mammal4_1000-10,000 g	NA	NA	NA	0	0	0.5	0.5	0	0	0.88	0.85	0.83	0.83	0.32	0.94	0.059	0.058	0.085	0.085	0.084	0.018
OG_Sepilok	Old-growth forest	Mammal	Wall-roosting mouse-eared bat	Myotis muricola	0	NA	0	Flying Insectivore	Data	Harp traps	5	Mammal1_<10 g	NA	NA	NA	1	0	0	0	0	0	0.88	0.85	0.83	0.83	0.46	0.94	0.059	0.058	0.085	0.085	0.107	0.018
OG_Sepilok	Old-growth forest	Mammal	Woolly horseshoe bat	Rhinolophus luctus	0	NA	0	Flying Insectivore	Data	Harp traps	37	Mammal2_10-100 g	NA	NA	NA	1	0	0	0	0	0	0.88	0.85	0.83	0.83	0.46	0.94	0.059	0.058	0.085	0.085	0.107	0.018
OG_Sepilok	Old-growth forest	Mammal	Yellow muntjac	Muntiacus atherodes	0	NA	0	Terrestrial Frugivore / Granivore	Data	Camera traps	18869.5	Mammal5_10^4-10^5 g	NA	NA	NA	0	0	0.5	0.5	0	0	0.88	0.85	0.83	0.83	0.32	0.94	0.059	0.058	0.085	0.085	0.084	0.018
OG_Sepilok	Old-growth forest	Mammal	Yellow-throated marten	Martes flavigula	0	NA	0	Terrestrial Carnivore	Data	Camera traps	2502.32	Mammal4_1000-10,000 g	NA	NA	NA	0.5	0.5	0	0	0	0	0.88	0.85	0.83	0.83	0.32	0.94	0.059	0.058	0.085	0.085	0.084	0.018
OG_VJR	Old-growth forest	Bird	Arctic warbler	Phylloscopus borealis	0.44961	0.797653	0.296224	Arboreal Insectivore	Data	Point count	10	Bird2_10-32 g	1.08769	0.0511906	3.20701	1	0	0	0	0	0	0.76	0.76	0.67	0.8	0.76	0.9	0.0669104	0.0669104	0.146969	0.0793725	0.132	0.151046
OG_VJR	Old-growth forest	Bird	Ashy tailorbird	Orthotomus ruficeps	3.97239	2.77546	0.93861	Arboreal Insectivore	Data	Point count	7	Bird1_<10 g	7.53758	0.573069	21.4498	1	0	0	0	0	0	0.76	0.76	0.67	0.8	0.76	0.9	0.0669104	0.0669104	0.146969	0.0793725	0.132	0.151046
OG_VJR	Old-growth forest	Bird	Asian brown flycatcher	Muscicapa dauurica	0.330876	0.687962	0.243661	Arboreal Insectivore	Data	Point count	10	Bird2_10-32 g	0.800449	0.0364675	2.32766	1	0	0	0	0	0	0.76	0.76	0.67	0.8	0.76	0.9	0.0669104	0.0669104	0.146969	0.0793725	0.132	0.151046
OG_VJR	Old-growth forest	Bird	Asian fairy bluebird	Irena puella	1.86274	1.5593	0.699875	Arboreal Frugivore	Data	Point count	60	Bird3_32-100 g	16.2919	1.05767	48.8326	0.5	0	0.5	0	0	0	0.76	0.76	0.67	0.8	0.76	0.9	0.0669104	0.0669104	0.146969	0.0793725	0.132	0.151046
OG_VJR	Old-growth forest	Bird	Asian glossy starling	Aplonis panayensis	0.155289	0.463814	0.132058	Arboreal Insectivore	Data	Point count	55	Bird3_32-100 g	1.28005	0.0524971	3.98231	0.5	0	0.5	0	0	0	0.76	0.76	0.67	0.8	0.76	0.9	0.0669104	0.0669104	0.146969	0.0793725	0.132	0.151046
OG_VJR	Old-growth forest	Bird	Asian paradise flycatcher	Terpsiphone paradisi	0.776795	1.10282	0.460815	Arboreal Insectivore	Data	Point count	20	Bird2_10-32 g	3.01284	0.159508	8.56855	1	0	0	0	0	0	0.76	0.76	0.67	0.8	0.76	0.9	0.0669104	0.0669104	0.146969	0.0793725	0.132	0.151046
OG_VJR	Old-growth forest	Bird	Banded bay cuckoo	Cacomantis sonneratii	0.160125	0.471955	0.169417	Arboreal Insectivore	Data	Point count	31	Bird2_10-32 g	0.837037	0.0377969	2.44327	1	0	0	0	0	0	0.76	0.76	0.67	0.8	0.76	0.9	0.0669104	0.0669104	0.146969	0.0793725	0.132	0.151046
OG_VJR	Old-growth forest	Bird	Banded broadbill	Eurylaimus javanicus	0.335107	0.69482	0.247012	Arboreal Insectivore	Data	Point count	80	Bird3_32-100 g	3.34085	0.132575	9.72755	1	0	0	0	0	0	0.76	0.76	0.67	0.8	0.76	0.9	0.0669104	0.0669104	0.146969	0.0793725	0.132	0.151046
OG_VJR	Old-growth forest	Bird	Banded pitta	Pitta guajana	0.0536083	0.269926	0.0769942	Terrestrial Insectivore	Data	Point count	70	Bird3_32-100 g	0.487992	0.0224669	1.44658	1	0	0	0	0	0	0.76	0.76	0.67	0.8	0.76	0.9	0.0669104	0.0669104	0.146969	0.0793725	0.132	0.151046
OG_VJR	Old-growth forest	Bird	Barn swallow	Hirundo rustica	0.340771	0.698755	0.253713	Arboreal Insectivore	Data	Point count	22	Bird2_10-32 g	1.41033	0.0652363	4.16365	1	0	0	0	0	0	0.76	0.76	0.67	0.8	0.76	0.9	0.0669104	0.0669104	0.146969	0.0793725	0.132	0.151046
OG_VJR	Old-growth forest	Bird	Bar-winged flycatcher-shrike	Hemipus picatus	0.535892	0.771149	0.366967	Arboreal Insectivore	Data	Point count	9	Bird1_<10 g	1.20666	0.0579272	3.55028	1	0	0	0	0	0	0.76	0.76	0.67	0.8	0.76	0.9	0.0669104	0.0669104	0.146969	0.0793725	0.132	0.151046
OG_VJR	Old-growth forest	Bird	Black hornbill	Anthracoceros malayanus	0.16512	0.477477	0.170243	Arboreal Frugivore	Data	Point count	1050	Bird6_>1000 g	10.6941	0.43264	36.1374	0	0.1	0.6	0.3	0	0	0.78	0.78	0.63	0.75	0.44	0.94	0.0928655	0.0928655	0.168	0.139427	0.149923	0.106489
OG_VJR	Old-growth forest	Bird	Black magpie	Platysmurus leucopterus	0.432811	0.803868	0.320355	Arboreal Insectivore	Data	Point count	200	Bird4_100-316 g	8.72991	0.359842	28.3619	0	0.1	0.7	0.2	0	0	0.76	0.76	0.67	0.8	0.76	0.9	0.0669104	0.0669104	0.146969	0.0793725	0.132	0.151046
OG_VJR	Old-growth forest	Bird	Black-and-yellow broadbill	Eurylaimus ochromalus	1.28342	1.45371	0.579545	Arboreal Insectivore	Data	Point count	35	Bird3_32-100 g	7.28697	0.375978	21.1847	1	0	0	0	0	0	0.76	0.76	0.67	0.8	0.76	0.9	0.0669104	0.0669104	0.146969	0.0793725	0.132	0.151046
OG_VJR	Old-growth forest	Bird	Black-bellied malkoha	Phaenicophaeus diardi	0.0843734	0.340472	0.0922981	Arboreal Insectivore	Data	Point count	70	Bird3_32-100 g	0.766168	0.0363641	2.35309	0.9	0	0.1	0	0	0	0.78	0.78	0.63	0.75	0.44	0.94	0.0928655	0.0928655	0.168	0.139427	0.149923	0.106489
OG_VJR	Old-growth forest	Bird	Black-capped babbler	Pellorneum capistratum	1.19892	1.21338	0.583046	Terrestrial Insectivore	Data	Point count	30	Bird2_10-32 g	6.12882	0.348517	17.8573	1	0	0	0	0	0	0.76	0.76	0.67	0.8	0.76	0.9	0.0669104	0.0669104	0.146969	0.0793725	0.132	0.151046
OG_VJR	Old-growth forest	Bird	Black-headed bulbul	Pycnonotus atriceps	2.20663	1.85003	0.772993	Arboreal Omnivore	Data	Point count	35	Bird3_32-100 g	13.7068	0.942881	42.5264	0.3	0	0.7	0	0	0	0.76	0.76	0.67	0.8	0.76	0.9	0.0669104	0.0669104	0.146969	0.0793725	0.132	0.151046
OG_VJR	Old-growth forest	Bird	Black-headed pitta	Pitta ussheri	0.114152	0.395145	0.119855	Terrestrial Insectivore	Data	Point count	65	Bird3_32-100 g	0.987977	0.0461073	2.93321	1	0	0	0	0	0	0.76	0.76	0.67	0.8	0.76	0.9	0.0669104	0.0669104	0.146969	0.0793725	0.132	0.151046
OG_VJR	Old-growth forest	Bird	Black-naped monarch	Hypothymis azurea	1.19599	1.08968	0.607302	Arboreal Insectivore	Data	Point count	12	Bird2_10-32 g	3.27581	0.179879	9.61959	1	0	0	0	0	0	0.76	0.76	0.67	0.8	0.76	0.9	0.0669104	0.0669104	0.146969	0.0793725	0.132	0.151046
OG_VJR	Old-growth forest	Bird	Black-throated babbler	Stachyris nigricollis	0.118384	0.401358	0.118705	Arboreal Insectivore	Data	Point count	25	Bird2_10-32 g	0.534512	0.0241488	1.56867	0.9	0.1	0	0	0	0	0.76	0.76	0.67	0.8	0.76	0.9	0.0669104	0.0669104	0.146969	0.0793725	0.132	0.151046
OG_VJR	Old-growth forest	Bird	Black-winged flycatcher-shrike	Hemipus hirundinaceus	2.43639	1.8712	0.816154	Arboreal Insectivore	Data	Point count	13	Bird2_10-32 g	7.04712	0.492837	19.8175	1	0	0	0	0	0	0.76	0.76	0.67	0.8	0.76	0.9	0.0669104	0.0669104	0.146969	0.0793725	0.132	0.151046
OG_VJR	Old-growth forest	Bird	Blue-banded kingfisher	Alcedo euryzona	1.35331	1.48644	0.587972	Arboreal Omnivore	Data	Point count	44	Bird3_32-100 g	8.74939	0.465742	25.6105	0	1	0	0	0	0	0.78	0.78	0.63	0.75	0.44	0.94	0.0928655	0.0928655	0.168	0.139427	0.149923	0.106489
OG_VJR	Old-growth forest	Bird	Blue-crowned hanging parrot	Loriculus galgulus	1.61518	1.45812	0.665616	Arboreal Frugivore	Data	Point count	28	Bird2_10-32 g	9.50338	0.55194	34.4416	0	0	1	0	0	0	0.78	0.78	0.63	0.75	0.44	0.94	0.0928655	0.0928655	0.168	0.139427	0.149923	0.106489
OG_VJR	Old-growth forest	Bird	Blue-eared barbet	Megalaima australis	0.383753	0.750855	0.296324	Arboreal Frugivore	Data	Point count	35	Bird3_32-100 g	2.56971	0.12382	8.6154	0.2	0.1	0.7	0	0	0	0.64	0.78	0.63	0.75	0.61	0.94	0.0928655	0.0928655	0.168	0.139427	0.0831384	0.106489
OG_VJR	Old-growth forest	Bird	Blue-eared kingfisher	Alcedo meninting	0.458454	0.826377	0.289847	Arboreal Omnivore	Data	Point count	28	Bird2_10-32 g	2.1787	0.0869187	6.51074	0	1	0	0	0	0	0.78	0.78	0.63	0.75	0.44	0.94	0.0928655	0.0928655	0.168	0.139427	0.149923	0.106489
OG_VJR	Old-growth forest	Bird	Blue-headed pitta	Pitta baudii	0.0548173	0.27144	0.088197	Terrestrial Insectivore	Data	Point count	72	Bird3_32-100 g	0.508662	0.021746	1.5067	0.9	0.1	0	0	0	0	0.76	0.76	0.67	0.8	0.76	0.9	0.0669104	0.0669104	0.146969	0.0793725	0.132	0.151046
OG_VJR	Old-growth forest	Bird	Blue-tailed bee-eater	Merops philippinus	0.0576488	0.277759	0.0833208	Arboreal Insectivore	Data	Point count	38	Bird3_32-100 g	0.337295	0.0144705	1.02949	0.9	0.1	0	0	0	0	0.78	0.78	0.63	0.75	0.44	0.94	0.0928655	0.0928655	0.168	0.139427	0.149923	0.106489
OG_VJR	Old-growth forest	Bird	Bold-striped tit-babbler	Macronous bornensis	0.665697	0.969288	0.377019	Arboreal Insectivore	Data	Point count	14	Bird2_10-32 g	2.02516	0.0928754	5.81162	1	0	0	0	0	0	0.76	0.76	0.67	0.8	0.76	0.9	0.0669104	0.0669104	0.146969	0.0793725	0.132	0.151046
OG_VJR	Old-growth forest	Bird	Bornean blue flycatcher	Cyornis superbus	0.204539	0.537924	0.171543	Arboreal Insectivore	Data	Point count	18	Bird2_10-32 g	0.738388	0.0324709	2.13376	1	0	0	0	0	0	0.76	0.76	0.67	0.8	0.76	0.9	0.0669104	0.0669104	0.146969	0.0793725	0.132	0.151046
OG_VJR	Old-growth forest	Bird	Bornean bristlehead	Pityriasis gymnocephala	0.0563126	0.275996	0.113978	Arboreal Insectivore	Data	Point count	130	Bird4_100-316 g	0.854867	0.0392692	2.80253	0.2	0.1	0.7	0	0	0	0.76	0.76	0.67	0.8	0.76	0.9	0.0669104	0.0669104	0.146969	0.0793725	0.132	0.151046
OG_VJR	Old-growth forest	Bird	Bornean wren-babbler	Ptilocichla leucogrammica	0.148862	0.454481	0.135984	Terrestrial Insectivore	Data	Point count	40	Bird3_32-100 g	0.925671	0.0412718	2.68963	1	0	0	0	0	0	0.76	0.76	0.67	0.8	0.76	0.9	0.0669104	0.0669104	0.146969	0.0793725	0.132	0.151046
OG_VJR	Old-growth forest	Bird	Brown barbet	Calorhamphus fuliginosus	0.0839916	0.336296	0.103476	Arboreal Omnivore	Data	Point count	42	Bird3_32-100 g	0.648291	0.0271972	2.17977	0.3	0	0.7	0	0	0	0.64	0.78	0.63	0.75	0.61	0.94	0.0928655	0.0928655	0.168	0.139427	0.0831384	0.106489
OG_VJR	Old-growth forest	Bird	Brown fulvetta	Alcippe brunneicauda	0.916368	0.736564	0.537734	Arboreal Omnivore	Data	Point count	15	Bird2_10-32 g	2.92184	0.205599	8.34432	1	0	0	0	0	0	0.76	0.76	0.67	0.8	0.76	0.9	0.0669104	0.0669104	0.146969	0.0793725	0.132	0.151046
OG_VJR	Old-growth forest	Bird	Brown-throated sunbird	Anthreptes malacensis	0.15548	0.462163	0.157039	Nectivore	Data	Point count	12	Bird2_10-32 g	0.397553	0.0176029	1.26915	0.2	0	0.2	0	0	0.6	0.76	0.76	0.67	0.8	0.76	0.9	0.0669104	0.0669104	0.146969	0.0793725	0.132	0.151046
OG_VJR	Old-growth forest	Bird	Buff-rumped woodpecker	Meiglyptes tristis	0.222451	0.563746	0.215454	Arboreal Insectivore	Data	Point count	40	Bird3_32-100 g	1.64263	0.0732121	5.00501	1	0	0	0	0	0	0.64	0.78	0.63	0.75	0.61	0.94	0.0928655	0.0928655	0.168	0.139427	0.0831384	0.106489
OG_VJR	Old-growth forest	Bird	Buff-vented bulbul	Iole olivacea	0.994346	1.16824	0.531158	Arboreal Frugivore	Data	Point count	25	Bird2_10-32 g	4.91171	0.240889	15.7727	0.3	0	0.7	0	0	0	0.76	0.76	0.67	0.8	0.76	0.9	0.0669104	0.0669104	0.146969	0.0793725	0.132	0.151046
OG_VJR	Old-growth forest	Bird	Bushy-crested hornbill	Anorrhinus galeritus	0.0840552	0.337145	0.096199	Arboreal Frugivore	Data	Point count	1200	Bird6_>1000 g	6.14604	0.247969	21.7501	0.1	0.1	0.8	0	0	0	0.78	0.78	0.63	0.75	0.44	0.94	0.0928655	0.0928655	0.168	0.139427	0.149923	0.106489
OG_VJR	Old-growth forest	Bird	Chestnut munia	Lonchura atricapilla	0.169701	0.484968	0.167317	Terrestrial Granivore	Data	Point count	12	Bird2_10-32 g	0.44157	0.0176894	1.27602	0	0	0	1	0	0	0.76	0.76	0.67	0.8	0.76	0.9	0.0669104	0.0669104	0.146969	0.0793725	0.132	0.151046
OG_VJR	Old-growth forest	Bird	Chestnut-backed scimitar babbler	Pomatorhinus montanus	0.789044	0.897031	0.481345	Arboreal Insectivore	Data	Point count	20	Bird2_10-32 g	3.06035	0.168775	8.5352	1	0	0	0	0	0	0.76	0.76	0.67	0.8	0.76	0.9	0.0669104	0.0669104	0.146969	0.0793725	0.132	0.151046
OG_VJR	Old-growth forest	Bird	Chestnut-breasted malkoha	Phaenicophaeus curvirostris	0.817137	1.13071	0.484346	Arboreal Insectivore	Data	Point count	180	Bird4_100-316 g	14.117	0.725425	42.2828	0.9	0	0.1	0	0	0	0.78	0.78	0.63	0.75	0.44	0.94	0.0928655	0.0928655	0.168	0.139427	0.149923	0.106489
OG_VJR	Old-growth forest	Bird	Chestnut-naped forktail	Enicurus ruficapillus	0.999532	0.836213	0.589022	Arboreal Omnivore	Data	Point count	27	Bird2_10-32 g	4.7558	0.290976	13.9652	1	0	0	0	0	0	0.76	0.76	0.67	0.8	0.76	0.9	0.0669104	0.0669104	0.146969	0.0793725	0.132	0.151046
OG_VJR	Old-growth forest	Bird	Chestnut-necklaced partridge	Arborophila charltonii	0.151376	0.461808	0.160965	Terrestrial Omivore	Data	Point count	275	Bird4_100-316 g	4.03033	0.178278	14.441	0.6	0	0.2	0.2	0	0	0.7	0.7	0.57	0.65	0.42	0.94	0.169741	0.169741	0.19799	0.182	0.122589	0.106489
OG_VJR	Old-growth forest	Bird	Chestnut-rumped babbler	Stachyris maculata	0.976689	1.05995	0.552663	Arboreal Insectivore	Data	Point count	30	Bird2_10-32 g	4.9928	0.2755	14.3209	1	0	0	0	0	0	0.76	0.76	0.67	0.8	0.76	0.9	0.0669104	0.0669104	0.146969	0.0793725	0.132	0.151046
OG_VJR	Old-growth forest	Bird	Chestnut-winged babbler	Stachyris erythroptera	2.00565	1.24591	0.840585	Arboreal Insectivore	Data	Point count	12	Bird2_10-32 g	5.49346	0.460149	15.1989	1	0	0	0	0	0	0.76	0.76	0.67	0.8	0.76	0.9	0.0669104	0.0669104	0.146969	0.0793725	0.132	0.151046
OG_VJR	Old-growth forest	Bird	Collared kingfisher	Todiramphus chloris	0.0601304	0.281885	0.0663916	Arboreal Omnivore	Data	Point count	80	Bird3_32-100 g	0.584098	0.0262525	1.78827	0.3	0.7	0	0	0	0	0.78	0.78	0.63	0.75	0.44	0.94	0.0928655	0.0928655	0.168	0.139427	0.149923	0.106489
OG_VJR	Old-growth forest	Bird	Cream-vented bulbul	Pycnonotus simplex	0.427466	0.795099	0.288397	Arboreal Omnivore	Data	Point count	29	Bird2_10-32 g	2.33611	0.104314	7.33395	0.3	0	0.7	0	0	0	0.76	0.76	0.67	0.8	0.76	0.9	0.0669104	0.0669104	0.146969	0.0793725	0.132	0.151046
OG_VJR	Old-growth forest	Bird	Crested jay	Platylophus galericulatus	0.417158	0.647521	0.34166	Arboreal Omnivore	Data	Point count	100	Bird4_100-316 g	5.03648	0.246718	15.1907	0.7	0	0.3	0	0	0	0.76	0.76	0.67	0.8	0.76	0.9	0.0669104	0.0669104	0.146969	0.0793725	0.132	0.151046
OG_VJR	Old-growth forest	Bird	Crested serpent-eagle	Spilornis cheela	0.205748	0.546633	0.170093	Raptor	Data	Point count	800	Bird5_316-1000 g	9.12027	0.389426	26.9463	0	1	0	0	0	0	0.82	0.82	0.63	0.75	0.44	0.94	0.0797371	0.0797371	0.168	0.139427	0.149923	0.106489
OG_VJR	Old-growth forest	Bird	Crimson sunbird	Aethopyga siparaja	1.02288	1.17148	0.525306	Nectivore	Data	Point count	6	Bird1_<10 g	1.5535	0.0755506	5.011	0.1	0	0.1	0	0	0.8	0.76	0.76	0.67	0.8	0.76	0.9	0.0669104	0.0669104	0.146969	0.0793725	0.132	0.151046
OG_VJR	Old-growth forest	Bird	Dark-necked tailorbird	Orthotomus atrogularis	1.32398	1.45957	0.602151	Arboreal Insectivore	Data	Point count	7	Bird1_<10 g	2.51225	0.126744	7.23356	1	0	0	0	0	0	0.76	0.76	0.67	0.8	0.76	0.9	0.0669104	0.0669104	0.146969	0.0793725	0.132	0.151046
OG_VJR	Old-growth forest	Bird	Dark-throated oriole	Oriolus xanthonotus	0.43647	0.798799	0.31803	Arboreal Insectivore	Data	Point count	42	Bird3_32-100 g	2.84348	0.150198	8.31671	0.9	0	0.1	0	0	0	0.76	0.76	0.67	0.8	0.76	0.9	0.0669104	0.0669104	0.146969	0.0793725	0.132	0.151046
OG_VJR	Old-growth forest	Bird	Diards trogon	Harpactes diardii	0.588864	0.827871	0.393298	Arboreal Insectivore	Data	Point count	101	Bird4_100-316 g	6.70418	0.327396	19.8474	1	0	0	0	0	0	0.78	0.78	0.63	0.75	0.44	0.94	0.0928655	0.0928655	0.168	0.139427	0.149923	0.106489
OG_VJR	Old-growth forest	Bird	Dusky broadbill	Corydon sumatranus	0.0560899	0.280988	0.102326	Arboreal Insectivore	Data	Point count	140	Bird4_100-316 g	0.818589	0.0321156	2.42143	1	0	0	0	0	0	0.76	0.76	0.67	0.8	0.76	0.9	0.0669104	0.0669104	0.146969	0.0793725	0.132	0.151046
OG_VJR	Old-growth forest	Bird	Dusky munia	Lonchura fuscans	0.319486	0.673973	0.210728	Terrestrial Granivore	Data	Point count	10	Bird2_10-32 g	0.734251	0.0310767	2.1825	0	0	0	1	0	0	0.76	0.76	0.67	0.8	0.76	0.9	0.0669104	0.0669104	0.146969	0.0793725	0.132	0.151046
OG_VJR	Old-growth forest	Bird	Emerald dove	Chalcophaps indica	0.810678	1.03518	0.46069	Terrestrial Granivore	Data	Point count	130	Bird4_100-316 g	11.249	0.579134	32.6266	0	0	0	1	0	0	0.78	0.78	0.63	0.76	0.44	0.94	0.0928655	0.0928655	0.168	0.054	0.149923	0.106489
OG_VJR	Old-growth forest	Bird	Ferruginous babbler	Trichastoma bicolor	2.44937	1.84776	0.81873	Arboreal Insectivore	Data	Point count	30	Bird2_10-32 g	12.5211	0.926195	35.8613	1	0	0	0	0	0	0.76	0.76	0.67	0.8	0.76	0.9	0.0669104	0.0669104	0.146969	0.0793725	0.132	0.151046
OG_VJR	Old-growth forest	Bird	Fiery minivet	Pericrocotus igneus	0.557049	0.654886	0.405626	Arboreal Insectivore	Data	Point count	15	Bird2_10-32 g	1.77615	0.0938267	5.18752	1	0	0	0	0	0	0.76	0.76	0.67	0.8	0.76	0.9	0.0669104	0.0669104	0.146969	0.0793725	0.132	0.151046
OG_VJR	Old-growth forest	Bird	Finschs bulbul	Alophoixus finschii	0.0593668	0.283969	0.0795449	Arboreal Omnivore	Data	Point count	23	Bird2_10-32 g	0.277063	0.0107603	0.898616	0.3	0	0.7	0	0	0	0.76	0.76	0.67	0.8	0.76	0.9	0.0669104	0.0669104	0.146969	0.0793725	0.132	0.151046
OG_VJR	Old-growth forest	Bird	Fluffy-backed tit-babbler	Macronous ptilosus	1.41014	1.27379	0.679895	Arboreal Insectivore	Data	Point count	25	Bird2_10-32 g	6.36688	0.395895	18.2534	1	0	0	0	0	0	0.76	0.76	0.67	0.8	0.76	0.9	0.0669104	0.0669104	0.146969	0.0793725	0.132	0.151046
OG_VJR	Old-growth forest	Bird	Glossy swiftlet	Collocalia esculenta	1.21995	1.43612	0.576494	Arboreal Insectivore	Data	Point count	7	Bird1_<10 g	2.25549	0.126316	6.72848	1	0	0	0	0	0	0.78	0.78	0.63	0.75	0.44	0.94	0.0928655	0.0928655	0.168	0.139427	0.149923	0.106489
OG_VJR	Old-growth forest	Bird	Golden-bellied gerygone	Gerygone sulphurea	0.150453	0.453918	0.15809	Arboreal Insectivore	Data	Point count	8	Bird1_<10 g	0.312661	0.0142191	0.921505	1	0	0	0	0	0	0.76	0.76	0.67	0.8	0.76	0.9	0.0669104	0.0669104	0.146969	0.0793725	0.132	0.151046
OG_VJR	Old-growth forest	Bird	Golden-whiskered barbet	Megalaima chrysopogon	0.213892	0.344124	0.211103	Arboreal Insectivore	Data	Point count	160	Bird4_100-316 g	4.10489	0.21872	13.8223	0.3	0	0.7	0	0	0	0.64	0.78	0.63	0.75	0.61	0.94	0.0928655	0.0928655	0.168	0.139427	0.0831384	0.106489
OG_VJR	Old-growth forest	Bird	Greater coucal	Centropus sinensis	0.150485	0.455682	0.13951	Terrestrial Insectivore	Data	Point count	230	Bird4_100-316 g	2.79636	0.114308	8.30497	0.6	0	0	0	0	0.4	0.78	0.78	0.63	0.75	0.44	0.94	0.0928655	0.0928655	0.168	0.139427	0.149923	0.106489
OG_VJR	Old-growth forest	Bird	Greater green leafbird	Chloropsis sonnerati	0.308574	0.664638	0.238535	Arboreal Frugivore	Data	Point count	45	Bird3_32-100 g	2.30247	0.100789	7.46192	0.2	0	0.8	0	0	0	0.76	0.76	0.67	0.8	0.76	0.9	0.0669104	0.0669104	0.146969	0.0793725	0.132	0.151046
OG_VJR	Old-growth forest	Bird	Greater racquet-tailed drongo	Dicrurus paradiseus	0.188313	0.516065	0.153888	Arboreal Insectivore	Data	Point count	105	Bird4_100-316 g	2.25933	0.0973507	6.63502	1	0	0	0	0	0	0.76	0.76	0.67	0.8	0.76	0.9	0.0669104	0.0669104	0.146969	0.0793725	0.132	0.151046
OG_VJR	Old-growth forest	Bird	Green broadbill	Calyptomena viridis	0.273195	0.448535	0.235359	Arboreal Frugivore	Data	Point count	60	Bird3_32-100 g	2.35935	0.113351	6.91057	0.6	0	0.4	0	0	0	0.76	0.76	0.67	0.8	0.76	0.9	0.0669104	0.0669104	0.146969	0.0793725	0.132	0.151046
OG_VJR	Old-growth forest	Bird	Green iora	Aegithina viridissima	1.94078	1.53645	0.731683	Arboreal Insectivore	Data	Point count	12	Bird2_10-32 g	5.31578	0.36944	15.162	1	0	0	0	0	0	0.76	0.76	0.67	0.8	0.76	0.9	0.0669104	0.0669104	0.146969	0.0793725	0.132	0.151046
OG_VJR	Old-growth forest	Bird	Grey-and-buff woodpecker	Hemicircus concretus	0.366827	0.730452	0.281295	Arboreal Insectivore	Data	Point count	30	Bird2_10-32 g	2.22681	0.107758	6.70607	1	0	0	0	0	0	0.64	0.78	0.63	0.75	0.61	0.94	0.0928655	0.0928655	0.168	0.139427	0.0831384	0.106489
OG_VJR	Old-growth forest	Bird	Grey-cheeked bulbul	Alophoixus bres	1.45859	1.20392	0.682746	Arboreal Omnivore	Data	Point count	48	Bird3_32-100 g	11.0966	0.740106	34.3047	0.4	0	0.6	0	0	0	0.76	0.76	0.67	0.8	0.76	0.9	0.0669104	0.0669104	0.146969	0.0793725	0.132	0.151046
OG_VJR	Old-growth forest	Bird	Grey-chested jungle-flycatcher	Rhinomyias umbratilis	0.318755	0.680185	0.213278	Arboreal Insectivore	Data	Point count	18	Bird2_10-32 g	1.15071	0.0594601	3.35622	1	0	0	0	0	0	0.76	0.76	0.67	0.8	0.76	0.9	0.0669104	0.0669104	0.146969	0.0793725	0.132	0.151046
OG_VJR	Old-growth forest	Bird	Grey-headed babbler	Stachyris poliocephala	1.62066	1.31354	0.706227	Arboreal Insectivore	Data	Point count	25	Bird2_10-32 g	7.3174	0.554578	20.6322	1	0	0	0	0	0	0.76	0.76	0.67	0.8	0.76	0.9	0.0669104	0.0669104	0.146969	0.0793725	0.132	0.151046
OG_VJR	Old-growth forest	Bird	Grey-headed canary-flycatcher	Culicicapa ceylonensis	0.292571	0.473457	0.230458	Arboreal Insectivore	Data	Point count	8	Bird1_<10 g	0.608	0.029188	1.78048	1	0	0	0	0	0	0.76	0.76	0.67	0.8	0.76	0.9	0.0669104	0.0669104	0.146969	0.0793725	0.132	0.151046
OG_VJR	Old-growth forest	Bird	Hairy-backed bulbul	Tricholestes criniger	1.32834	1.47575	0.617804	Arboreal Omnivore	Data	Point count	18	Bird2_10-32 g	5.31065	0.291468	17.1714	0.2	0	0.8	0	0	0	0.76	0.76	0.67	0.8	0.76	0.9	0.0669104	0.0669104	0.146969	0.0793725	0.132	0.151046
OG_VJR	Old-growth forest	Bird	Helmeted hornbill	Rhinoplax vigil	0.0586987	0.28236	0.08012	Arboreal Frugivore	Data	Point count	2800	Bird6_>1000 g	7.48992	0.303585	26.1197	0.1	0.2	0.7	0	0	0	0.78	0.78	0.63	0.75	0.44	0.94	0.0928655	0.0928655	0.168	0.139427	0.149923	0.106489
OG_VJR	Old-growth forest	Bird	Hill myna	Gracula religiosa	0.295148	0.658441	0.237459	Arboreal Frugivore	Data	Point count	200	Bird4_100-316 g	6.22943	0.276778	21.5498	0	0	1	0	0	0	0.76	0.76	0.67	0.8	0.76	0.9	0.0669104	0.0669104	0.146969	0.0793725	0.132	0.151046
OG_VJR	Old-growth forest	Bird	Hooded pitta	Pitta sordida	0.0550718	0.270687	0.109527	Terrestrial Insectivore	Data	Point count	60	Bird3_32-100 g	0.451355	0.0194924	1.32663	1	0	0	0	0	0	0.76	0.76	0.67	0.8	0.76	0.9	0.0669104	0.0669104	0.146969	0.0793725	0.132	0.151046
OG_VJR	Old-growth forest	Bird	Horsfields babbler	Malacocincla sepiaria	1.89996	1.46316	0.743911	Terrestrial Insectivore	Data	Point count	30	Bird2_10-32 g	9.71254	0.678298	27.5459	1	0	0	0	0	0	0.76	0.76	0.67	0.8	0.76	0.9	0.0669104	0.0669104	0.146969	0.0793725	0.132	0.151046
OG_VJR	Old-growth forest	Bird	Large woodshrike	Tephrodornis gularis	0.113039	0.39718	0.127782	Arboreal Insectivore	Data	Point count	38	Bird3_32-100 g	0.678779	0.027677	1.99627	1	0	0	0	0	0	0.76	0.76	0.67	0.8	0.76	0.9	0.0669104	0.0669104	0.146969	0.0793725	0.132	0.151046
OG_VJR	Old-growth forest	Bird	Lesser coucal	Centropus bengalensis	0.147813	0.446143	0.136284	Terrestrial Insectivore	Data	Point count	140	Bird4_100-316 g	2.1019	0.0941325	6.18563	0.8	0.2	0	0	0	0	0.78	0.78	0.63	0.75	0.44	0.94	0.0928655	0.0928655	0.168	0.139427	0.149923	0.106489
OG_VJR	Old-growth forest	Bird	Lesser green leafbird	Chloropsis cyanopogon	1.6603	1.61956	0.686597	Arboreal Frugivore	Data	Point count	21	Bird2_10-32 g	6.65711	0.429135	19.3341	1	0	0	0	0	0	0.76	0.76	0.67	0.8	0.76	0.9	0.0669104	0.0669104	0.146969	0.0793725	0.132	0.151046
OG_VJR	Old-growth forest	Bird	Little spiderhunter	Arachnothera longirostra	7.9038	3.94513	0.983221	Nectivore	Data	Point count	12	Bird2_10-32 g	18.9544	2.34672	58.5112	0.2	0	0	0	0	0.8	0.76	0.76	0.67	0.8	0.76	0.9	0.0669104	0.0669104	0.146969	0.0793725	0.132	0.151046
OG_VJR	Old-growth forest	Bird	Long-tailed parakeet	Psittacula longicauda	0.11587	0.403552	0.146337	Arboreal Frugivore	Data	Point count	175	Bird4_100-316 g	2.32911	0.0972048	8.15527	0.1	0	0.9	0	0	0	0.78	0.78	0.63	0.75	0.44	0.94	0.0928655	0.0928655	0.168	0.139427	0.149923	0.106489
OG_VJR	Old-growth forest	Bird	Malaysian blue flycatcher	Cyornis turcosus	0.0814146	0.331862	0.0842961	Arboreal Insectivore	Data	Point count	12	Bird2_10-32 g	0.222994	0.0100156	0.654011	1	0	0	0	0	0	0.76	0.76	0.67	0.8	0.76	0.9	0.0669104	0.0669104	0.146969	0.0793725	0.132	0.151046
OG_VJR	Old-growth forest	Bird	Maroon woodpecker	Blythipicus rubiginosus	1.23764	1.41174	0.579595	Arboreal Insectivore	Data	Point count	80	Bird3_32-100 g	14.6521	0.744128	44.6153	1	0	0	0	0	0	0.64	0.78	0.63	0.75	0.61	0.94	0.0928655	0.0928655	0.168	0.139427	0.0831384	0.106489
OG_VJR	Old-growth forest	Bird	Maroon-breasted philentoma	Philentoma pyrhoptera	0.31201	0.671909	0.244636	Arboreal Insectivore	Data	Point count	32	Bird3_32-100 g	1.66665	0.0774872	4.85546	1	0	0	0	0	0	0.76	0.76	0.67	0.8	0.76	0.9	0.0669104	0.0669104	0.146969	0.0793725	0.132	0.151046
OG_VJR	Old-growth forest	Bird	Moustached babbler	Malacopteron magnirostre	0.864859	0.967349	0.498825	Arboreal Insectivore	Data	Point count	23	Bird2_10-32 g	3.68936	0.193155	10.5664	1	0	0	0	0	0	0.76	0.76	0.67	0.8	0.76	0.9	0.0669104	0.0669104	0.146969	0.0793725	0.132	0.151046
OG_VJR	Old-growth forest	Bird	Nest swiftlet sp.	Aerodramus sp.	0.300175	0.655027	0.211528	Arboreal Insectivore	Data	Point count	13	Bird2_10-32 g	0.845974	0.0336886	2.54772	1	0	0	0	0	0	0.78	0.78	0.63	0.75	0.44	0.94	0.0928655	0.0928655	0.168	0.139427	0.149923	0.106489
OG_VJR	Old-growth forest	Bird	Olive-backed woodpecker	Dinopium rafflesii	0.0793148	0.327324	0.107927	Arboreal Insectivore	Data	Point count	70	Bird3_32-100 g	0.85737	0.0366226	2.67376	1	0	0	0	0	0	0.64	0.78	0.63	0.75	0.61	0.94	0.0928655	0.0928655	0.168	0.139427	0.0831384	0.106489
OG_VJR	Old-growth forest	Bird	Olive-winged bulbul	Pycnonotus plumosus	0.335744	0.698858	0.267542	Arboreal Omnivore	Data	Point count	30	Bird2_10-32 g	1.9215	0.0839545	6.1826	0.11	0	0.89	0	0	0	0.76	0.76	0.67	0.8	0.76	0.9	0.0669104	0.0669104	0.146969	0.0793725	0.132	0.151046
OG_VJR	Old-growth forest	Bird	Orange-bellied flowerpecker	Dicaeum trigonostigma	5.6945	3.23709	0.988872	Arboreal Frugivore	Data	Point count	8	Bird1_<10 g	13.4236	1.12716	42.7209	0	0	1	0	0	0	0.76	0.76	0.67	0.8	0.76	0.9	0.0669104	0.0669104	0.146969	0.0793725	0.132	0.151046
OG_VJR	Old-growth forest	Bird	Oriental dwarf-kingfisher	Ceyx erithaca	1.25714	1.45815	0.551138	Arboreal Omnivore	Data	Point count	17	Bird2_10-32 g	4.25311	0.218015	12.6228	0.5	0.5	0	0	0	0	0.78	0.78	0.63	0.75	0.44	0.94	0.0928655	0.0928655	0.168	0.139427	0.149923	0.106489
OG_VJR	Old-growth forest	Bird	Oriental magpie-robin	Copsychus saularis	0.332626	0.695005	0.223781	Arboreal Insectivore	Data	Point count	40	Bird3_32-100 g	2.06837	0.0983144	5.91175	1	0	0	0	0	0	0.76	0.76	0.67	0.8	0.76	0.9	0.0669104	0.0669104	0.146969	0.0793725	0.132	0.151046
OG_VJR	Old-growth forest	Bird	Pacific swallow	Hirundo tahitica	0.304756	0.654835	0.213428	Arboreal Insectivore	Data	Point count	15	Bird2_10-32 g	0.971715	0.0384417	2.83502	1	0	0	0	0	0	0.76	0.76	0.67	0.8	0.76	0.9	0.0669104	0.0669104	0.146969	0.0793725	0.132	0.151046
OG_VJR	Old-growth forest	Bird	Pied fantail	Rhipidura javanica	0.582119	0.741712	0.304876	Arboreal Insectivore	Data	Point count	15	Bird2_10-32 g	1.85609	0.0959265	5.4428	1	0	0	0	0	0	0.76	0.76	0.67	0.8	0.76	0.9	0.0669104	0.0669104	0.146969	0.0793725	0.132	0.151046
OG_VJR	Old-growth forest	Bird	Plain sunbird	Anthreptes simplex	4.80108	2.81304	0.952038	Nectivore	Data	Point count	12	Bird2_10-32 g	11.5137	1.16311	35.34	0.2	0	0	0	0	0.8	0.76	0.76	0.67	0.8	0.76	0.9	0.0669104	0.0669104	0.146969	0.0793725	0.132	0.151046
OG_VJR	Old-growth forest	Bird	Plaintive cuckoo	Cacomantis merulinus	0.79862	1.10824	0.443686	Arboreal Insectivore	Data	Point count	30	Bird2_10-32 g	3.97784	0.210837	11.548	1	0	0	0	0	0	0.78	0.78	0.63	0.75	0.44	0.94	0.0928655	0.0928655	0.168	0.139427	0.149923	0.106489
OG_VJR	Old-growth forest	Bird	Puff-backed bulbul	Pycnonotus eutilotus	0.303961	0.664061	0.230083	Arboreal Omnivore	Data	Point count	35	Bird3_32-100 g	1.91128	0.0895017	6.30626	0.2	0	0.8	0	0	0	0.76	0.76	0.67	0.8	0.76	0.9	0.0669104	0.0669104	0.146969	0.0793725	0.132	0.151046
OG_VJR	Old-growth forest	Bird	Purple-naped sunbird	Hypogramma hypogrammicum	2.87541	1.73719	0.933758	Nectivore	Data	Point count	12	Bird2_10-32 g	7.01815	0.667621	21.2657	0.3	0	0	0	0	0.7	0.76	0.76	0.67	0.8	0.76	0.9	0.0669104	0.0669104	0.146969	0.0793725	0.132	0.151046
OG_VJR	Old-growth forest	Bird	Raffles's malkoha	Phaenicophaeus chlorophaeus	0.908414	1.20575	0.469417	Arboreal Insectivore	Data	Point count	55	Bird3_32-100 g	6.83689	0.369594	19.5121	1	0	0	0	0	0	0.78	0.78	0.63	0.75	0.44	0.94	0.0928655	0.0928655	0.168	0.139427	0.149923	0.106489
OG_VJR	Old-growth forest	Bird	Red-bearded bee-eater	Nyctyornis amictus	0.0874595	0.346544	0.132308	Arboreal Insectivore	Data	Point count	70	Bird3_32-100 g	0.775722	0.031524	2.23776	0.8	0.2	0	0	0	0	0.78	0.78	0.63	0.75	0.44	0.94	0.0928655	0.0928655	0.168	0.139427	0.149923	0.106489
OG_VJR	Old-growth forest	Bird	Red-eyed bulbul	Pycnonotus brunneus	1.37196	1.32006	0.629657	Arboreal Omnivore	Data	Point count	28	Bird2_10-32 g	7.4106	0.45188	23.6876	0.2	0	0.8	0	0	0	0.76	0.76	0.67	0.8	0.76	0.9	0.0669104	0.0669104	0.146969	0.0793725	0.132	0.151046
OG_VJR	Old-growth forest	Bird	Red-naped trogon	Harpactes kasumba	0.422917	0.646946	0.325081	Arboreal Insectivore	Data	Point count	75	Bird3_32-100 g	3.93151	0.192485	11.9512	1	0	0	0	0	0	0.78	0.78	0.63	0.75	0.44	0.94	0.0928655	0.0928655	0.168	0.139427	0.149923	0.106489
OG_VJR	Old-growth forest	Bird	Red-throated barbet	Megalaima mystacophanos	0.211729	0.339077	0.203451	Arboreal Omnivore	Data	Point count	80	Bird3_32-100 g	2.53844	0.115913	8.95966	0.2	0	0.8	0	0	0	0.64	0.78	0.63	0.75	0.61	0.94	0.0928655	0.0928655	0.168	0.139427	0.0831384	0.106489
OG_VJR	Old-growth forest	Bird	Rhinoceros hornbill	Buceros rhinoceros	0.455082	0.540849	0.337659	Arboreal Frugivore	Data	Point count	2300	Bird6_>1000 g	51.8244	2.7702	185.113	0.1	0.1	0.8	0	0	0	0.78	0.78	0.63	0.75	0.44	0.94	0.0928655	0.0928655	0.168	0.139427	0.149923	0.106489
OG_VJR	Old-growth forest	Bird	Ruby-cheeked sunbird	Anthreptes singalensis	0.831167	1.04901	0.474094	Nectivore	Data	Point count	8	Bird1_<10 g	1.5856	0.0893227	5.21166	0.1	0	0.2	0	0	0.7	0.76	0.76	0.67	0.8	0.76	0.9	0.0669104	0.0669104	0.146969	0.0793725	0.132	0.151046
OG_VJR	Old-growth forest	Bird	Rufous piculet	Sasia abnormis	1.31867	1.29106	0.622731	Arboreal Insectivore	Data	Point count	10	Bird2_10-32 g	3.78824	0.235574	11.2747	1	0	0	0	0	0	0.64	0.78	0.63	0.75	0.61	0.94	0.0928655	0.0928655	0.168	0.139427	0.0831384	0.106489
OG_VJR	Old-growth forest	Bird	Rufous woodpecker	Celeus brachyurus	0.0878412	0.348362	0.114204	Arboreal Insectivore	Data	Point count	90	Bird3_32-100 g	1.12678	0.04659	3.50503	1	0	0	0	0	0	0.64	0.78	0.63	0.75	0.61	0.94	0.0928655	0.0928655	0.168	0.139427	0.0831384	0.106489
OG_VJR	Old-growth forest	Bird	Rufous-crowned babbler	Malacopteron magnum	0.347802	0.558974	0.277619	Arboreal Insectivore	Data	Point count	28	Bird2_10-32 g	1.69635	0.0794019	4.95409	1	0	0	0	0	0	0.76	0.76	0.67	0.8	0.76	0.9	0.0669104	0.0669104	0.146969	0.0793725	0.132	0.151046
OG_VJR	Old-growth forest	Bird	Rufous-fronted babbler	Stachyris rufifrons	1.41694	1.14085	0.65874	Arboreal Insectivore	Data	Point count	11	Bird2_10-32 g	3.65772	0.238456	10.9139	1	0	0	0	0	0	0.76	0.76	0.67	0.8	0.76	0.9	0.0669104	0.0669104	0.146969	0.0793725	0.132	0.151046
OG_VJR	Old-growth forest	Bird	Rufous-tailed shama	Trichixos pyrropygus	0.0547218	0.272536	0.0854964	Arboreal Insectivore	Data	Point count	43	Bird3_32-100 g	0.357455	0.0152061	1.07489	1	0	0	0	0	0	0.76	0.76	0.67	0.8	0.76	0.9	0.0669104	0.0669104	0.146969	0.0793725	0.132	0.151046
OG_VJR	Old-growth forest	Bird	Rufous-tailed tailorbird	Orthotomus sericeus	0.919835	1.06023	0.489122	Arboreal Insectivore	Data	Point count	7	Bird1_<10 g	1.74538	0.0899083	5.05778	1	0	0	0	0	0	0.76	0.76	0.67	0.8	0.76	0.9	0.0669104	0.0669104	0.146969	0.0793725	0.132	0.151046
OG_VJR	Old-growth forest	Bird	Rufous-winged philentoma	Philentoma velata	1.28243	1.28845	0.617879	Arboreal Insectivore	Data	Point count	20	Bird2_10-32 g	4.97398	0.290622	14.6872	1	0	0	0	0	0	0.76	0.76	0.67	0.8	0.76	0.9	0.0669104	0.0669104	0.146969	0.0793725	0.132	0.151046
OG_VJR	Old-growth forest	Bird	Scaly-crowned babbler	Malacopteron cinereum	0.802502	0.786152	0.503401	Arboreal Insectivore	Data	Point count	18	Bird2_10-32 g	2.89704	0.160981	8.41252	1	0	0	0	0	0	0.76	0.76	0.67	0.8	0.76	0.9	0.0669104	0.0669104	0.146969	0.0793725	0.132	0.151046
OG_VJR	Old-growth forest	Bird	Scarlet minivet	Pericrocotus flammeus	0.244626	0.584057	0.207777	Arboreal Insectivore	Data	Point count	22	Bird2_10-32 g	1.01242	0.0410047	2.95894	1	0	0	0	0	0	0.76	0.76	0.67	0.8	0.76	0.9	0.0669104	0.0669104	0.146969	0.0793725	0.132	0.151046
OG_VJR	Old-growth forest	Bird	Scarlet rumped trogon	Harpactes duvaucelii	0.685073	0.909241	0.425106	Arboreal Insectivore	Data	Point count	40	Bird3_32-100 g	4.15075	0.221901	12.496	1	0	0	0	0	0	0.78	0.78	0.63	0.75	0.44	0.94	0.0928655	0.0928655	0.168	0.139427	0.149923	0.106489
OG_VJR	Old-growth forest	Bird	Short-tailed babbler	Malacocincla malaccensis	3.10594	2.25975	0.871918	Terrestrial Insectivore	Data	Point count	23	Bird2_10-32 g	13.2495	0.9588	37.9403	1	0	0	0	0	0	0.76	0.76	0.67	0.8	0.76	0.9	0.0669104	0.0669104	0.146969	0.0793725	0.132	0.151046
OG_VJR	Old-growth forest	Bird	Short-toed coucal	Centropus rectunguis	0.0858369	0.342069	0.12118	Arboreal Insectivore	Data	Point count	200	Bird4_100-316 g	1.55619	0.0659473	4.52845	0.8	0.2	0	0	0	0	0.78	0.78	0.63	0.75	0.44	0.94	0.0928655	0.0928655	0.168	0.139427	0.149923	0.106489
OG_VJR	Old-growth forest	Bird	Silver-rumped needletail	Rhaphidura leucopygialis	0.257861	0.614039	0.20155	Arboreal Insectivore	Data	Point count	20	Bird2_10-32 g	0.974482	0.0462121	2.89061	1	0	0	0	0	0	0.78	0.78	0.63	0.75	0.44	0.94	0.0928655	0.0928655	0.168	0.139427	0.149923	0.106489
OG_VJR	Old-growth forest	Bird	Slender-billed crow	Corvus enca	0.271986	0.629413	0.227882	Arboreal Omnivore	Data	Point count	240	Bird4_100-316 g	5.82644	0.265465	17.4409	0.4	0.2	0.2	0.2	0	0	0.76	0.76	0.67	0.8	0.76	0.9	0.0669104	0.0669104	0.146969	0.0793725	0.132	0.151046
OG_VJR	Old-growth forest	Bird	Sooty-capped babbler	Malacopteron affine	1.55544	1.14903	0.652763	Arboreal Insectivore	Data	Point count	18	Bird2_10-32 g	5.61515	0.420331	16.1728	1	0	0	0	0	0	0.76	0.76	0.67	0.8	0.76	0.9	0.0669104	0.0669104	0.146969	0.0793725	0.132	0.151046
OG_VJR	Old-growth forest	Bird	Spectacled bulbul	Pycnonotus erythropthalmos	7.88029	4.20646	0.97812	Arboreal Omnivore	Data	Point count	20	Bird2_10-32 g	33.8486	3.92866	101.291	0.2	0	0.8	0	0	0	0.76	0.76	0.67	0.8	0.76	0.9	0.0669104	0.0669104	0.146969	0.0793725	0.132	0.151046
OG_VJR	Old-growth forest	Bird	Spectacled spiderhunter	Arachnothera flavigaster	0.216756	0.552566	0.222731	Nectivore	Data	Point count	42	Bird3_32-100 g	1.21999	0.0508022	3.87449	0.2	0	0	0	0	0.8	0.76	0.76	0.67	0.8	0.76	0.9	0.0669104	0.0669104	0.146969	0.0793725	0.132	0.151046
OG_VJR	Old-growth forest	Bird	Spotted dove	Stigmatopelia chinensis	0.087714	0.347988	0.115729	Terrestrial Granivore	Data	Point count	150	Bird4_100-316 g	1.3417	0.0594584	3.90281	0	0	0	1	0	0	0.78	0.78	0.63	0.76	0.44	0.94	0.0928655	0.0928655	0.168	0.054	0.149923	0.106489
OG_VJR	Old-growth forest	Bird	Spotted fantail	Rhipidura perlata	0.332753	0.535926	0.263491	Arboreal Insectivore	Data	Point count	15	Bird2_10-32 g	1.06098	0.044672	3.07667	1	0	0	0	0	0	0.76	0.76	0.67	0.8	0.76	0.9	0.0669104	0.0669104	0.146969	0.0793725	0.132	0.151046
OG_VJR	Old-growth forest	Bird	Streaked bulbul	Ixos malaccensis	0.45645	0.688094	0.313428	Arboreal Omnivore	Data	Point count	38	Bird3_32-100 g	2.99863	0.163985	9.56981	0.3	0	0.7	0	0	0	0.76	0.76	0.67	0.8	0.76	0.9	0.0669104	0.0669104	0.146969	0.0793725	0.132	0.151046
OG_VJR	Old-growth forest	Bird	Streaky-breasted spiderhunter	Arachnothera affinis	1.67051	1.4632	0.706627	Nectivore	Data	Point count	40	Bird3_32-100 g	9.09503	0.594197	27.9912	0.2	0	0	0	0	0.8	0.76	0.76	0.67	0.8	0.76	0.9	0.0669104	0.0669104	0.146969	0.0793725	0.132	0.151046
OG_VJR	Old-growth forest	Bird	Striped wren-babbler	Kenopia striata	0.2263	0.565109	0.228557	Terrestrial Insectivore	Data	Point count	20	Bird2_10-32 g	0.877718	0.0349283	2.53063	1	0	0	0	0	0	0.76	0.76	0.67	0.8	0.76	0.9	0.0669104	0.0669104	0.146969	0.0793725	0.132	0.151046
OG_VJR	Old-growth forest	Bird	Van Hassalt's sunbird	Leptocoma brasiliana	0.251211	0.600487	0.225631	Nectivore	Data	Point count	8	Bird1_<10 g	0.457084	0.0230724	1.48425	0.2	0	0	0	0	0.8	0.76	0.76	0.67	0.8	0.76	0.9	0.0669104	0.0669104	0.146969	0.0793725	0.132	0.151046
OG_VJR	Old-growth forest	Bird	Verditer flycatcher	Eumyias thalassinus	0.25067	0.412327	0.224581	Arboreal Insectivore	Data	Point count	18	Bird2_10-32 g	0.904924	0.0437605	2.61434	1	0	0	0	0	0	0.76	0.76	0.67	0.8	0.76	0.9	0.0669104	0.0669104	0.146969	0.0793725	0.132	0.151046
OG_VJR	Old-growth forest	Bird	Violet cuckoo	Chrysococcyx xanthorhynchus	0.841825	0.830137	0.531058	Arboreal Insectivore	Data	Point count	21	Bird2_10-32 g	3.28882	0.185602	9.55555	1	0	0	0	0	0	0.78	0.78	0.63	0.75	0.44	0.94	0.0928655	0.0928655	0.168	0.139427	0.149923	0.106489
OG_VJR	Old-growth forest	Bird	Whiskered treeswift	Hemiprocne comata	0.206511	0.540426	0.157689	Arboreal Insectivore	Data	Point count	23	Bird2_10-32 g	0.858357	0.0373324	2.62997	1	0	0	0	0	0	0.78	0.78	0.63	0.75	0.44	0.94	0.0928655	0.0928655	0.168	0.139427	0.149923	0.106489
OG_VJR	Old-growth forest	Bird	White-chested babbler	Trichastoma rostratum	1.07169	1.21115	0.541335	Terrestrial Insectivore	Data	Point count	22	Bird2_10-32 g	4.43534	0.23959	12.6577	1	0	0	0	0	0	0.76	0.76	0.67	0.8	0.76	0.9	0.0669104	0.0669104	0.146969	0.0793725	0.132	0.151046
OG_VJR	Old-growth forest	Bird	White-crowned forktail	Enicurus leschenaulti	0.33953	0.704565	0.23881	Terrestrial Insectivore	Data	Point count	32	Bird3_32-100 g	1.81365	0.0871142	5.41929	1	0	0	0	0	0	0.76	0.76	0.67	0.8	0.76	0.9	0.0669104	0.0669104	0.146969	0.0793725	0.132	0.151046
OG_VJR	Old-growth forest	Bird	White-crowned shama	Copsychus stricklandii	0.829863	0.791709	0.493623	Arboreal Insectivore	Data	Point count	35	Bird3_32-100 g	4.71178	0.28243	13.7466	1	0	0	0	0	0	0.76	0.76	0.67	0.8	0.76	0.9	0.0669104	0.0669104	0.146969	0.0793725	0.132	0.151046
OG_VJR	Old-growth forest	Bird	Wreathed hornbill	Aceros undulatus	0.0870459	0.350275	0.120805	Arboreal Frugivore	Data	Point count	2000	Bird6_>1000 g	9.37327	0.418163	35.2453	0	0	1	0	0	0	0.78	0.78	0.63	0.75	0.44	0.94	0.0928655	0.0928655	0.168	0.139427	0.149923	0.106489
OG_VJR	Old-growth forest	Bird	Yellow-bellied bulbul	Alophoixus phaeocephalus	0.763528	0.977056	0.446362	Arboreal Omnivore	Data	Point count	30	Bird2_10-32 g	4.11285	0.225314	12.502	0.6	0	0.4	0	0	0	0.76	0.76	0.67	0.8	0.76	0.9	0.0669104	0.0669104	0.146969	0.0793725	0.132	0.151046
OG_VJR	Old-growth forest	Bird	Yellow-bellied prinia	Prinia flaviventris	0.154971	0.451172	0.112578	Arboreal Insectivore	Data	Point count	9	Bird1_<10 g	0.348946	0.0142655	1.05338	1	0	0	0	0	0	0.76	0.76	0.67	0.8	0.76	0.9	0.0669104	0.0669104	0.146969	0.0793725	0.132	0.151046
OG_VJR	Old-growth forest	Bird	Yellow-breasted flowerpecker	Prionochilus maculatus	2.80542	1.62847	0.924656	Arboreal Omnivore	Data	Point count	8	Bird1_<10 g	6.61316	0.656151	21.1374	0	0	1	0	0	0	0.76	0.76	0.67	0.8	0.76	0.9	0.0669104	0.0669104	0.146969	0.0793725	0.132	0.151046
OG_VJR	Old-growth forest	Bird	Yellow-crowned barbet	Megalaima henricii	0.0562489	0.274048	0.068117	Arboreal Frugivore	Data	Point count	70	Bird3_32-100 g	0.567053	0.0242508	1.83262	0.2	0	0.8	0	0	0	0.76	0.76	0.67	0.8	0.76	0.9	0.0669104	0.0669104	0.146969	0.0793725	0.132	0.151046
OG_VJR	Old-growth forest	Bird	Yellow-rumped flowerpecker	Prionochilus xanthopygius	1.76847	1.51374	0.728957	Arboreal Frugivore	Data	Point count	8	Bird1_<10 g	4.16878	0.277911	13.8434	0	0	1	0	0	0	0.76	0.76	0.67	0.8	0.76	0.9	0.0669104	0.0669104	0.146969	0.0793725	0.132	0.151046
OG_VJR	Old-growth forest	Bird	Yellow-vented bulbul	Pycnonotus goiavier	0.420054	0.746377	0.263591	Arboreal Omnivore	Data	Point count	30	Bird2_10-32 g	2.26268	0.104287	6.69524	0.6	0	0.4	0	0	0	0.76	0.76	0.67	0.8	0.76	0.9	0.0669104	0.0669104	0.146969	0.0793725	0.132	0.151046
OG_VJR	Old-growth forest	Mammal	Acuminate horseshoe bat	Rhinolophus acuminatus	0	NA	0	Flying Insectivore	Data	Harp traps	13.5	Mammal2_10-100 g	0	0	0	1	0	0	0	0	0	0.88	0.85	0.83	0.83	0.46	0.94	0.059	0.058	0.085	0.085	0.107	0.018
OG_VJR	Old-growth forest	Mammal	Banded civet	Hemigalus derbyanus	0.010453	NA	1	Terrestrial Insectivore	Data	Camera traps	1266.35	Mammal4_1000-10,000 g	0.453424	0.119166	1.25942	1	0	0	0	0	0	0.88	0.85	0.83	0.83	0.32	0.94	0.059	0.058	0.085	0.085	0.084	0.018
OG_VJR	Old-growth forest	Mammal	Banteng	Bos javanicus	0	NA	0	Terrestrial Herbivore	Data	Camera traps	631487	Mammal6_10^5-10^6 g	0	0	0	0	0	0	0	1	0	0.88	0.85	0.83	0.83	0.32	0.94	0.059	0.058	0.085	0.085	0.084	0.018
OG_VJR	Old-growth forest	Mammal	Bay cat	Catopuma badia	0	NA	0	Terrestrial Carnivore	Data	Camera traps	3429.52	Mammal4_1000-10,000 g	0	0	0	0	1	0	0	0	0	0.88	0.85	0.83	0.83	0.32	0.94	0.059	0.058	0.085	0.085	0.084	0.018
OG_VJR	Old-growth forest	Mammal	Bearded pig	Sus barbatus	0.0237537	NA	1	Terrestrial Omivore	Data	Camera traps	135806	Mammal6_10^5-10^6 g	39.662	10.0197	116.203	0.3	0	0.3	0.4	0	0	0.88	0.85	0.83	0.83	0.32	0.94	0.059	0.058	0.085	0.085	0.084	0.018
OG_VJR	Old-growth forest	Mammal	Binturong	Arctictis binturong	0.000165	NA	1	Arboreal Frugivore	Data	Camera traps	13000	Mammal5_10^4-10^5 g	0.0452878	0	0.184714	0.2	0	0.8	0	0	0	0.88	0.85	0.83	0.83	0.32	0.94	0.059	0.058	0.085	0.085	0.084	0.018
OG_VJR	Old-growth forest	Mammal	Blanford's bat	Hesperoptenus blanfordi	0	NA	0	Flying Insectivore	Data	Harp traps	5	Mammal1_<10 g	0	0	0	1	0	0	0	0	0	0.88	0.85	0.83	0.83	0.46	0.94	0.059	0.058	0.085	0.085	0.107	0.018
OG_VJR	Old-growth forest	Mammal	Bornean horseshoe bat	Rhinolophus borneensis	0.947351	NA	1	Flying Insectivore	Data	Harp traps	8.5	Mammal1_<10 g	0.863206	0.207292	2.50023	1	0	0	0	0	0	0.88	0.85	0.83	0.83	0.46	0.94	0.059	0.058	0.085	0.085	0.107	0.018
OG_VJR	Old-growth forest	Mammal	Bornean orangutan	Pongo pygmaeus	0.00193	NA	1	Arboreal Omnivore	Data	Camera traps	52754.1	Mammal5_10^4-10^5 g	1.53504	0.333486	5.15604	0.5	0	0.5	0	0	0	0.88	0.85	0.83	0.83	0.32	0.94	0.059	0.058	0.085	0.085	0.084	0.018
OG_VJR	Old-growth forest	Mammal	Borneo roundleaf bat	Hipposideros doriae	0	NA	0	Flying Insectivore	Data	Harp traps	4	Mammal1_<10 g	0	0	0	1	0	0	0	0	0	0.88	0.85	0.83	0.83	0.46	0.94	0.059	0.058	0.085	0.085	0.107	0.018
OG_VJR	Old-growth forest	Mammal	Bronze tube-nosed bat	Murina aenea	0.18947	NA	1	Flying Insectivore	Data	Harp traps	8.5	Mammal1_<10 g	0.172641	0.0408048	0.499894	1	0	0	0	0	0	0.88	0.85	0.83	0.83	0.46	0.94	0.059	0.058	0.085	0.085	0.107	0.018
OG_VJR	Old-growth forest	Mammal	Brown tube-nosed bat	Murina suilla	0.37894	NA	1	Flying Insectivore	Data	Harp traps	5	Mammal1_<10 g	0.229228	0.0561244	0.674562	1	0	0	0	0	0	0.88	0.85	0.83	0.83	0.46	0.94	0.059	0.058	0.085	0.085	0.107	0.018
OG_VJR	Old-growth forest	Mammal	Cantor's roundleaf bat	Hipposideros galeritus	0	NA	0	Flying Insectivore	Data	Harp traps	8.5	Mammal1_<10 g	0	0	0	1	0	0	0	0	0	0.88	0.85	0.83	0.83	0.46	0.94	0.059	0.058	0.085	0.085	0.107	0.018
OG_VJR	Old-growth forest	Mammal	Clear-winged woolly bat	Kerivoula pellucida	0.18947	NA	1	Flying Insectivore	Data	Harp traps	4.8	Mammal1_<10 g	0.111058	0.0255227	0.32098	1	0	0	0	0	0	0.88	0.85	0.83	0.83	0.46	0.94	0.059	0.058	0.085	0.085	0.107	0.018
OG_VJR	Old-growth forest	Mammal	Collared mongoose	Herpestes semitorquatus	8.2e-05	NA	1	Terrestrial Carnivore	Data	Camera traps	1396.16	Mammal4_1000-10,000 g	0.00391649	0	0.0283052	0.4	0.6	0	0	0	0	0.88	0.85	0.83	0.83	0.32	0.94	0.059	0.058	0.085	0.085	0.084	0.018
OG_VJR	Old-growth forest	Mammal	Common palm civet	Paradoxurus hermaphroditus	0.000166	NA	1	Terrestrial Omivore	Data	Camera traps	3200	Mammal4_1000-10,000 g	0.0151727	0	0.0938567	0.5	0	0.5	0	0	0	0.88	0.85	0.83	0.83	0.32	0.94	0.059	0.058	0.085	0.085	0.084	0.018
OG_VJR	Old-growth forest	Mammal	Creagh's horseshoe bat	Rhinolophus creaghi	0	NA	0	Flying Insectivore	Data	Harp traps	12	Mammal2_10-100 g	0	0	0	1	0	0	0	0	0	0.88	0.85	0.83	0.83	0.46	0.94	0.059	0.058	0.085	0.085	0.107	0.018
OG_VJR	Old-growth forest	Mammal	Dayak roundleaf bat	Hipposideros dyacorum	1.32629	NA	1	Flying Insectivore	Data	Harp traps	7.5	Mammal1_<10 g	1.09718	0.256659	3.21214	1	0	0	0	0	0	0.88	0.85	0.83	0.83	0.46	0.94	0.059	0.058	0.085	0.085	0.107	0.018
OG_VJR	Old-growth forest	Mammal	Diadem leaf-nosed bat	Hipposideros diadema	0	NA	0	Flying Insectivore	Data	Harp traps	47	Mammal2_10-100 g	0	0	0	1	0	0	0	0	0	0.88	0.85	0.83	0.83	0.46	0.94	0.059	0.058	0.085	0.085	0.107	0.018
OG_VJR	Old-growth forest	Mammal	Domestic dog	Canis familiaris	0.000177	NA	1	Terrestrial Carnivore	Data	Camera traps	4000	Mammal4_1000-10,000 g	0.0193161	0	0.118656	0	1	0	0	0	0	0.88	0.85	0.83	0.83	0.32	0.94	0.059	0.058	0.085	0.085	0.084	0.018
OG_VJR	Old-growth forest	Mammal	Dusky leaf-nosed bat	Hipposideros ater	0	NA	0	Flying Insectivore	Data	Harp traps	7.5	Mammal1_<10 g	0	0	0	1	0	0	0	0	0	0.88	0.85	0.83	0.83	0.46	0.94	0.059	0.058	0.085	0.085	0.107	0.018
OG_VJR	Old-growth forest	Mammal	Fawn leaf-nosed bat	Hipposideros cervinus	5.11569	NA	1	Flying Insectivore	Data	Harp traps	10	Mammal2_10-100 g	5.28441	1.25839	15.8746	1	0	0	0	0	0	0.88	0.85	0.83	0.83	0.46	0.94	0.059	0.058	0.085	0.085	0.107	0.018
OG_VJR	Old-growth forest	Mammal	Francis's woolly bat	Rhinolophus francisi	0	NA	0	Flying Insectivore	Data	Harp traps	22	Mammal2_10-100 g	0	0	0	1	0	0	0	0	0	0.88	0.85	0.83	0.83	0.46	0.94	0.059	0.058	0.085	0.085	0.107	0.018
OG_VJR	Old-growth forest	Mammal	Gilded tube-nosed bat	Murina rozendaali	0	NA	0	Flying Insectivore	Data	Harp traps	10	Mammal2_10-100 g	0	0	0	1	0	0	0	0	0	0.88	0.85	0.83	0.83	0.46	0.94	0.059	0.058	0.085	0.085	0.107	0.018
OG_VJR	Old-growth forest	Mammal	Greater mouse-deer	Tragulus napu	0.0238554	NA	1	Terrestrial Frugivore / Granivore	Data	Camera traps	4791.22	Mammal4_1000-10,000 g	5.50688	0	26.51	0	0	0.5	0	0.5	0	0.88	0.85	0.83	0.83	0.32	0.94	0.059	0.058	0.085	0.085	0.084	0.018
OG_VJR	Old-growth forest	Mammal	Groove-toothed bat	Phoniscus atrox	0	NA	0	Flying Insectivore	Data	Harp traps	6.5	Mammal1_<10 g	0	0	0	1	0	0	0	0	0	0.88	0.85	0.83	0.83	0.46	0.94	0.059	0.058	0.085	0.085	0.107	0.018
OG_VJR	Old-growth forest	Mammal	Hardwicke's woolly bat	Kerivoula hardwickii	2.84205	NA	1	Flying Insectivore	Data	Harp traps	4.2	Mammal1_<10 g	1.5027	0.352503	4.35713	1	0	0	0	0	0	0.88	0.85	0.83	0.83	0.46	0.94	0.059	0.058	0.085	0.085	0.107	0.018
OG_VJR	Old-growth forest	Mammal	Horsfield's bat	Myotis horsefieldi	0	NA	0	Flying Insectivore	Data	Harp traps	6.5	Mammal1_<10 g	0	0	0	1	0	0	0	0	0	0.88	0.85	0.83	0.83	0.46	0.94	0.059	0.058	0.085	0.085	0.107	0.018
OG_VJR	Old-growth forest	Mammal	Hose's civet	Diplogale hosei	0	NA	0	Terrestrial Omivore	Data	Camera traps	1500	Mammal4_1000-10,000 g	0	0	0	0.3	0.4	0.3	0	0	0	0.88	0.85	0.83	0.83	0.32	0.94	0.059	0.058	0.085	0.085	0.084	0.018
OG_VJR	Old-growth forest	Mammal	Least woolly bat	Kerivoula minuta	0	NA	0	Flying Insectivore	Data	Harp traps	2	Mammal1_<10 g	0	0	0	1	0	0	0	0	0	0.88	0.85	0.83	0.83	0.46	0.94	0.059	0.058	0.085	0.085	0.107	0.018
OG_VJR	Old-growth forest	Mammal	Lesser hairy-winged bat	Harpiocephalus harpia	0	NA	0	Flying Insectivore	Data	Harp traps	21	Mammal2_10-100 g	0	0	0	1	0	0	0	0	0	0.88	0.85	0.83	0.83	0.46	0.94	0.059	0.058	0.085	0.085	0.107	0.018
OG_VJR	Old-growth forest	Mammal	Lesser mouse-deer	Tragulus kanchil	0.0723061	NA	1	Terrestrial Frugivore / Granivore	Data	Camera traps	3000	Mammal4_1000-10,000 g	6.47157	1.57259	18.8567	0	0	1	0	0	0	0.88	0.85	0.83	0.83	0.32	0.94	0.059	0.058	0.085	0.085	0.084	0.018
OG_VJR	Old-growth forest	Mammal	Lesser sheath-tailed bat	Emballanura monticola	0	NA	0	Flying Insectivore	Data	Harp traps	6.5	Mammal1_<10 g	0	0	0	1	0	0	0	0	0	0.88	0.85	0.83	0.83	0.46	0.94	0.059	0.058	0.085	0.085	0.107	0.018
OG_VJR	Old-growth forest	Mammal	Little bent-wing bat	Miniopterus australis	0	NA	0	Flying Insectivore	Data	Harp traps	6	Mammal1_<10 g	0	0	0	1	0	0	0	0	0	0.88	0.85	0.83	0.83	0.46	0.94	0.059	0.058	0.085	0.085	0.107	0.018
OG_VJR	Old-growth forest	Mammal	Long-tailed macaque	Macaca fascicularis	0	NA	0	Arboreal Frugivore	Data	Camera traps	4579.66	Mammal4_1000-10,000 g	0	0	0	0.5	0	0.5	0	0	0	0.88	0.85	0.83	0.83	0.32	0.94	0.059	0.058	0.085	0.085	0.084	0.018
OG_VJR	Old-growth forest	Mammal	Long-tailed porcupine	Trichys fasciculata	0.00158	NA	1	Terrestrial Frugivore / Granivore	Data	Camera traps	4549.99	Mammal4_1000-10,000 g	0.195047	0.0313605	0.647458	0	0	0.5	0.5	0	0	0.88	0.85	0.83	0.83	0.32	0.94	0.059	0.058	0.085	0.085	0.084	0.018
OG_VJR	Old-growth forest	Mammal	Malay civet	Viverra tangalunga	0.00807	NA	1	Terrestrial Carnivore	Data	Camera traps	7349.99	Mammal4_1000-10,000 g	1.40443	0.345555	3.99718	0.3	0.4	0.3	0	0	0	0.88	0.85	0.83	0.83	0.32	0.94	0.059	0.058	0.085	0.085	0.084	0.018
OG_VJR	Old-growth forest	Mammal	Malay porcupine	Hystrix brachyura	0.00173	NA	1	Terrestrial Frugivore / Granivore	Data	Camera traps	8000	Mammal4_1000-10,000 g	0.330163	0.077722	0.946117	0	0	0.5	0.5	0	0	0.88	0.85	0.83	0.83	0.32	0.94	0.059	0.058	0.085	0.085	0.084	0.018
OG_VJR	Old-growth forest	Mammal	Malay weasel	Mustela nudipes	0.000118	NA	1	Terrestrial Carnivore	Data	Camera traps	570	Mammal3_100-1000 g	0.00282235	0	0.0238767	0.4	0.6	0	0	0	0	0.88	0.85	0.83	0.83	0.32	0.94	0.059	0.058	0.085	0.085	0.084	0.018
OG_VJR	Old-growth forest	Mammal	Malayan slit-faced bat	Nycteris tragata	0.18947	NA	1	Flying Insectivore	Data	Harp traps	17	Mammal2_10-100 g	0.294808	0.0685185	0.860514	1	0	0	0	0	0	0.88	0.85	0.83	0.83	0.46	0.94	0.059	0.058	0.085	0.085	0.107	0.018
OG_VJR	Old-growth forest	Mammal	Marbled cat	Pardofelis marmorata	0.000568	NA	1	Terrestrial Carnivore	Data	Camera traps	2828.34	Mammal4_1000-10,000 g	0.0474337	0.00641617	0.217171	0	1	0	0	0	0	0.88	0.85	0.83	0.83	0.32	0.94	0.059	0.058	0.085	0.085	0.084	0.018
OG_VJR	Old-growth forest	Mammal	Masked palm civet	Paguma larvata	0.000568	NA	1	Arboreal Frugivore	Data	Camera traps	4300	Mammal4_1000-10,000 g	0.066362	0.00461804	0.313417	0.2	0	0.8	0	0	0	0.88	0.85	0.83	0.83	0.32	0.94	0.059	0.058	0.085	0.085	0.084	0.018
OG_VJR	Old-growth forest	Mammal	Moon rat	Echinosorex gymnura	0.000381	NA	1	Terrestrial Insectivore	Data	Camera traps	787.265	Mammal3_100-1000 g	0.0114505	0	0.0597105	1	0	0	0	0	0	0.88	0.85	0.83	0.83	0.32	0.94	0.059	0.058	0.085	0.085	0.084	0.018
OG_VJR	Old-growth forest	Mammal	Oriental small-clawed otter	Aonyx cinereus	0.000595	NA	1	Terrestrial Carnivore	Data	Camera traps	3100	Mammal4_1000-10,000 g	0.053334	0	0.34065	0	1	0	0	0	0	0.88	0.85	0.83	0.83	0.32	0.94	0.059	0.058	0.085	0.085	0.084	0.018
OG_VJR	Old-growth forest	Mammal	Papillose woolly bat	Kerivoula papillosa	3.03152	NA	1	Flying Insectivore	Data	Harp traps	13	Mammal2_10-100 g	3.83458	0.901983	11.1917	1	0	0	0	0	0	0.88	0.85	0.83	0.83	0.46	0.94	0.059	0.058	0.085	0.085	0.107	0.018
OG_VJR	Old-growth forest	Mammal	Pig-tailed macaque	Macaca nemestrina	0.0361759	NA	1	Arboreal Frugivore	Data	Camera traps	7845.39	Mammal4_1000-10,000 g	6.60757	1.70687	18.1359	0.5	0	0.5	0	0	0	0.88	0.85	0.83	0.83	0.32	0.94	0.059	0.058	0.085	0.085	0.084	0.018
OG_VJR	Old-growth forest	Mammal	Red muntjac	Muntiacus muntjak	0.0464203	NA	1	Terrestrial Herbivore	Data	Camera traps	17505.8	Mammal5_10^4-10^5 g	24.8304	6.25271	76.9444	0	0	0.33333	0.33333	0.33333	0	0.88	0.85	0.83	0.83	0.32	0.94	0.059	0.058	0.085	0.085	0.084	0.018
OG_VJR	Old-growth forest	Mammal	Ridley's bat	Myotis ridleyi	0	NA	0	Flying Insectivore	Data	Harp traps	5	Mammal1_<10 g	0	0	0	1	0	0	0	0	0	0.88	0.85	0.83	0.83	0.46	0.94	0.059	0.058	0.085	0.085	0.107	0.018
OG_VJR	Old-growth forest	Mammal	Ridley's leaf-nosed bat	Hipposideros ridleyi	0	NA	0	Flying Insectivore	Data	Harp traps	9.5	Mammal1_<10 g	0	0	0	1	0	0	0	0	0	0.88	0.85	0.83	0.83	0.46	0.94	0.059	0.058	0.085	0.085	0.107	0.018
OG_VJR	Old-growth forest	Mammal	Round-eared tube-nosed bat	Murina cyclotis	0	NA	0	Flying Insectivore	Data	Harp traps	10	Mammal2_10-100 g	0	0	0	1	0	0	0	0	0	0.88	0.85	0.83	0.83	0.46	0.94	0.059	0.058	0.085	0.085	0.107	0.018
OG_VJR	Old-growth forest	Mammal	Sambar deer	Rusa unicolor	0.0122392	NA	1	Terrestrial Herbivore	Data	Camera traps	177523	Mammal6_10^5-10^6 g	45.9401	10.6454	157.489	0	0	0.5	0	0.5	0	0.88	0.85	0.83	0.83	0.32	0.94	0.059	0.058	0.085	0.085	0.084	0.018
OG_VJR	Old-growth forest	Mammal	Short-tailed mongoose	Herpestes brachyurus	0.000567	NA	1	Terrestrial Carnivore	Data	Camera traps	1398.08	Mammal4_1000-10,000 g	0.0271098	0.00156131	0.101287	0.4	0.6	0	0	0	0	0.88	0.85	0.83	0.83	0.32	0.94	0.059	0.058	0.085	0.085	0.084	0.018
OG_VJR	Old-growth forest	Mammal	Small woolly bat	Kerivoula intermedia	3.97887	NA	1	Flying Insectivore	Data	Harp traps	4.2	Mammal1_<10 g	2.10378	0.506503	6.09537	1	0	0	0	0	0	0.88	0.85	0.83	0.83	0.46	0.94	0.059	0.058	0.085	0.085	0.107	0.018
OG_VJR	Old-growth forest	Mammal	Sun bear	Helarctos malayanus	0.000455	NA	1	Terrestrial Omivore	Data	Camera traps	57037.9	Mammal5_10^4-10^5 g	0.381578	0.0718193	1.37286	0.5	0.3	0.2	0	0	0	0.88	0.85	0.83	0.83	0.32	0.94	0.059	0.058	0.085	0.085	0.084	0.018
OG_VJR	Old-growth forest	Mammal	Sunda clouded leopard	Neofelis diardi	0.000282	NA	1	Terrestrial Carnivore	Data	Camera traps	15022.5	Mammal5_10^4-10^5 g	0.0854773	0.00946481	0.368656	0	1	0	0	0	0	0.88	0.85	0.83	0.83	0.32	0.94	0.059	0.058	0.085	0.085	0.084	0.018
OG_VJR	Old-growth forest	Mammal	Sunda leopard cat	Prionailurus javanensis	0.00192	NA	1	Terrestrial Carnivore	Data	Camera traps	2785.49	Mammal4_1000-10,000 g	0.15846	0.014856	0.637694	0	1	0	0	0	0	0.88	0.85	0.83	0.83	0.32	0.94	0.059	0.058	0.085	0.085	0.084	0.018
OG_VJR	Old-growth forest	Mammal	Sunda pangolin	Manis javanica	0.000212	NA	1	Terrestrial Insectivore	Data	Camera traps	4860.85	Mammal4_1000-10,000 g	0.0259759	0	0.135104	1	0	0	0	0	0	0.88	0.85	0.83	0.83	0.32	0.94	0.059	0.058	0.085	0.085	0.084	0.018
OG_VJR	Old-growth forest	Mammal	Sunda stink badger	Mydaus javanensis	0.000287	NA	1	Terrestrial Insectivore	Data	Camera traps	2500	Mammal4_1000-10,000 g	0.0210467	0	0.124923	1	0	0	0	0	0	0.88	0.85	0.83	0.83	0.32	0.94	0.059	0.058	0.085	0.085	0.084	0.018
OG_VJR	Old-growth forest	Mammal	Thick-spined porcupine	Hystrix crassispinis	0.000834	NA	1	Terrestrial Frugivore / Granivore	Data	Camera traps	4587.3	Mammal4_1000-10,000 g	0.103606	0.00592035	0.434376	0	0	0.5	0.5	0	0	0.88	0.85	0.83	0.83	0.32	0.94	0.059	0.058	0.085	0.085	0.084	0.018
OG_VJR	Old-growth forest	Mammal	Trefoil horseshoe bat	Rhinolophus trifoliatus	2.27364	NA	1	Flying Insectivore	Data	Harp traps	18	Mammal2_10-100 g	3.6973	0.867863	10.5415	1	0	0	0	0	0	0.88	0.85	0.83	0.83	0.46	0.94	0.059	0.058	0.085	0.085	0.107	0.018
OG_VJR	Old-growth forest	Mammal	Tufted ground squirrel	Rheithrosciurus macrotis	0	NA	0	Arboreal Frugivore	Data	Camera traps	1351.63	Mammal4_1000-10,000 g	0	0	0	0	0	0.5	0.5	0	0	0.88	0.85	0.83	0.83	0.32	0.94	0.059	0.058	0.085	0.085	0.084	0.018
OG_VJR	Old-growth forest	Mammal	Wall-roosting mouse-eared bat	Myotis muricola	0	NA	0	Flying Insectivore	Data	Harp traps	5	Mammal1_<10 g	0	0	0	1	0	0	0	0	0	0.88	0.85	0.83	0.83	0.46	0.94	0.059	0.058	0.085	0.085	0.107	0.018
OG_VJR	Old-growth forest	Mammal	Woolly horseshoe bat	Rhinolophus luctus	0.947351	NA	1	Flying Insectivore	Data	Harp traps	37	Mammal2_10-100 g	2.68692	0.660865	7.76264	1	0	0	0	0	0	0.88	0.85	0.83	0.83	0.46	0.94	0.059	0.058	0.085	0.085	0.107	0.018
OG_VJR	Old-growth forest	Mammal	Yellow muntjac	Muntiacus atherodes	0.0187427	NA	1	Terrestrial Frugivore / Granivore	Data	Camera traps	18869.5	Mammal5_10^4-10^5 g	6.93772	1.81275	20.6174	0	0	0.5	0.5	0	0	0.88	0.85	0.83	0.83	0.32	0.94	0.059	0.058	0.085	0.085	0.084	0.018
OG_VJR	Old-growth forest	Mammal	Yellow-throated marten	Martes flavigula	0.000268	NA	1	Terrestrial Carnivore	Data	Camera traps	2502.32	Mammal4_1000-10,000 g	0.0200145	0.00187138	0.0810671	0.5	0.5	0	0	0	0	0.88	0.85	0.83	0.83	0.32	0.94	0.059	0.058	0.085	0.085	0.084	0.018
OP	Oil palm plantation	Bird	Arctic warbler	Phylloscopus borealis	0.0427382	0.310743	0.293273	Arboreal Insectivore	Data	Point count	10	Bird2_10-32 g	0.103391	0.00395968	0.30504	1	0	0	0	0	0	0.76	0.76	0.67	0.8	0.76	0.9	0.0669104	0.0669104	0.146969	0.0793725	0.132	0.151046
OP	Oil palm plantation	Bird	Ashy tailorbird	Orthotomus ruficeps	4.02428	6.23	0.8682	Arboreal Insectivore	Data	Point count	7	Bird1_<10 g	7.63605	0.379942	22.7077	1	0	0	0	0	0	0.76	0.76	0.67	0.8	0.76	0.9	0.0669104	0.0669104	0.146969	0.0793725	0.132	0.151046
OP	Oil palm plantation	Bird	Asian brown flycatcher	Muscicapa dauurica	0.0395142	0.302665	0.298658	Arboreal Insectivore	Data	Point count	10	Bird2_10-32 g	0.0955921	0.00434576	0.278361	1	0	0	0	0	0	0.76	0.76	0.67	0.8	0.76	0.9	0.0669104	0.0669104	0.146969	0.0793725	0.132	0.151046
OP	Oil palm plantation	Bird	Asian fairy bluebird	Irena puella	0.0499283	0.416895	0.284271	Arboreal Frugivore	Data	Point count	60	Bird3_32-100 g	0.436685	0.0176047	1.32997	0.5	0	0.5	0	0	0	0.76	0.76	0.67	0.8	0.76	0.9	0.0669104	0.0669104	0.146969	0.0793725	0.132	0.151046
OP	Oil palm plantation	Bird	Asian glossy starling	Aplonis panayensis	0.0472347	0.377841	0.296457	Arboreal Insectivore	Data	Point count	55	Bird3_32-100 g	0.389357	0.0150293	1.18967	0.5	0	0.5	0	0	0	0.76	0.76	0.67	0.8	0.76	0.9	0.0669104	0.0669104	0.146969	0.0793725	0.132	0.151046
OP	Oil palm plantation	Bird	Asian paradise flycatcher	Terpsiphone paradisi	0.0525584	0.453874	0.304609	Arboreal Insectivore	Data	Point count	20	Bird2_10-32 g	0.203851	0.0094098	0.594784	1	0	0	0	0	0	0.76	0.76	0.67	0.8	0.76	0.9	0.0669104	0.0669104	0.146969	0.0793725	0.132	0.151046
OP	Oil palm plantation	Bird	Banded bay cuckoo	Cacomantis sonneratii	0.0820827	1.32341	0.301342	Arboreal Insectivore	Data	Point count	31	Bird2_10-32 g	0.429079	0.0167125	1.24709	1	0	0	0	0	0	0.76	0.76	0.67	0.8	0.76	0.9	0.0669104	0.0669104	0.146969	0.0793725	0.132	0.151046
OP	Oil palm plantation	Bird	Banded broadbill	Eurylaimus javanicus	0.0515615	0.449063	0.300792	Arboreal Insectivore	Data	Point count	80	Bird3_32-100 g	0.514042	0.0228706	1.48582	1	0	0	0	0	0	0.76	0.76	0.67	0.8	0.76	0.9	0.0669104	0.0669104	0.146969	0.0793725	0.132	0.151046
OP	Oil palm plantation	Bird	Banded pitta	Pitta guajana	0.114682	2.37405	0.292807	Terrestrial Insectivore	Data	Point count	70	Bird3_32-100 g	1.04394	0.0412408	3.07622	1	0	0	0	0	0	0.76	0.76	0.67	0.8	0.76	0.9	0.0669104	0.0669104	0.146969	0.0793725	0.132	0.151046
OP	Oil palm plantation	Bird	Barn swallow	Hirundo rustica	0.470332	0.831851	0.418221	Arboreal Insectivore	Data	Point count	22	Bird2_10-32 g	1.94654	0.0902421	5.79923	1	0	0	0	0	0	0.76	0.76	0.67	0.8	0.76	0.9	0.0669104	0.0669104	0.146969	0.0793725	0.132	0.151046
OP	Oil palm plantation	Bird	Bar-winged flycatcher-shrike	Hemipus picatus	0.0391112	0.308784	0.277303	Arboreal Insectivore	Data	Point count	9	Bird1_<10 g	0.0880662	0.00347899	0.262939	1	0	0	0	0	0	0.76	0.76	0.67	0.8	0.76	0.9	0.0669104	0.0669104	0.146969	0.0793725	0.132	0.151046
OP	Oil palm plantation	Bird	Black hornbill	Anthracoceros malayanus	0.0491224	0.350518	0.298691	Arboreal Frugivore	Data	Point count	1050	Bird6_>1000 g	3.18145	0.142688	10.3123	0	0.1	0.6	0.3	0	0	0.78	0.78	0.63	0.75	0.44	0.94	0.0928655	0.0928655	0.168	0.139427	0.149923	0.106489
OP	Oil palm plantation	Bird	Black magpie	Platysmurus leucopterus	0.0950844	1.30979	0.303576	Arboreal Insectivore	Data	Point count	200	Bird4_100-316 g	1.91788	0.0810087	6.21562	0	0.1	0.7	0.2	0	0	0.76	0.76	0.67	0.8	0.76	0.9	0.0669104	0.0669104	0.146969	0.0793725	0.132	0.151046
OP	Oil palm plantation	Bird	Black-and-yellow broadbill	Eurylaimus ochromalus	0.0461742	0.360854	0.298575	Arboreal Insectivore	Data	Point count	35	Bird3_32-100 g	0.262167	0.0107896	0.77143	1	0	0	0	0	0	0.76	0.76	0.67	0.8	0.76	0.9	0.0669104	0.0669104	0.146969	0.0793725	0.132	0.151046
OP	Oil palm plantation	Bird	Black-bellied malkoha	Phaenicophaeus diardi	0.0373084	0.287597	0.307527	Arboreal Insectivore	Data	Point count	70	Bird3_32-100 g	0.338786	0.0134616	1.01137	0.9	0	0.1	0	0	0	0.78	0.78	0.63	0.75	0.44	0.94	0.0928655	0.0928655	0.168	0.139427	0.149923	0.106489
OP	Oil palm plantation	Bird	Black-capped babbler	Pellorneum capistratum	0.0392597	0.310979	0.301392	Terrestrial Insectivore	Data	Point count	30	Bird2_10-32 g	0.200694	0.00849621	0.596167	1	0	0	0	0	0	0.76	0.76	0.67	0.8	0.76	0.9	0.0669104	0.0669104	0.146969	0.0793725	0.132	0.151046
OP	Oil palm plantation	Bird	Black-headed bulbul	Pycnonotus atriceps	1.44648	5.06981	0.609136	Arboreal Omnivore	Data	Point count	35	Bird3_32-100 g	8.98505	0.377565	28.4601	0.3	0	0.7	0	0	0	0.76	0.76	0.67	0.8	0.76	0.9	0.0669104	0.0669104	0.146969	0.0793725	0.132	0.151046
OP	Oil palm plantation	Bird	Black-headed pitta	Pitta ussheri	0.0456651	0.363424	0.285621	Terrestrial Insectivore	Data	Point count	65	Bird3_32-100 g	0.395228	0.0168393	1.16276	1	0	0	0	0	0	0.76	0.76	0.67	0.8	0.76	0.9	0.0669104	0.0669104	0.146969	0.0793725	0.132	0.151046
OP	Oil palm plantation	Bird	Black-naped monarch	Hypothymis azurea	0.0454743	0.367922	0.297858	Arboreal Insectivore	Data	Point count	12	Bird2_10-32 g	0.124554	0.0048867	0.366963	1	0	0	0	0	0	0.76	0.76	0.67	0.8	0.76	0.9	0.0669104	0.0669104	0.146969	0.0793725	0.132	0.151046
OP	Oil palm plantation	Bird	Black-throated babbler	Stachyris nigricollis	0.0465772	0.374109	0.304976	Arboreal Insectivore	Data	Point count	25	Bird2_10-32 g	0.2103	0.00843896	0.624682	0.9	0.1	0	0	0	0	0.76	0.76	0.67	0.8	0.76	0.9	0.0669104	0.0669104	0.146969	0.0793725	0.132	0.151046
OP	Oil palm plantation	Bird	Black-winged flycatcher-shrike	Hemipus hirundinaceus	0.0497375	0.431702	0.308344	Arboreal Insectivore	Data	Point count	13	Bird2_10-32 g	0.143862	0.00645416	0.417393	1	0	0	0	0	0	0.76	0.76	0.67	0.8	0.76	0.9	0.0669104	0.0669104	0.146969	0.0793725	0.132	0.151046
OP	Oil palm plantation	Bird	Blue-banded kingfisher	Alcedo euryzona	0.0474468	0.424313	0.303393	Arboreal Omnivore	Data	Point count	44	Bird3_32-100 g	0.306751	0.0122144	0.920781	0	1	0	0	0	0	0.78	0.78	0.63	0.75	0.44	0.94	0.0928655	0.0928655	0.168	0.139427	0.149923	0.106489
OP	Oil palm plantation	Bird	Blue-crowned hanging parrot	Loriculus galgulus	0.41648	1.43184	0.418288	Arboreal Frugivore	Data	Point count	28	Bird2_10-32 g	2.45047	0.103387	9.00501	0	0	1	0	0	0	0.78	0.78	0.63	0.75	0.44	0.94	0.0928655	0.0928655	0.168	0.139427	0.149923	0.106489
OP	Oil palm plantation	Bird	Blue-eared barbet	Megalaima australis	0.0591123	0.54139	0.296541	Arboreal Frugivore	Data	Point count	35	Bird3_32-100 g	0.395832	0.0155179	1.3171	0.2	0.1	0.7	0	0	0	0.64	0.78	0.63	0.75	0.61	0.94	0.0928655	0.0928655	0.168	0.139427	0.0831384	0.106489
OP	Oil palm plantation	Bird	Blue-eared kingfisher	Alcedo meninting	0.489675	2.03364	0.394215	Arboreal Omnivore	Data	Point count	28	Bird2_10-32 g	2.32708	0.0951262	7.00824	0	1	0	0	0	0	0.78	0.78	0.63	0.75	0.44	0.94	0.0928655	0.0928655	0.168	0.139427	0.149923	0.106489
OP	Oil palm plantation	Bird	Blue-headed pitta	Pitta baudii	0.0407656	0.339728	0.299025	Terrestrial Insectivore	Data	Point count	72	Bird3_32-100 g	0.378274	0.017219	1.11205	0.9	0.1	0	0	0	0	0.76	0.76	0.67	0.8	0.76	0.9	0.0669104	0.0669104	0.146969	0.0793725	0.132	0.151046
OP	Oil palm plantation	Bird	Blue-tailed bee-eater	Merops philippinus	0.0420806	0.341076	0.293257	Arboreal Insectivore	Data	Point count	38	Bird3_32-100 g	0.246208	0.0099204	0.762967	0.9	0.1	0	0	0	0	0.78	0.78	0.63	0.75	0.44	0.94	0.0928655	0.0928655	0.168	0.139427	0.149923	0.106489
OP	Oil palm plantation	Bird	Bold-striped tit-babbler	Macronous bornensis	21.5818	25.2207	1	Arboreal Insectivore	Data	Point count	14	Bird2_10-32 g	65.6552	3.38245	189.382	1	0	0	0	0	0	0.76	0.76	0.67	0.8	0.76	0.9	0.0669104	0.0669104	0.146969	0.0793725	0.132	0.151046
OP	Oil palm plantation	Bird	Bornean blue flycatcher	Cyornis superbus	0.0650087	0.716802	0.29174	Arboreal Insectivore	Data	Point count	18	Bird2_10-32 g	0.234682	0.0102644	0.68739	1	0	0	0	0	0	0.76	0.76	0.67	0.8	0.76	0.9	0.0669104	0.0669104	0.146969	0.0793725	0.132	0.151046
OP	Oil palm plantation	Bird	Bornean bristlehead	Pityriasis gymnocephala	0.0663449	0.927223	0.296341	Arboreal Insectivore	Data	Point count	130	Bird4_100-316 g	1.00717	0.0510895	3.24146	0.2	0.1	0.7	0	0	0	0.76	0.76	0.67	0.8	0.76	0.9	0.0669104	0.0669104	0.146969	0.0793725	0.132	0.151046
OP	Oil palm plantation	Bird	Bornean wren-babbler	Ptilocichla leucogrammica	0.0407444	0.349957	0.298491	Terrestrial Insectivore	Data	Point count	40	Bird3_32-100 g	0.253361	0.0112502	0.752756	1	0	0	0	0	0	0.76	0.76	0.67	0.8	0.76	0.9	0.0669104	0.0669104	0.146969	0.0793725	0.132	0.151046
OP	Oil palm plantation	Bird	Brown barbet	Calorhamphus fuliginosus	0.049186	0.404206	0.283037	Arboreal Omnivore	Data	Point count	42	Bird3_32-100 g	0.379643	0.0165395	1.2796	0.3	0	0.7	0	0	0	0.64	0.78	0.63	0.75	0.61	0.94	0.0928655	0.0928655	0.168	0.139427	0.0831384	0.106489
OP	Oil palm plantation	Bird	Brown fulvetta	Alcippe brunneicauda	0.045856	0.350086	0.303476	Arboreal Omnivore	Data	Point count	15	Bird2_10-32 g	0.146212	0.00622342	0.429008	1	0	0	0	0	0	0.76	0.76	0.67	0.8	0.76	0.9	0.0669104	0.0669104	0.146969	0.0793725	0.132	0.151046
OP	Oil palm plantation	Bird	Brown-throated sunbird	Anthreptes malacensis	0.408462	1.38691	0.408169	Nectivore	Data	Point count	12	Bird2_10-32 g	1.04441	0.049051	3.31664	0.2	0	0.2	0	0	0.6	0.76	0.76	0.67	0.8	0.76	0.9	0.0669104	0.0669104	0.146969	0.0793725	0.132	0.151046
OP	Oil palm plantation	Bird	Buff-rumped woodpecker	Meiglyptes tristis	0.0473407	0.355173	0.29234	Arboreal Insectivore	Data	Point count	40	Bird3_32-100 g	0.349575	0.0152966	1.06585	1	0	0	0	0	0	0.64	0.78	0.63	0.75	0.61	0.94	0.0928655	0.0928655	0.168	0.139427	0.0831384	0.106489
OP	Oil palm plantation	Bird	Buff-vented bulbul	Iole olivacea	0.0722837	0.870463	0.291906	Arboreal Frugivore	Data	Point count	25	Bird2_10-32 g	0.357055	0.0140904	1.17017	0.3	0	0.7	0	0	0	0.76	0.76	0.67	0.8	0.76	0.9	0.0669104	0.0669104	0.146969	0.0793725	0.132	0.151046
OP	Oil palm plantation	Bird	Bushy-crested hornbill	Anorrhinus galeritus	0.0573943	0.503812	0.302859	Arboreal Frugivore	Data	Point count	1200	Bird6_>1000 g	4.19662	0.168724	14.6701	0.1	0.1	0.8	0	0	0	0.78	0.78	0.63	0.75	0.44	0.94	0.0928655	0.0928655	0.168	0.139427	0.149923	0.106489
OP	Oil palm plantation	Bird	Chestnut munia	Lonchura atricapilla	1.41437	4.43369	0.61257	Terrestrial Granivore	Data	Point count	12	Bird2_10-32 g	3.68025	0.15489	11.1605	0	0	0	1	0	0	0.76	0.76	0.67	0.8	0.76	0.9	0.0669104	0.0669104	0.146969	0.0793725	0.132	0.151046
OP	Oil palm plantation	Bird	Chestnut-backed scimitar babbler	Pomatorhinus montanus	0.0600879	0.628591	0.295124	Arboreal Insectivore	Data	Point count	20	Bird2_10-32 g	0.233054	0.00998772	0.693969	1	0	0	0	0	0	0.76	0.76	0.67	0.8	0.76	0.9	0.0669104	0.0669104	0.146969	0.0793725	0.132	0.151046
OP	Oil palm plantation	Bird	Chestnut-breasted malkoha	Phaenicophaeus curvirostris	0.0435229	0.326206	0.289522	Arboreal Insectivore	Data	Point count	180	Bird4_100-316 g	0.751909	0.0286848	2.2744	0.9	0	0.1	0	0	0	0.78	0.78	0.63	0.75	0.44	0.94	0.0928655	0.0928655	0.168	0.139427	0.149923	0.106489
OP	Oil palm plantation	Bird	Chestnut-naped forktail	Enicurus ruficapillus	0.0525584	0.415486	0.296674	Arboreal Omnivore	Data	Point count	27	Bird2_10-32 g	0.250074	0.0100951	0.740523	1	0	0	0	0	0	0.76	0.76	0.67	0.8	0.76	0.9	0.0669104	0.0669104	0.146969	0.0793725	0.132	0.151046
OP	Oil palm plantation	Bird	Chestnut-necklaced partridge	Arborophila charltonii	0.0464287	0.379098	0.279387	Terrestrial Omivore	Data	Point count	275	Bird4_100-316 g	1.23615	0.0541795	4.33008	0.6	0	0.2	0.2	0	0	0.7	0.7	0.57	0.65	0.42	0.94	0.169741	0.169741	0.19799	0.182	0.122589	0.106489
OP	Oil palm plantation	Bird	Chestnut-rumped babbler	Stachyris maculata	0.0461742	0.383686	0.304093	Arboreal Insectivore	Data	Point count	30	Bird2_10-32 g	0.236041	0.00958062	0.697202	1	0	0	0	0	0	0.76	0.76	0.67	0.8	0.76	0.9	0.0669104	0.0669104	0.146969	0.0793725	0.132	0.151046
OP	Oil palm plantation	Bird	Chestnut-winged babbler	Stachyris erythroptera	0.0942361	1.16908	0.302142	Arboreal Insectivore	Data	Point count	12	Bird2_10-32 g	0.258112	0.0107672	0.773188	1	0	0	0	0	0	0.76	0.76	0.67	0.8	0.76	0.9	0.0669104	0.0669104	0.146969	0.0793725	0.132	0.151046
OP	Oil palm plantation	Bird	Collared kingfisher	Todiramphus chloris	1.28142	2.65956	0.61272	Arboreal Omnivore	Data	Point count	80	Bird3_32-100 g	12.4476	0.572697	37.3171	0.3	0.7	0	0	0	0	0.78	0.78	0.63	0.75	0.44	0.94	0.0928655	0.0928655	0.168	0.139427	0.149923	0.106489
OP	Oil palm plantation	Bird	Cream-vented bulbul	Pycnonotus simplex	0.0448804	0.364859	0.299458	Arboreal Omnivore	Data	Point count	29	Bird2_10-32 g	0.245272	0.0109127	0.777723	0.3	0	0.7	0	0	0	0.76	0.76	0.67	0.8	0.76	0.9	0.0669104	0.0669104	0.146969	0.0793725	0.132	0.151046
OP	Oil palm plantation	Bird	Crested jay	Platylophus galericulatus	0.0542976	0.456981	0.300759	Arboreal Omnivore	Data	Point count	100	Bird4_100-316 g	0.655552	0.0279307	2.0038	0.7	0	0.3	0	0	0	0.76	0.76	0.67	0.8	0.76	0.9	0.0669104	0.0669104	0.146969	0.0793725	0.132	0.151046
OP	Oil palm plantation	Bird	Crested serpent-eagle	Spilornis cheela	0.0611272	0.68276	0.298325	Raptor	Data	Point count	800	Bird5_316-1000 g	2.70961	0.110024	8.0356	0	1	0	0	0	0	0.82	0.82	0.63	0.75	0.44	0.94	0.0797371	0.0797371	0.168	0.139427	0.149923	0.106489
OP	Oil palm plantation	Bird	Crimson sunbird	Aethopyga siparaja	2.32239	5.75565	0.736918	Nectivore	Data	Point count	6	Bird1_<10 g	3.52712	0.16163	11.3162	0.1	0	0.1	0	0	0.8	0.76	0.76	0.67	0.8	0.76	0.9	0.0669104	0.0669104	0.146969	0.0793725	0.132	0.151046
OP	Oil palm plantation	Bird	Dark-necked tailorbird	Orthotomus atrogularis	0.0434593	0.358642	0.303926	Arboreal Insectivore	Data	Point count	7	Bird1_<10 g	0.0824637	0.00342149	0.240397	1	0	0	0	0	0	0.76	0.76	0.67	0.8	0.76	0.9	0.0669104	0.0669104	0.146969	0.0793725	0.132	0.151046
OP	Oil palm plantation	Bird	Dark-throated oriole	Oriolus xanthonotus	0.0428018	0.326306	0.295907	Arboreal Insectivore	Data	Point count	42	Bird3_32-100 g	0.278842	0.0120636	0.82733	0.9	0	0.1	0	0	0	0.76	0.76	0.67	0.8	0.76	0.9	0.0669104	0.0669104	0.146969	0.0793725	0.132	0.151046
OP	Oil palm plantation	Bird	Diards trogon	Harpactes diardii	0.0447531	0.380219	0.292606	Arboreal Insectivore	Data	Point count	101	Bird4_100-316 g	0.509511	0.0211294	1.54811	1	0	0	0	0	0	0.78	0.78	0.63	0.75	0.44	0.94	0.0928655	0.0928655	0.168	0.139427	0.149923	0.106489
OP	Oil palm plantation	Bird	Dusky broadbill	Corydon sumatranus	0.0421443	0.299139	0.302726	Arboreal Insectivore	Data	Point count	140	Bird4_100-316 g	0.615064	0.0238116	1.79636	1	0	0	0	0	0	0.76	0.76	0.67	0.8	0.76	0.9	0.0669104	0.0669104	0.146969	0.0793725	0.132	0.151046
OP	Oil palm plantation	Bird	Dusky munia	Lonchura fuscans	1.95291	2.56039	0.723598	Terrestrial Granivore	Data	Point count	10	Bird2_10-32 g	4.48823	0.242188	13.4395	0	0	0	1	0	0	0.76	0.76	0.67	0.8	0.76	0.9	0.0669104	0.0669104	0.146969	0.0793725	0.132	0.151046
OP	Oil palm plantation	Bird	Emerald dove	Chalcophaps indica	1.22889	2.90237	0.575444	Terrestrial Granivore	Data	Point count	130	Bird4_100-316 g	17.052	0.824757	49.3653	0	0	0	1	0	0	0.78	0.78	0.63	0.76	0.44	0.94	0.0928655	0.0928655	0.168	0.054	0.149923	0.106489
OP	Oil palm plantation	Bird	Ferruginous babbler	Trichastoma bicolor	0.0691658	0.938369	0.283554	Arboreal Insectivore	Data	Point count	30	Bird2_10-32 g	0.353573	0.0140266	1.03515	1	0	0	0	0	0	0.76	0.76	0.67	0.8	0.76	0.9	0.0669104	0.0669104	0.146969	0.0793725	0.132	0.151046
OP	Oil palm plantation	Bird	Fiery minivet	Pericrocotus igneus	0.048274	0.454328	0.291123	Arboreal Insectivore	Data	Point count	15	Bird2_10-32 g	0.153922	0.00701454	0.44461	1	0	0	0	0	0	0.76	0.76	0.67	0.8	0.76	0.9	0.0669104	0.0669104	0.146969	0.0793725	0.132	0.151046
OP	Oil palm plantation	Bird	Finschs bulbul	Alophoixus finschii	0.0532583	0.420687	0.297058	Arboreal Omnivore	Data	Point count	23	Bird2_10-32 g	0.248555	0.0114846	0.783359	0.3	0	0.7	0	0	0	0.76	0.76	0.67	0.8	0.76	0.9	0.0669104	0.0669104	0.146969	0.0793725	0.132	0.151046
OP	Oil palm plantation	Bird	Fluffy-backed tit-babbler	Macronous ptilosus	0.0548067	0.528079	0.283871	Arboreal Insectivore	Data	Point count	25	Bird2_10-32 g	0.247457	0.0100446	0.733347	1	0	0	0	0	0	0.76	0.76	0.67	0.8	0.76	0.9	0.0669104	0.0669104	0.146969	0.0793725	0.132	0.151046
OP	Oil palm plantation	Bird	Glossy swiftlet	Collocalia esculenta	0.383795	1.07043	0.411436	Arboreal Insectivore	Data	Point count	7	Bird1_<10 g	0.709576	0.0325795	2.086	1	0	0	0	0	0	0.78	0.78	0.63	0.75	0.44	0.94	0.0928655	0.0928655	0.168	0.139427	0.149923	0.106489
OP	Oil palm plantation	Bird	Golden-bellied gerygone	Gerygone sulphurea	0.0502465	0.427704	0.286488	Arboreal Insectivore	Data	Point count	8	Bird1_<10 g	0.104419	0.00463461	0.314288	1	0	0	0	0	0	0.76	0.76	0.67	0.8	0.76	0.9	0.0669104	0.0669104	0.146969	0.0793725	0.132	0.151046
OP	Oil palm plantation	Bird	Golden-whiskered barbet	Megalaima chrysopogon	0.0439895	0.33841	0.292606	Arboreal Insectivore	Data	Point count	160	Bird4_100-316 g	0.844221	0.0340445	2.80611	0.3	0	0.7	0	0	0	0.64	0.78	0.63	0.75	0.61	0.94	0.0928655	0.0928655	0.168	0.139427	0.0831384	0.106489
OP	Oil palm plantation	Bird	Greater coucal	Centropus sinensis	0.450903	1.58921	0.404301	Terrestrial Insectivore	Data	Point count	230	Bird4_100-316 g	8.37884	0.31723	25.1418	0.6	0	0	0	0	0.4	0.78	0.78	0.63	0.75	0.44	0.94	0.0928655	0.0928655	0.168	0.139427	0.149923	0.106489
OP	Oil palm plantation	Bird	Greater green leafbird	Chloropsis sonnerati	0.0528765	0.536919	0.301425	Arboreal Frugivore	Data	Point count	45	Bird3_32-100 g	0.394547	0.0179251	1.26436	0.2	0	0.8	0	0	0	0.76	0.76	0.67	0.8	0.76	0.9	0.0669104	0.0669104	0.146969	0.0793725	0.132	0.151046
OP	Oil palm plantation	Bird	Greater racquet-tailed drongo	Dicrurus paradiseus	0.0484649	0.387883	0.311778	Arboreal Insectivore	Data	Point count	105	Bird4_100-316 g	0.581468	0.0229757	1.73927	1	0	0	0	0	0	0.76	0.76	0.67	0.8	0.76	0.9	0.0669104	0.0669104	0.146969	0.0793725	0.132	0.151046
OP	Oil palm plantation	Bird	Green broadbill	Calyptomena viridis	0.0479134	0.375271	0.306977	Arboreal Frugivore	Data	Point count	60	Bird3_32-100 g	0.413787	0.0162017	1.23125	0.6	0	0.4	0	0	0	0.76	0.76	0.67	0.8	0.76	0.9	0.0669104	0.0669104	0.146969	0.0793725	0.132	0.151046
OP	Oil palm plantation	Bird	Green iora	Aegithina viridissima	0.0526644	0.507457	0.309177	Arboreal Insectivore	Data	Point count	12	Bird2_10-32 g	0.144248	0.00612912	0.423302	1	0	0	0	0	0	0.76	0.76	0.67	0.8	0.76	0.9	0.0669104	0.0669104	0.146969	0.0793725	0.132	0.151046
OP	Oil palm plantation	Bird	Grey-and-buff woodpecker	Hemicircus concretus	0.0409141	0.308469	0.312261	Arboreal Insectivore	Data	Point count	30	Bird2_10-32 g	0.248367	0.0106309	0.757408	1	0	0	0	0	0	0.64	0.78	0.63	0.75	0.61	0.94	0.0928655	0.0928655	0.168	0.139427	0.0831384	0.106489
OP	Oil palm plantation	Bird	Grey-cheeked bulbul	Alophoixus bres	0.0629725	0.739232	0.307227	Arboreal Omnivore	Data	Point count	48	Bird3_32-100 g	0.479081	0.0208655	1.54123	0.4	0	0.6	0	0	0	0.76	0.76	0.67	0.8	0.76	0.9	0.0669104	0.0669104	0.146969	0.0793725	0.132	0.151046
OP	Oil palm plantation	Bird	Grey-chested jungle-flycatcher	Rhinomyias umbratilis	0.0460257	0.325324	0.295657	Arboreal Insectivore	Data	Point count	18	Bird2_10-32 g	0.166154	0.00639089	0.488539	1	0	0	0	0	0	0.76	0.76	0.67	0.8	0.76	0.9	0.0669104	0.0669104	0.146969	0.0793725	0.132	0.151046
OP	Oil palm plantation	Bird	Grey-headed babbler	Stachyris poliocephala	0.0484224	0.432395	0.300692	Arboreal Insectivore	Data	Point count	25	Bird2_10-32 g	0.218631	0.00898428	0.648847	1	0	0	0	0	0	0.76	0.76	0.67	0.8	0.76	0.9	0.0669104	0.0669104	0.146969	0.0793725	0.132	0.151046
OP	Oil palm plantation	Bird	Grey-headed canary-flycatcher	Culicicapa ceylonensis	0.0392809	0.268898	0.298175	Arboreal Insectivore	Data	Point count	8	Bird1_<10 g	0.0816309	0.00350867	0.235747	1	0	0	0	0	0	0.76	0.76	0.67	0.8	0.76	0.9	0.0669104	0.0669104	0.146969	0.0793725	0.132	0.151046
OP	Oil palm plantation	Bird	Hairy-backed bulbul	Tricholestes criniger	0.0384962	0.32545	0.298241	Arboreal Omnivore	Data	Point count	18	Bird2_10-32 g	0.153906	0.00673552	0.505294	0.2	0	0.8	0	0	0	0.76	0.76	0.67	0.8	0.76	0.9	0.0669104	0.0669104	0.146969	0.0793725	0.132	0.151046
OP	Oil palm plantation	Bird	Helmeted hornbill	Rhinoplax vigil	0.0417837	0.317896	0.298991	Arboreal Frugivore	Data	Point count	2800	Bird6_>1000 g	5.33158	0.20524	18.6613	0.1	0.2	0.7	0	0	0	0.78	0.78	0.63	0.75	0.44	0.94	0.0928655	0.0928655	0.168	0.139427	0.149923	0.106489
OP	Oil palm plantation	Bird	Hill myna	Gracula religiosa	0.419258	1.4228	0.41262	Arboreal Frugivore	Data	Point count	200	Bird4_100-316 g	8.84892	0.394332	29.7768	0	0	1	0	0	0	0.76	0.76	0.67	0.8	0.76	0.9	0.0669104	0.0669104	0.146969	0.0793725	0.132	0.151046
OP	Oil palm plantation	Bird	Hooded pitta	Pitta sordida	0.0416564	0.309636	0.292857	Terrestrial Insectivore	Data	Point count	60	Bird3_32-100 g	0.341407	0.0141665	1.00336	1	0	0	0	0	0	0.76	0.76	0.67	0.8	0.76	0.9	0.0669104	0.0669104	0.146969	0.0793725	0.132	0.151046
OP	Oil palm plantation	Bird	Horsfields babbler	Malacocincla sepiaria	0.0430563	0.316715	0.284054	Terrestrial Insectivore	Data	Point count	30	Bird2_10-32 g	0.220102	0.00911626	0.635497	1	0	0	0	0	0	0.76	0.76	0.67	0.8	0.76	0.9	0.0669104	0.0669104	0.146969	0.0793725	0.132	0.151046
OP	Oil palm plantation	Bird	Large woodshrike	Tephrodornis gularis	0.052219	0.453669	0.302426	Arboreal Insectivore	Data	Point count	38	Bird3_32-100 g	0.313567	0.0118162	0.930593	1	0	0	0	0	0	0.76	0.76	0.67	0.8	0.76	0.9	0.0669104	0.0669104	0.146969	0.0793725	0.132	0.151046
OP	Oil palm plantation	Bird	Lesser coucal	Centropus bengalensis	0.893259	2.59684	0.516979	Terrestrial Insectivore	Data	Point count	140	Bird4_100-316 g	12.7022	0.558801	37.1818	0.8	0.2	0	0	0	0	0.78	0.78	0.63	0.75	0.44	0.94	0.0928655	0.0928655	0.168	0.139427	0.149923	0.106489
OP	Oil palm plantation	Bird	Lesser green leafbird	Chloropsis cyanopogon	0.0491648	0.393213	0.288222	Arboreal Frugivore	Data	Point count	21	Bird2_10-32 g	0.197131	0.00817829	0.574721	1	0	0	0	0	0	0.76	0.76	0.67	0.8	0.76	0.9	0.0669104	0.0669104	0.146969	0.0793725	0.132	0.151046
OP	Oil palm plantation	Bird	Little spiderhunter	Arachnothera longirostra	2.48895	7.48587	0.686488	Nectivore	Data	Point count	12	Bird2_10-32 g	5.96886	0.254555	18.7708	0.2	0	0	0	0	0.8	0.76	0.76	0.67	0.8	0.76	0.9	0.0669104	0.0669104	0.146969	0.0793725	0.132	0.151046
OP	Oil palm plantation	Bird	Long-tailed parakeet	Psittacula longicauda	0.0583275	0.54616	0.307677	Arboreal Frugivore	Data	Point count	175	Bird4_100-316 g	1.17244	0.0505227	4.17061	0.1	0	0.9	0	0	0	0.78	0.78	0.63	0.75	0.44	0.94	0.0928655	0.0928655	0.168	0.139427	0.149923	0.106489
OP	Oil palm plantation	Bird	Malaysian blue flycatcher	Cyornis turcosus	0.0491648	0.388688	0.29329	Arboreal Insectivore	Data	Point count	12	Bird2_10-32 g	0.134662	0.00550311	0.395196	1	0	0	0	0	0	0.76	0.76	0.67	0.8	0.76	0.9	0.0669104	0.0669104	0.146969	0.0793725	0.132	0.151046
OP	Oil palm plantation	Bird	Maroon woodpecker	Blythipicus rubiginosus	0.0477437	0.356777	0.293457	Arboreal Insectivore	Data	Point count	80	Bird3_32-100 g	0.565227	0.0216492	1.71185	1	0	0	0	0	0	0.64	0.78	0.63	0.75	0.61	0.94	0.0928655	0.0928655	0.168	0.139427	0.0831384	0.106489
OP	Oil palm plantation	Bird	Maroon-breasted philentoma	Philentoma pyrhoptera	0.0491012	0.380888	0.290406	Arboreal Insectivore	Data	Point count	32	Bird3_32-100 g	0.262281	0.0111296	0.76276	1	0	0	0	0	0	0.76	0.76	0.67	0.8	0.76	0.9	0.0669104	0.0669104	0.146969	0.0793725	0.132	0.151046
OP	Oil palm plantation	Bird	Moustached babbler	Malacopteron magnirostre	0.0387931	0.308688	0.301175	Arboreal Insectivore	Data	Point count	23	Bird2_10-32 g	0.165485	0.00589562	0.48057	1	0	0	0	0	0	0.76	0.76	0.67	0.8	0.76	0.9	0.0669104	0.0669104	0.146969	0.0793725	0.132	0.151046
OP	Oil palm plantation	Bird	Nest swiftlet sp.	Aerodramus sp.	0.402502	1.34911	0.407002	Arboreal Insectivore	Data	Point count	13	Bird2_10-32 g	1.13436	0.0486232	3.36142	1	0	0	0	0	0	0.78	0.78	0.63	0.75	0.44	0.94	0.0928655	0.0928655	0.168	0.139427	0.149923	0.106489
OP	Oil palm plantation	Bird	Olive-backed woodpecker	Dinopium rafflesii	0.0459197	0.335731	0.295991	Arboreal Insectivore	Data	Point count	70	Bird3_32-100 g	0.496378	0.022068	1.52129	1	0	0	0	0	0	0.64	0.78	0.63	0.75	0.61	0.94	0.0928655	0.0928655	0.168	0.139427	0.0831384	0.106489
OP	Oil palm plantation	Bird	Olive-winged bulbul	Pycnonotus plumosus	0.0486982	0.356158	0.295357	Arboreal Omnivore	Data	Point count	30	Bird2_10-32 g	0.278705	0.0124218	0.901199	0.11	0	0.89	0	0	0	0.76	0.76	0.67	0.8	0.76	0.9	0.0669104	0.0669104	0.146969	0.0793725	0.132	0.151046
OP	Oil palm plantation	Bird	Orange-bellied flowerpecker	Dicaeum trigonostigma	1.74745	3.99243	0.65268	Arboreal Frugivore	Data	Point count	8	Bird1_<10 g	4.11923	0.194363	14.0377	0	0	1	0	0	0	0.76	0.76	0.67	0.8	0.76	0.9	0.0669104	0.0669104	0.146969	0.0793725	0.132	0.151046
OP	Oil palm plantation	Bird	Oriental dwarf-kingfisher	Ceyx erithaca	0.0387295	0.304946	0.299642	Arboreal Omnivore	Data	Point count	17	Bird2_10-32 g	0.131028	0.00459057	0.390358	0.5	0.5	0	0	0	0	0.78	0.78	0.63	0.75	0.44	0.94	0.0928655	0.0928655	0.168	0.139427	0.149923	0.106489
OP	Oil palm plantation	Bird	Oriental magpie-robin	Copsychus saularis	7.93195	23.7825	0.933567	Arboreal Insectivore	Data	Point count	40	Bird3_32-100 g	49.3232	1.9531	145.483	1	0	0	0	0	0	0.76	0.76	0.67	0.8	0.76	0.9	0.0669104	0.0669104	0.146969	0.0793725	0.132	0.151046
OP	Oil palm plantation	Bird	Pacific swallow	Hirundo tahitica	0.84227	2.2057	0.517429	Arboreal Insectivore	Data	Point count	15	Bird2_10-32 g	2.68558	0.127348	7.91845	1	0	0	0	0	0	0.76	0.76	0.67	0.8	0.76	0.9	0.0669104	0.0669104	0.146969	0.0793725	0.132	0.151046
OP	Oil palm plantation	Bird	Pied fantail	Rhipidura javanica	16.9312	22.9737	1	Arboreal Insectivore	Data	Point count	15	Bird2_10-32 g	53.9851	2.62776	161.516	1	0	0	0	0	0	0.76	0.76	0.67	0.8	0.76	0.9	0.0669104	0.0669104	0.146969	0.0793725	0.132	0.151046
OP	Oil palm plantation	Bird	Plain sunbird	Anthreptes simplex	0.0493981	0.38186	0.290273	Nectivore	Data	Point count	12	Bird2_10-32 g	0.118464	0.00506888	0.37663	0.2	0	0	0	0	0.8	0.76	0.76	0.67	0.8	0.76	0.9	0.0669104	0.0669104	0.146969	0.0793725	0.132	0.151046
OP	Oil palm plantation	Bird	Plaintive cuckoo	Cacomantis merulinus	0.0553157	0.467753	0.29214	Arboreal Insectivore	Data	Point count	30	Bird2_10-32 g	0.275521	0.0112308	0.816107	1	0	0	0	0	0	0.78	0.78	0.63	0.75	0.44	0.94	0.0928655	0.0928655	0.168	0.139427	0.149923	0.106489
OP	Oil palm plantation	Bird	Puff-backed bulbul	Pycnonotus eutilotus	0.0480407	0.393996	0.30491	Arboreal Omnivore	Data	Point count	35	Bird3_32-100 g	0.302077	0.0142966	0.973291	0.2	0	0.8	0	0	0	0.76	0.76	0.67	0.8	0.76	0.9	0.0669104	0.0669104	0.146969	0.0793725	0.132	0.151046
OP	Oil palm plantation	Bird	Purple-naped sunbird	Hypogramma hypogrammicum	0.0427806	0.361181	0.291123	Nectivore	Data	Point count	12	Bird2_10-32 g	0.104417	0.00441471	0.325619	0.3	0	0	0	0	0.7	0.76	0.76	0.67	0.8	0.76	0.9	0.0669104	0.0669104	0.146969	0.0793725	0.132	0.151046
OP	Oil palm plantation	Bird	Raffles's malkoha	Phaenicophaeus chlorophaeus	0.0449652	0.352371	0.290589	Arboreal Insectivore	Data	Point count	55	Bird3_32-100 g	0.338416	0.0156385	0.98675	1	0	0	0	0	0	0.78	0.78	0.63	0.75	0.44	0.94	0.0928655	0.0928655	0.168	0.139427	0.149923	0.106489
OP	Oil palm plantation	Bird	Red-bearded bee-eater	Nyctyornis amictus	0.0418473	0.324453	0.287038	Arboreal Insectivore	Data	Point count	70	Bird3_32-100 g	0.371165	0.0157066	1.0898	0.8	0.2	0	0	0	0	0.78	0.78	0.63	0.75	0.44	0.94	0.0928655	0.0928655	0.168	0.139427	0.149923	0.106489
OP	Oil palm plantation	Bird	Red-eyed bulbul	Pycnonotus brunneus	0.851094	1.93615	0.523314	Arboreal Omnivore	Data	Point count	28	Bird2_10-32 g	4.59716	0.1852	15.1223	0.2	0	0.8	0	0	0	0.76	0.76	0.67	0.8	0.76	0.9	0.0669104	0.0669104	0.146969	0.0793725	0.132	0.151046
OP	Oil palm plantation	Bird	Red-naped trogon	Harpactes kasumba	0.051816	0.508568	0.292606	Arboreal Insectivore	Data	Point count	75	Bird3_32-100 g	0.481691	0.0251241	1.48297	1	0	0	0	0	0	0.78	0.78	0.63	0.75	0.44	0.94	0.0928655	0.0928655	0.168	0.139427	0.149923	0.106489
OP	Oil palm plantation	Bird	Red-throated barbet	Megalaima mystacophanos	0.0541279	0.4557	0.304393	Arboreal Omnivore	Data	Point count	80	Bird3_32-100 g	0.648945	0.0302131	2.28186	0.2	0	0.8	0	0	0	0.64	0.78	0.63	0.75	0.61	0.94	0.0928655	0.0928655	0.168	0.139427	0.0831384	0.106489
OP	Oil palm plantation	Bird	Rhinoceros hornbill	Buceros rhinoceros	0.0392385	0.307432	0.305326	Arboreal Frugivore	Data	Point count	2300	Bird6_>1000 g	4.46846	0.196472	15.6583	0.1	0.1	0.8	0	0	0	0.78	0.78	0.63	0.75	0.44	0.94	0.0928655	0.0928655	0.168	0.139427	0.149923	0.106489
OP	Oil palm plantation	Bird	Ruby-cheeked sunbird	Anthreptes singalensis	0.0441592	0.353072	0.30661	Nectivore	Data	Point count	8	Bird1_<10 g	0.0842415	0.00364656	0.273843	0.1	0	0.2	0	0	0.7	0.76	0.76	0.67	0.8	0.76	0.9	0.0669104	0.0669104	0.146969	0.0793725	0.132	0.151046
OP	Oil palm plantation	Bird	Rufous piculet	Sasia abnormis	0.0360782	0.280988	0.292823	Arboreal Insectivore	Data	Point count	10	Bird2_10-32 g	0.103645	0.00387493	0.318796	1	0	0	0	0	0	0.64	0.78	0.63	0.75	0.61	0.94	0.0928655	0.0928655	0.168	0.139427	0.0831384	0.106489
OP	Oil palm plantation	Bird	Rufous woodpecker	Celeus brachyurus	0.0479134	0.334325	0.304393	Arboreal Insectivore	Data	Point count	90	Bird3_32-100 g	0.614608	0.0258812	1.90812	1	0	0	0	0	0	0.64	0.78	0.63	0.75	0.61	0.94	0.0928655	0.0928655	0.168	0.139427	0.0831384	0.106489
OP	Oil palm plantation	Bird	Rufous-crowned babbler	Malacopteron magnum	0.049186	0.374582	0.290106	Arboreal Insectivore	Data	Point count	28	Bird2_10-32 g	0.239897	0.00995604	0.701629	1	0	0	0	0	0	0.76	0.76	0.67	0.8	0.76	0.9	0.0669104	0.0669104	0.146969	0.0793725	0.132	0.151046
OP	Oil palm plantation	Bird	Rufous-fronted babbler	Stachyris rufifrons	0.050501	0.400841	0.295524	Arboreal Insectivore	Data	Point count	11	Bird2_10-32 g	0.130364	0.0053851	0.386641	1	0	0	0	0	0	0.76	0.76	0.67	0.8	0.76	0.9	0.0669104	0.0669104	0.146969	0.0793725	0.132	0.151046
OP	Oil palm plantation	Bird	Rufous-tailed shama	Trichixos pyrropygus	0.0388355	0.310319	0.29144	Arboreal Insectivore	Data	Point count	43	Bird3_32-100 g	0.253682	0.0100851	0.735935	1	0	0	0	0	0	0.76	0.76	0.67	0.8	0.76	0.9	0.0669104	0.0669104	0.146969	0.0793725	0.132	0.151046
OP	Oil palm plantation	Bird	Rufous-tailed tailorbird	Orthotomus sericeus	15.7013	17.8503	1	Arboreal Insectivore	Data	Point count	7	Bird1_<10 g	29.793	1.59001	88.5812	1	0	0	0	0	0	0.76	0.76	0.67	0.8	0.76	0.9	0.0669104	0.0669104	0.146969	0.0793725	0.132	0.151046
OP	Oil palm plantation	Bird	Rufous-winged philentoma	Philentoma velata	0.0393233	0.338594	0.292056	Arboreal Insectivore	Data	Point count	20	Bird2_10-32 g	0.152518	0.00599819	0.454293	1	0	0	0	0	0	0.76	0.76	0.67	0.8	0.76	0.9	0.0669104	0.0669104	0.146969	0.0793725	0.132	0.151046
OP	Oil palm plantation	Bird	Scaly-crowned babbler	Malacopteron cinereum	0.0457076	0.346207	0.29529	Arboreal Insectivore	Data	Point count	18	Bird2_10-32 g	0.165005	0.00702148	0.500619	1	0	0	0	0	0	0.76	0.76	0.67	0.8	0.76	0.9	0.0669104	0.0669104	0.146969	0.0793725	0.132	0.151046
OP	Oil palm plantation	Bird	Scarlet minivet	Pericrocotus flammeus	0.0446471	0.344385	0.287138	Arboreal Insectivore	Data	Point count	22	Bird2_10-32 g	0.184778	0.0075435	0.539649	1	0	0	0	0	0	0.76	0.76	0.67	0.8	0.76	0.9	0.0669104	0.0669104	0.146969	0.0793725	0.132	0.151046
OP	Oil palm plantation	Bird	Scarlet rumped trogon	Harpactes duvaucelii	0.05434	0.495273	0.307994	Arboreal Insectivore	Data	Point count	40	Bird3_32-100 g	0.329238	0.0137907	0.985986	1	0	0	0	0	0	0.78	0.78	0.63	0.75	0.44	0.94	0.0928655	0.0928655	0.168	0.139427	0.149923	0.106489
OP	Oil palm plantation	Bird	Short-tailed babbler	Malacocincla malaccensis	0.0443713	0.350639	0.298508	Terrestrial Insectivore	Data	Point count	23	Bird2_10-32 g	0.189281	0.00696595	0.573864	1	0	0	0	0	0	0.76	0.76	0.67	0.8	0.76	0.9	0.0669104	0.0669104	0.146969	0.0793725	0.132	0.151046
OP	Oil palm plantation	Bird	Short-toed coucal	Centropus rectunguis	0.0599607	0.627122	0.285705	Arboreal Insectivore	Data	Point count	200	Bird4_100-316 g	1.08707	0.0473775	3.16206	0.8	0.2	0	0	0	0	0.78	0.78	0.63	0.75	0.44	0.94	0.0928655	0.0928655	0.168	0.139427	0.149923	0.106489
OP	Oil palm plantation	Bird	Silver-rumped needletail	Rhaphidura leucopygialis	0.0501617	0.397095	0.29274	Arboreal Insectivore	Data	Point count	20	Bird2_10-32 g	0.189566	0.00808864	0.574479	1	0	0	0	0	0	0.78	0.78	0.63	0.75	0.44	0.94	0.0928655	0.0928655	0.168	0.139427	0.149923	0.106489
OP	Oil palm plantation	Bird	Slender-billed crow	Corvus enca	0.477777	2.02522	0.41142	Arboreal Omnivore	Data	Point count	240	Bird4_100-316 g	10.2348	0.411447	29.7215	0.4	0.2	0.2	0.2	0	0	0.76	0.76	0.67	0.8	0.76	0.9	0.0669104	0.0669104	0.146969	0.0793725	0.132	0.151046
OP	Oil palm plantation	Bird	Sooty-capped babbler	Malacopteron affine	0.0649662	0.786986	0.29524	Arboreal Insectivore	Data	Point count	18	Bird2_10-32 g	0.234529	0.0100545	0.694037	1	0	0	0	0	0	0.76	0.76	0.67	0.8	0.76	0.9	0.0669104	0.0669104	0.146969	0.0793725	0.132	0.151046
OP	Oil palm plantation	Bird	Spectacled bulbul	Pycnonotus erythropthalmos	0.991483	1.74055	0.568826	Arboreal Omnivore	Data	Point count	20	Bird2_10-32 g	4.25877	0.179248	13.7567	0.2	0	0.8	0	0	0	0.76	0.76	0.67	0.8	0.76	0.9	0.0669104	0.0669104	0.146969	0.0793725	0.132	0.151046
OP	Oil palm plantation	Bird	Spectacled spiderhunter	Arachnothera flavigaster	0.0378599	0.292571	0.300558	Nectivore	Data	Point count	42	Bird3_32-100 g	0.21309	0.00986759	0.690459	0.2	0	0	0	0	0.8	0.76	0.76	0.67	0.8	0.76	0.9	0.0669104	0.0669104	0.146969	0.0793725	0.132	0.151046
OP	Oil palm plantation	Bird	Spotted dove	Stigmatopelia chinensis	1.91064	1.82724	0.708794	Terrestrial Granivore	Data	Point count	150	Bird4_100-316 g	29.2257	1.79501	84.3197	0	0	0	1	0	0	0.78	0.78	0.63	0.76	0.44	0.94	0.0928655	0.0928655	0.168	0.054	0.149923	0.106489
OP	Oil palm plantation	Bird	Spotted fantail	Rhipidura perlata	0.0735351	0.830635	0.295907	Arboreal Insectivore	Data	Point count	15	Bird2_10-32 g	0.234467	0.00984454	0.703129	1	0	0	0	0	0	0.76	0.76	0.67	0.8	0.76	0.9	0.0669104	0.0669104	0.146969	0.0793725	0.132	0.151046
OP	Oil palm plantation	Bird	Streaked bulbul	Ixos malaccensis	0.0398536	0.308885	0.296157	Arboreal Omnivore	Data	Point count	38	Bird3_32-100 g	0.261817	0.0111683	0.839023	0.3	0	0.7	0	0	0	0.76	0.76	0.67	0.8	0.76	0.9	0.0669104	0.0669104	0.146969	0.0793725	0.132	0.151046
OP	Oil palm plantation	Bird	Streaky-breasted spiderhunter	Arachnothera affinis	0.0366721	0.262597	0.290023	Nectivore	Data	Point count	40	Bird3_32-100 g	0.19966	0.00943826	0.639946	0.2	0	0	0	0	0.8	0.76	0.76	0.67	0.8	0.76	0.9	0.0669104	0.0669104	0.146969	0.0793725	0.132	0.151046
OP	Oil palm plantation	Bird	Striped wren-babbler	Kenopia striata	0.05434	0.575434	0.296124	Terrestrial Insectivore	Data	Point count	20	Bird2_10-32 g	0.210761	0.00883286	0.594654	1	0	0	0	0	0	0.76	0.76	0.67	0.8	0.76	0.9	0.0669104	0.0669104	0.146969	0.0793725	0.132	0.151046
OP	Oil palm plantation	Bird	Van Hassalt's sunbird	Leptocoma brasiliana	0.0527069	0.526994	0.288839	Nectivore	Data	Point count	8	Bird1_<10 g	0.0959011	0.00407049	0.317761	0.2	0	0	0	0	0.8	0.76	0.76	0.67	0.8	0.76	0.9	0.0669104	0.0669104	0.146969	0.0793725	0.132	0.151046
OP	Oil palm plantation	Bird	Verditer flycatcher	Eumyias thalassinus	0.0526008	0.403492	0.299658	Arboreal Insectivore	Data	Point count	18	Bird2_10-32 g	0.18989	0.00735654	0.562489	1	0	0	0	0	0	0.76	0.76	0.67	0.8	0.76	0.9	0.0669104	0.0669104	0.146969	0.0793725	0.132	0.151046
OP	Oil palm plantation	Bird	Violet cuckoo	Chrysococcyx xanthorhynchus	0.0444137	0.322391	0.289239	Arboreal Insectivore	Data	Point count	21	Bird2_10-32 g	0.173515	0.00753036	0.514514	1	0	0	0	0	0	0.78	0.78	0.63	0.75	0.44	0.94	0.0928655	0.0928655	0.168	0.139427	0.149923	0.106489
OP	Oil palm plantation	Bird	Whiskered treeswift	Hemiprocne comata	0.0676387	0.743508	0.284638	Arboreal Insectivore	Data	Point count	23	Bird2_10-32 g	0.281138	0.012875	0.850615	1	0	0	0	0	0	0.78	0.78	0.63	0.75	0.44	0.94	0.0928655	0.0928655	0.168	0.139427	0.149923	0.106489
OP	Oil palm plantation	Bird	White-chested babbler	Trichastoma rostratum	0.866535	4.25408	0.473852	Terrestrial Insectivore	Data	Point count	22	Bird2_10-32 g	3.58628	0.15062	10.3819	1	0	0	0	0	0	0.76	0.76	0.67	0.8	0.76	0.9	0.0669104	0.0669104	0.146969	0.0793725	0.132	0.151046
OP	Oil palm plantation	Bird	White-crowned forktail	Enicurus leschenaulti	0.0448379	0.346208	0.292156	Terrestrial Insectivore	Data	Point count	32	Bird3_32-100 g	0.239509	0.0105687	0.717549	1	0	0	0	0	0	0.76	0.76	0.67	0.8	0.76	0.9	0.0669104	0.0669104	0.146969	0.0793725	0.132	0.151046
OP	Oil palm plantation	Bird	White-crowned shama	Copsychus stricklandii	0.396118	1.30281	0.416121	Arboreal Insectivore	Data	Point count	35	Bird3_32-100 g	2.24907	0.0896658	6.45924	1	0	0	0	0	0	0.76	0.76	0.67	0.8	0.76	0.9	0.0669104	0.0669104	0.146969	0.0793725	0.132	0.151046
OP	Oil palm plantation	Bird	Wreathed hornbill	Aceros undulatus	0.0659207	0.736619	0.283938	Arboreal Frugivore	Data	Point count	2000	Bird6_>1000 g	7.09847	0.26056	26.0083	0	0	1	0	0	0	0.78	0.78	0.63	0.75	0.44	0.94	0.0928655	0.0928655	0.168	0.139427	0.149923	0.106489
OP	Oil palm plantation	Bird	Yellow-bellied bulbul	Alophoixus phaeocephalus	0.0345299	0.261128	0.286338	Arboreal Omnivore	Data	Point count	30	Bird2_10-32 g	0.186	0.00725902	0.577769	0.6	0	0.4	0	0	0	0.76	0.76	0.67	0.8	0.76	0.9	0.0669104	0.0669104	0.146969	0.0793725	0.132	0.151046
OP	Oil palm plantation	Bird	Yellow-bellied prinia	Prinia flaviventris	15.1603	21.2851	1	Arboreal Insectivore	Data	Point count	9	Bird1_<10 g	34.1363	1.70024	100.118	1	0	0	0	0	0	0.76	0.76	0.67	0.8	0.76	0.9	0.0669104	0.0669104	0.146969	0.0793725	0.132	0.151046
OP	Oil palm plantation	Bird	Yellow-breasted flowerpecker	Prionochilus maculatus	0.0474468	0.414366	0.30491	Arboreal Omnivore	Data	Point count	8	Bird1_<10 g	0.111845	0.00441798	0.377498	0	0	1	0	0	0	0.76	0.76	0.67	0.8	0.76	0.9	0.0669104	0.0669104	0.146969	0.0793725	0.132	0.151046
OP	Oil palm plantation	Bird	Yellow-crowned barbet	Megalaima henricii	0.0448592	0.355034	0.295824	Arboreal Frugivore	Data	Point count	70	Bird3_32-100 g	0.452231	0.0207892	1.45984	0.2	0	0.8	0	0	0	0.76	0.76	0.67	0.8	0.76	0.9	0.0669104	0.0669104	0.146969	0.0793725	0.132	0.151046
OP	Oil palm plantation	Bird	Yellow-rumped flowerpecker	Prionochilus xanthopygius	0.460363	2.27541	0.407435	Arboreal Frugivore	Data	Point count	8	Bird1_<10 g	1.08521	0.0465758	3.61385	0	0	1	0	0	0	0.76	0.76	0.67	0.8	0.76	0.9	0.0669104	0.0669104	0.146969	0.0793725	0.132	0.151046
OP	Oil palm plantation	Bird	Yellow-vented bulbul	Pycnonotus goiavier	30.3742	42.9836	1	Arboreal Omnivore	Data	Point count	30	Bird2_10-32 g	163.615	8.71579	488.038	0.6	0	0.4	0	0	0	0.76	0.76	0.67	0.8	0.76	0.9	0.0669104	0.0669104	0.146969	0.0793725	0.132	0.151046
OP	Oil palm plantation	Mammal	Acuminate horseshoe bat	Rhinolophus acuminatus	0	NA	0	Flying Insectivore	Data	Harp traps	13.5	Mammal2_10-100 g	0	0	0	1	0	0	0	0	0	0.88	0.85	0.83	0.83	0.46	0.94	0.059	0.058	0.085	0.085	0.107	0.018
OP	Oil palm plantation	Mammal	Banded civet	Hemigalus derbyanus	4.49e-05	NA	1	Terrestrial Insectivore	Data	Camera traps	1266.35	Mammal4_1000-10,000 g	0.00194765	0	0.0250679	1	0	0	0	0	0	0.88	0.85	0.83	0.83	0.32	0.94	0.059	0.058	0.085	0.085	0.084	0.018
OP	Oil palm plantation	Mammal	Banteng	Bos javanicus	0	NA	0	Terrestrial Herbivore	Data	Camera traps	631487	Mammal6_10^5-10^6 g	0	0	0	0	0	0	0	1	0	0.88	0.85	0.83	0.83	0.32	0.94	0.059	0.058	0.085	0.085	0.084	0.018
OP	Oil palm plantation	Mammal	Bay cat	Catopuma badia	0	NA	0	Terrestrial Carnivore	Data	Camera traps	3429.52	Mammal4_1000-10,000 g	0	0	0	0	1	0	0	0	0	0.88	0.85	0.83	0.83	0.32	0.94	0.059	0.058	0.085	0.085	0.084	0.018
OP	Oil palm plantation	Mammal	Bearded pig	Sus barbatus	0.00349	NA	1	Terrestrial Omivore	Data	Camera traps	135806	Mammal6_10^5-10^6 g	5.82732	0.875878	22.4235	0.3	0	0.3	0.4	0	0	0.88	0.85	0.83	0.83	0.32	0.94	0.059	0.058	0.085	0.085	0.084	0.018
OP	Oil palm plantation	Mammal	Binturong	Arctictis binturong	0	NA	0	Arboreal Frugivore	Data	Camera traps	13000	Mammal5_10^4-10^5 g	0	0	0	0.2	0	0.8	0	0	0	0.88	0.85	0.83	0.83	0.32	0.94	0.059	0.058	0.085	0.085	0.084	0.018
OP	Oil palm plantation	Mammal	Blanford's bat	Hesperoptenus blanfordi	0	NA	0	Flying Insectivore	Data	Harp traps	5	Mammal1_<10 g	0	0	0	1	0	0	0	0	0	0.88	0.85	0.83	0.83	0.46	0.94	0.059	0.058	0.085	0.085	0.107	0.018
OP	Oil palm plantation	Mammal	Bornean horseshoe bat	Rhinolophus borneensis	0	NA	0	Flying Insectivore	Data	Harp traps	8.5	Mammal1_<10 g	0	0	0	1	0	0	0	0	0	0.88	0.85	0.83	0.83	0.46	0.94	0.059	0.058	0.085	0.085	0.107	0.018
OP	Oil palm plantation	Mammal	Bornean orangutan	Pongo pygmaeus	0.000188	NA	1	Arboreal Omnivore	Data	Camera traps	52754.1	Mammal5_10^4-10^5 g	0.149527	0	2.08101	0.5	0	0.5	0	0	0	0.88	0.85	0.83	0.83	0.32	0.94	0.059	0.058	0.085	0.085	0.084	0.018
OP	Oil palm plantation	Mammal	Borneo roundleaf bat	Hipposideros doriae	0	NA	0	Flying Insectivore	Data	Harp traps	4	Mammal1_<10 g	0	0	0	1	0	0	0	0	0	0.88	0.85	0.83	0.83	0.46	0.94	0.059	0.058	0.085	0.085	0.107	0.018
OP	Oil palm plantation	Mammal	Bronze tube-nosed bat	Murina aenea	0	NA	0	Flying Insectivore	Data	Harp traps	8.5	Mammal1_<10 g	0	0	0	1	0	0	0	0	0	0.88	0.85	0.83	0.83	0.46	0.94	0.059	0.058	0.085	0.085	0.107	0.018
OP	Oil palm plantation	Mammal	Brown tube-nosed bat	Murina suilla	0	NA	0	Flying Insectivore	Data	Harp traps	5	Mammal1_<10 g	0	0	0	1	0	0	0	0	0	0.88	0.85	0.83	0.83	0.46	0.94	0.059	0.058	0.085	0.085	0.107	0.018
OP	Oil palm plantation	Mammal	Cantor's roundleaf bat	Hipposideros galeritus	0	NA	0	Flying Insectivore	Data	Harp traps	8.5	Mammal1_<10 g	0	0	0	1	0	0	0	0	0	0.88	0.85	0.83	0.83	0.46	0.94	0.059	0.058	0.085	0.085	0.107	0.018
OP	Oil palm plantation	Mammal	Clear-winged woolly bat	Kerivoula pellucida	0	NA	0	Flying Insectivore	Data	Harp traps	4.8	Mammal1_<10 g	0	0	0	1	0	0	0	0	0	0.88	0.85	0.83	0.83	0.46	0.94	0.059	0.058	0.085	0.085	0.107	0.018
OP	Oil palm plantation	Mammal	Collared mongoose	Herpestes semitorquatus	0.000165	NA	1	Terrestrial Carnivore	Data	Camera traps	1396.16	Mammal4_1000-10,000 g	0.00788074	0	0.10765	0.4	0.6	0	0	0	0	0.88	0.85	0.83	0.83	0.32	0.94	0.059	0.058	0.085	0.085	0.084	0.018
OP	Oil palm plantation	Mammal	Common palm civet	Paradoxurus hermaphroditus	0.0008	NA	1	Terrestrial Omivore	Data	Camera traps	3200	Mammal4_1000-10,000 g	0.0731217	0.00882798	0.611743	0.5	0	0.5	0	0	0	0.88	0.85	0.83	0.83	0.32	0.94	0.059	0.058	0.085	0.085	0.084	0.018
OP	Oil palm plantation	Mammal	Creagh's horseshoe bat	Rhinolophus creaghi	0	NA	0	Flying Insectivore	Data	Harp traps	12	Mammal2_10-100 g	0	0	0	1	0	0	0	0	0	0.88	0.85	0.83	0.83	0.46	0.94	0.059	0.058	0.085	0.085	0.107	0.018
OP	Oil palm plantation	Mammal	Dayak roundleaf bat	Hipposideros dyacorum	0	NA	0	Flying Insectivore	Data	Harp traps	7.5	Mammal1_<10 g	0	0	0	1	0	0	0	0	0	0.88	0.85	0.83	0.83	0.46	0.94	0.059	0.058	0.085	0.085	0.107	0.018
OP	Oil palm plantation	Mammal	Diadem leaf-nosed bat	Hipposideros diadema	0	NA	0	Flying Insectivore	Data	Harp traps	47	Mammal2_10-100 g	0	0	0	1	0	0	0	0	0	0.88	0.85	0.83	0.83	0.46	0.94	0.059	0.058	0.085	0.085	0.107	0.018
OP	Oil palm plantation	Mammal	Domestic dog	Canis familiaris	0.00402	NA	1	Terrestrial Carnivore	Data	Camera traps	4000	Mammal4_1000-10,000 g	0.438705	0.103152	1.2956	0	1	0	0	0	0	0.88	0.85	0.83	0.83	0.32	0.94	0.059	0.058	0.085	0.085	0.084	0.018
OP	Oil palm plantation	Mammal	Dusky leaf-nosed bat	Hipposideros ater	0	NA	0	Flying Insectivore	Data	Harp traps	7.5	Mammal1_<10 g	0	0	0	1	0	0	0	0	0	0.88	0.85	0.83	0.83	0.46	0.94	0.059	0.058	0.085	0.085	0.107	0.018
OP	Oil palm plantation	Mammal	Fawn leaf-nosed bat	Hipposideros cervinus	0	NA	0	Flying Insectivore	Data	Harp traps	10	Mammal2_10-100 g	0	0	0	1	0	0	0	0	0	0.88	0.85	0.83	0.83	0.46	0.94	0.059	0.058	0.085	0.085	0.107	0.018
OP	Oil palm plantation	Mammal	Francis's woolly bat	Rhinolophus francisi	0	NA	0	Flying Insectivore	Data	Harp traps	22	Mammal2_10-100 g	0	0	0	1	0	0	0	0	0	0.88	0.85	0.83	0.83	0.46	0.94	0.059	0.058	0.085	0.085	0.107	0.018
OP	Oil palm plantation	Mammal	Gilded tube-nosed bat	Murina rozendaali	0	NA	0	Flying Insectivore	Data	Harp traps	10	Mammal2_10-100 g	0	0	0	1	0	0	0	0	0	0.88	0.85	0.83	0.83	0.46	0.94	0.059	0.058	0.085	0.085	0.107	0.018
OP	Oil palm plantation	Mammal	Greater mouse-deer	Tragulus napu	0	NA	0	Terrestrial Frugivore / Granivore	Data	Camera traps	4791.22	Mammal4_1000-10,000 g	0	0	0	0	0	0.5	0	0.5	0	0.88	0.85	0.83	0.83	0.32	0.94	0.059	0.058	0.085	0.085	0.084	0.018
OP	Oil palm plantation	Mammal	Groove-toothed bat	Phoniscus atrox	0	NA	0	Flying Insectivore	Data	Harp traps	6.5	Mammal1_<10 g	0	0	0	1	0	0	0	0	0	0.88	0.85	0.83	0.83	0.46	0.94	0.059	0.058	0.085	0.085	0.107	0.018
OP	Oil palm plantation	Mammal	Hardwicke's woolly bat	Kerivoula hardwickii	0	NA	0	Flying Insectivore	Data	Harp traps	4.2	Mammal1_<10 g	0	0	0	1	0	0	0	0	0	0.88	0.85	0.83	0.83	0.46	0.94	0.059	0.058	0.085	0.085	0.107	0.018
OP	Oil palm plantation	Mammal	Horsfield's bat	Myotis horsefieldi	0	NA	0	Flying Insectivore	Data	Harp traps	6.5	Mammal1_<10 g	0	0	0	1	0	0	0	0	0	0.88	0.85	0.83	0.83	0.46	0.94	0.059	0.058	0.085	0.085	0.107	0.018
OP	Oil palm plantation	Mammal	Hose's civet	Diplogale hosei	0	NA	0	Terrestrial Omivore	Data	Camera traps	1500	Mammal4_1000-10,000 g	0	0	0	0.3	0.4	0.3	0	0	0	0.88	0.85	0.83	0.83	0.32	0.94	0.059	0.058	0.085	0.085	0.084	0.018
OP	Oil palm plantation	Mammal	Least woolly bat	Kerivoula minuta	0	NA	0	Flying Insectivore	Data	Harp traps	2	Mammal1_<10 g	0	0	0	1	0	0	0	0	0	0.88	0.85	0.83	0.83	0.46	0.94	0.059	0.058	0.085	0.085	0.107	0.018
OP	Oil palm plantation	Mammal	Lesser hairy-winged bat	Harpiocephalus harpia	0	NA	0	Flying Insectivore	Data	Harp traps	21	Mammal2_10-100 g	0	0	0	1	0	0	0	0	0	0.88	0.85	0.83	0.83	0.46	0.94	0.059	0.058	0.085	0.085	0.107	0.018
OP	Oil palm plantation	Mammal	Lesser mouse-deer	Tragulus kanchil	0	NA	0	Terrestrial Frugivore / Granivore	Data	Camera traps	3000	Mammal4_1000-10,000 g	0	0	0	0	0	1	0	0	0	0.88	0.85	0.83	0.83	0.32	0.94	0.059	0.058	0.085	0.085	0.084	0.018
OP	Oil palm plantation	Mammal	Lesser sheath-tailed bat	Emballanura monticola	0	NA	0	Flying Insectivore	Data	Harp traps	6.5	Mammal1_<10 g	0	0	0	1	0	0	0	0	0	0.88	0.85	0.83	0.83	0.46	0.94	0.059	0.058	0.085	0.085	0.107	0.018
OP	Oil palm plantation	Mammal	Little bent-wing bat	Miniopterus australis	0	NA	0	Flying Insectivore	Data	Harp traps	6	Mammal1_<10 g	0	0	0	1	0	0	0	0	0	0.88	0.85	0.83	0.83	0.46	0.94	0.059	0.058	0.085	0.085	0.107	0.018
OP	Oil palm plantation	Mammal	Long-tailed macaque	Macaca fascicularis	5.22e-05	NA	1	Arboreal Frugivore	Data	Camera traps	4579.66	Mammal4_1000-10,000 g	0.00629237	0	0.088074	0.5	0	0.5	0	0	0	0.88	0.85	0.83	0.83	0.32	0.94	0.059	0.058	0.085	0.085	0.084	0.018
OP	Oil palm plantation	Mammal	Long-tailed porcupine	Trichys fasciculata	0	NA	0	Terrestrial Frugivore / Granivore	Data	Camera traps	4549.99	Mammal4_1000-10,000 g	0	0	0	0	0	0.5	0.5	0	0	0.88	0.85	0.83	0.83	0.32	0.94	0.059	0.058	0.085	0.085	0.084	0.018
OP	Oil palm plantation	Mammal	Malay civet	Viverra tangalunga	0.0554034	NA	1	Terrestrial Carnivore	Data	Camera traps	7349.99	Mammal4_1000-10,000 g	9.64188	2.5742	26.1907	0.3	0.4	0.3	0	0	0	0.88	0.85	0.83	0.83	0.32	0.94	0.059	0.058	0.085	0.085	0.084	0.018
OP	Oil palm plantation	Mammal	Malay porcupine	Hystrix brachyura	0.00478	NA	1	Terrestrial Frugivore / Granivore	Data	Camera traps	8000	Mammal4_1000-10,000 g	0.912242	0.19035	2.85325	0	0	0.5	0.5	0	0	0.88	0.85	0.83	0.83	0.32	0.94	0.059	0.058	0.085	0.085	0.084	0.018
OP	Oil palm plantation	Mammal	Malay weasel	Mustela nudipes	0	NA	0	Terrestrial Carnivore	Data	Camera traps	570	Mammal3_100-1000 g	0	0	0	0.4	0.6	0	0	0	0	0.88	0.85	0.83	0.83	0.32	0.94	0.059	0.058	0.085	0.085	0.084	0.018
OP	Oil palm plantation	Mammal	Malayan slit-faced bat	Nycteris tragata	0	NA	0	Flying Insectivore	Data	Harp traps	17	Mammal2_10-100 g	0	0	0	1	0	0	0	0	0	0.88	0.85	0.83	0.83	0.46	0.94	0.059	0.058	0.085	0.085	0.107	0.018
OP	Oil palm plantation	Mammal	Marbled cat	Pardofelis marmorata	0	NA	0	Terrestrial Carnivore	Data	Camera traps	2828.34	Mammal4_1000-10,000 g	0	0	0	0	1	0	0	0	0	0.88	0.85	0.83	0.83	0.32	0.94	0.059	0.058	0.085	0.085	0.084	0.018
OP	Oil palm plantation	Mammal	Masked palm civet	Paguma larvata	0.00244	NA	1	Arboreal Frugivore	Data	Camera traps	4300	Mammal4_1000-10,000 g	0.285076	0.0611547	0.913096	0.2	0	0.8	0	0	0	0.88	0.85	0.83	0.83	0.32	0.94	0.059	0.058	0.085	0.085	0.084	0.018
OP	Oil palm plantation	Mammal	Moon rat	Echinosorex gymnura	0	NA	0	Terrestrial Insectivore	Data	Camera traps	787.265	Mammal3_100-1000 g	0	0	0	1	0	0	0	0	0	0.88	0.85	0.83	0.83	0.32	0.94	0.059	0.058	0.085	0.085	0.084	0.018
OP	Oil palm plantation	Mammal	Oriental small-clawed otter	Aonyx cinereus	0	NA	0	Terrestrial Carnivore	Data	Camera traps	3100	Mammal4_1000-10,000 g	0	0	0	0	1	0	0	0	0	0.88	0.85	0.83	0.83	0.32	0.94	0.059	0.058	0.085	0.085	0.084	0.018
OP	Oil palm plantation	Mammal	Papillose woolly bat	Kerivoula papillosa	0	NA	0	Flying Insectivore	Data	Harp traps	13	Mammal2_10-100 g	0	0	0	1	0	0	0	0	0	0.88	0.85	0.83	0.83	0.46	0.94	0.059	0.058	0.085	0.085	0.107	0.018
OP	Oil palm plantation	Mammal	Pig-tailed macaque	Macaca nemestrina	0.000606	NA	1	Arboreal Frugivore	Data	Camera traps	7845.39	Mammal4_1000-10,000 g	0.110687	0	1.16123	0.5	0	0.5	0	0	0	0.88	0.85	0.83	0.83	0.32	0.94	0.059	0.058	0.085	0.085	0.084	0.018
OP	Oil palm plantation	Mammal	Red muntjac	Muntiacus muntjak	0.0339869	NA	1	Terrestrial Herbivore	Data	Camera traps	17505.8	Mammal5_10^4-10^5 g	18.1797	4.25525	56.6821	0	0	0.33333	0.33333	0.33333	0	0.88	0.85	0.83	0.83	0.32	0.94	0.059	0.058	0.085	0.085	0.084	0.018
OP	Oil palm plantation	Mammal	Ridley's bat	Myotis ridleyi	0	NA	0	Flying Insectivore	Data	Harp traps	5	Mammal1_<10 g	0	0	0	1	0	0	0	0	0	0.88	0.85	0.83	0.83	0.46	0.94	0.059	0.058	0.085	0.085	0.107	0.018
OP	Oil palm plantation	Mammal	Ridley's leaf-nosed bat	Hipposideros ridleyi	0	NA	0	Flying Insectivore	Data	Harp traps	9.5	Mammal1_<10 g	0	0	0	1	0	0	0	0	0	0.88	0.85	0.83	0.83	0.46	0.94	0.059	0.058	0.085	0.085	0.107	0.018
OP	Oil palm plantation	Mammal	Round-eared tube-nosed bat	Murina cyclotis	0	NA	0	Flying Insectivore	Data	Harp traps	10	Mammal2_10-100 g	0	0	0	1	0	0	0	0	0	0.88	0.85	0.83	0.83	0.46	0.94	0.059	0.058	0.085	0.085	0.107	0.018
OP	Oil palm plantation	Mammal	Sambar deer	Rusa unicolor	0.0011	NA	1	Terrestrial Herbivore	Data	Camera traps	177523	Mammal6_10^5-10^6 g	4.12888	0	51.4872	0	0	0.5	0	0.5	0	0.88	0.85	0.83	0.83	0.32	0.94	0.059	0.058	0.085	0.085	0.084	0.018
OP	Oil palm plantation	Mammal	Short-tailed mongoose	Herpestes brachyurus	0.00155	NA	1	Terrestrial Carnivore	Data	Camera traps	1398.08	Mammal4_1000-10,000 g	0.0741098	0.00490406	0.47031	0.4	0.6	0	0	0	0	0.88	0.85	0.83	0.83	0.32	0.94	0.059	0.058	0.085	0.085	0.084	0.018
OP	Oil palm plantation	Mammal	Small woolly bat	Kerivoula intermedia	0	NA	0	Flying Insectivore	Data	Harp traps	4.2	Mammal1_<10 g	0	0	0	1	0	0	0	0	0	0.88	0.85	0.83	0.83	0.46	0.94	0.059	0.058	0.085	0.085	0.107	0.018
OP	Oil palm plantation	Mammal	Sun bear	Helarctos malayanus	0.000154	NA	1	Terrestrial Omivore	Data	Camera traps	57037.9	Mammal5_10^4-10^5 g	0.129149	0	0.862718	0.5	0.3	0.2	0	0	0	0.88	0.85	0.83	0.83	0.32	0.94	0.059	0.058	0.085	0.085	0.084	0.018
OP	Oil palm plantation	Mammal	Sunda clouded leopard	Neofelis diardi	0	NA	0	Terrestrial Carnivore	Data	Camera traps	15022.5	Mammal5_10^4-10^5 g	0	0	0	0	1	0	0	0	0	0.88	0.85	0.83	0.83	0.32	0.94	0.059	0.058	0.085	0.085	0.084	0.018
OP	Oil palm plantation	Mammal	Sunda leopard cat	Prionailurus javanensis	0.0208773	NA	1	Terrestrial Carnivore	Data	Camera traps	2785.49	Mammal4_1000-10,000 g	1.72303	0.450086	4.65139	0	1	0	0	0	0	0.88	0.85	0.83	0.83	0.32	0.94	0.059	0.058	0.085	0.085	0.084	0.018
OP	Oil palm plantation	Mammal	Sunda pangolin	Manis javanica	0.000317	NA	1	Terrestrial Insectivore	Data	Camera traps	4860.85	Mammal4_1000-10,000 g	0.0388413	0	0.288029	1	0	0	0	0	0	0.88	0.85	0.83	0.83	0.32	0.94	0.059	0.058	0.085	0.085	0.084	0.018
OP	Oil palm plantation	Mammal	Sunda stink badger	Mydaus javanensis	0.00014	NA	1	Terrestrial Insectivore	Data	Camera traps	2500	Mammal4_1000-10,000 g	0.0102667	0	0.141108	1	0	0	0	0	0	0.88	0.85	0.83	0.83	0.32	0.94	0.059	0.058	0.085	0.085	0.084	0.018
OP	Oil palm plantation	Mammal	Thick-spined porcupine	Hystrix crassispinis	0	NA	0	Terrestrial Frugivore / Granivore	Data	Camera traps	4587.3	Mammal4_1000-10,000 g	0	0	0	0	0	0.5	0.5	0	0	0.88	0.85	0.83	0.83	0.32	0.94	0.059	0.058	0.085	0.085	0.084	0.018
OP	Oil palm plantation	Mammal	Trefoil horseshoe bat	Rhinolophus trifoliatus	0	NA	0	Flying Insectivore	Data	Harp traps	18	Mammal2_10-100 g	0	0	0	1	0	0	0	0	0	0.88	0.85	0.83	0.83	0.46	0.94	0.059	0.058	0.085	0.085	0.107	0.018
OP	Oil palm plantation	Mammal	Tufted ground squirrel	Rheithrosciurus macrotis	0	NA	0	Arboreal Frugivore	Data	Camera traps	1351.63	Mammal4_1000-10,000 g	0	0	0	0	0	0.5	0.5	0	0	0.88	0.85	0.83	0.83	0.32	0.94	0.059	0.058	0.085	0.085	0.084	0.018
OP	Oil palm plantation	Mammal	Wall-roosting mouse-eared bat	Myotis muricola	0	NA	0	Flying Insectivore	Data	Harp traps	5	Mammal1_<10 g	0	0	0	1	0	0	0	0	0	0.88	0.85	0.83	0.83	0.46	0.94	0.059	0.058	0.085	0.085	0.107	0.018
OP	Oil palm plantation	Mammal	Woolly horseshoe bat	Rhinolophus luctus	0	NA	0	Flying Insectivore	Data	Harp traps	37	Mammal2_10-100 g	0	0	0	1	0	0	0	0	0	0.88	0.85	0.83	0.83	0.46	0.94	0.059	0.058	0.085	0.085	0.107	0.018
OP	Oil palm plantation	Mammal	Yellow muntjac	Muntiacus atherodes	0	NA	0	Terrestrial Frugivore / Granivore	Data	Camera traps	18869.5	Mammal5_10^4-10^5 g	0	0	0	0	0	0.5	0.5	0	0	0.88	0.85	0.83	0.83	0.32	0.94	0.059	0.058	0.085	0.085	0.084	0.018
OP	Oil palm plantation	Mammal	Yellow-throated marten	Martes flavigula	0.000418	NA	1	Terrestrial Carnivore	Data	Camera traps	2502.32	Mammal4_1000-10,000 g	0.0312167	0.00398848	0.414796	0.5	0.5	0	0	0	0	0.88	0.85	0.83	0.83	0.32	0.94	0.059	0.058	0.085	0.085	0.084	0.018
SalvageLogged	Logged forest	Bird	Arctic warbler	Phylloscopus borealis	0.331738	0.694049	0.194661	Arboreal Insectivore	Data	Point count	10	Bird2_10-32 g	0.802534	0.0350267	2.35355	1	0	0	0	0	0	0.76	0.76	0.67	0.8	0.76	0.9	0.0669104	0.0669104	0.146969	0.0793725	0.132	0.151046
SalvageLogged	Logged forest	Bird	Ashy tailorbird	Orthotomus ruficeps	21.8067	13.3855	0.999862	Arboreal Insectivore	Data	Point count	7	Bird1_<10 g	41.378	3.88439	116.036	1	0	0	0	0	0	0.76	0.76	0.67	0.8	0.76	0.9	0.0669104	0.0669104	0.146969	0.0793725	0.132	0.151046
SalvageLogged	Logged forest	Bird	Asian brown flycatcher	Muscicapa dauurica	0.541578	0.893823	0.287861	Arboreal Insectivore	Data	Point count	10	Bird2_10-32 g	1.31017	0.0643516	3.77336	1	0	0	0	0	0	0.76	0.76	0.67	0.8	0.76	0.9	0.0669104	0.0669104	0.146969	0.0793725	0.132	0.151046
SalvageLogged	Logged forest	Bird	Asian fairy bluebird	Irena puella	6.5306	4.4696	0.973439	Arboreal Frugivore	Data	Point count	60	Bird3_32-100 g	57.1181	5.11082	168.29	0.5	0	0.5	0	0	0	0.76	0.76	0.67	0.8	0.76	0.9	0.0669104	0.0669104	0.146969	0.0793725	0.132	0.151046
SalvageLogged	Logged forest	Bird	Asian glossy starling	Aplonis panayensis	0.245088	0.604328	0.137279	Arboreal Insectivore	Data	Point count	55	Bird3_32-100 g	2.02027	0.0911986	6.16121	0.5	0	0.5	0	0	0	0.76	0.76	0.67	0.8	0.76	0.9	0.0669104	0.0669104	0.146969	0.0793725	0.132	0.151046
SalvageLogged	Logged forest	Bird	Asian paradise flycatcher	Terpsiphone paradisi	3.04103	2.40621	0.856626	Arboreal Insectivore	Data	Point count	20	Bird2_10-32 g	11.7948	0.841797	33.8288	1	0	0	0	0	0	0.76	0.76	0.67	0.8	0.76	0.9	0.0669104	0.0669104	0.146969	0.0793725	0.132	0.151046
SalvageLogged	Logged forest	Bird	Banded bay cuckoo	Cacomantis sonneratii	1.0446	1.2794	0.491243	Arboreal Insectivore	Data	Point count	31	Bird2_10-32 g	5.46056	0.291905	15.6615	1	0	0	0	0	0	0.76	0.76	0.67	0.8	0.76	0.9	0.0669104	0.0669104	0.146969	0.0793725	0.132	0.151046
SalvageLogged	Logged forest	Bird	Banded broadbill	Eurylaimus javanicus	0.938964	1.21637	0.446273	Arboreal Insectivore	Data	Point count	80	Bird3_32-100 g	9.36099	0.485352	26.8472	1	0	0	0	0	0	0.76	0.76	0.67	0.8	0.76	0.9	0.0669104	0.0669104	0.146969	0.0793725	0.132	0.151046
SalvageLogged	Logged forest	Bird	Banded pitta	Pitta guajana	2.78272	2.36283	0.804269	Terrestrial Insectivore	Data	Point count	70	Bird3_32-100 g	25.3308	1.60419	71.7936	1	0	0	0	0	0	0.76	0.76	0.67	0.8	0.76	0.9	0.0669104	0.0669104	0.146969	0.0793725	0.132	0.151046
SalvageLogged	Logged forest	Bird	Barn swallow	Hirundo rustica	0.240104	0.594829	0.137073	Arboreal Insectivore	Data	Point count	22	Bird2_10-32 g	0.993705	0.0454984	3.03031	1	0	0	0	0	0	0.76	0.76	0.67	0.8	0.76	0.9	0.0669104	0.0669104	0.146969	0.0793725	0.132	0.151046
SalvageLogged	Logged forest	Bird	Bar-winged flycatcher-shrike	Hemipus picatus	0.636184	0.983173	0.329611	Arboreal Insectivore	Data	Point count	9	Bird1_<10 g	1.43249	0.066315	4.15243	1	0	0	0	0	0	0.76	0.76	0.67	0.8	0.76	0.9	0.0669104	0.0669104	0.146969	0.0793725	0.132	0.151046
SalvageLogged	Logged forest	Bird	Black hornbill	Anthracoceros malayanus	0.229648	0.575045	0.134151	Arboreal Frugivore	Data	Point count	1050	Bird6_>1000 g	14.8733	0.746796	50.6709	0	0.1	0.6	0.3	0	0	0.78	0.78	0.63	0.75	0.44	0.94	0.0928655	0.0928655	0.168	0.139427	0.149923	0.106489
SalvageLogged	Logged forest	Bird	Black magpie	Platysmurus leucopterus	0.632187	0.96665	0.327173	Arboreal Insectivore	Data	Point count	200	Bird4_100-316 g	12.7514	0.618673	41.0992	0	0.1	0.7	0.2	0	0	0.76	0.76	0.67	0.8	0.76	0.9	0.0669104	0.0669104	0.146969	0.0793725	0.132	0.151046
SalvageLogged	Logged forest	Bird	Black-and-yellow broadbill	Eurylaimus ochromalus	3.43254	2.72525	0.868316	Arboreal Insectivore	Data	Point count	35	Bird3_32-100 g	19.4892	1.39143	55.4298	1	0	0	0	0	0	0.76	0.76	0.67	0.8	0.76	0.9	0.0669104	0.0669104	0.146969	0.0793725	0.132	0.151046
SalvageLogged	Logged forest	Bird	Black-bellied malkoha	Phaenicophaeus diardi	0.407232	0.750407	0.232279	Arboreal Insectivore	Data	Point count	70	Bird3_32-100 g	3.69795	0.148757	11.0001	0.9	0	0.1	0	0	0	0.78	0.78	0.63	0.75	0.44	0.94	0.0928655	0.0928655	0.168	0.139427	0.149923	0.106489
SalvageLogged	Logged forest	Bird	Black-capped babbler	Pellorneum capistratum	6.02064	4.12524	0.96869	Terrestrial Insectivore	Data	Point count	30	Bird2_10-32 g	30.7773	2.59879	85.2893	1	0	0	0	0	0	0.76	0.76	0.67	0.8	0.76	0.9	0.0669104	0.0669104	0.146969	0.0793725	0.132	0.151046
SalvageLogged	Logged forest	Bird	Black-headed bulbul	Pycnonotus atriceps	11.4086	8.65084	0.996762	Arboreal Omnivore	Data	Point count	35	Bird3_32-100 g	70.8663	4.92496	221.885	0.3	0	0.7	0	0	0	0.76	0.76	0.67	0.8	0.76	0.9	0.0669104	0.0669104	0.146969	0.0793725	0.132	0.151046
SalvageLogged	Logged forest	Bird	Black-headed pitta	Pitta ussheri	2.22718	2.01726	0.759422	Terrestrial Insectivore	Data	Point count	65	Bird3_32-100 g	19.276	1.24677	55.3627	1	0	0	0	0	0	0.76	0.76	0.67	0.8	0.76	0.9	0.0669104	0.0669104	0.146969	0.0793725	0.132	0.151046
SalvageLogged	Logged forest	Bird	Black-naped monarch	Hypothymis azurea	6.20656	4.03737	0.972574	Arboreal Insectivore	Data	Point count	12	Bird2_10-32 g	16.9997	1.55785	49.7291	1	0	0	0	0	0	0.76	0.76	0.67	0.8	0.76	0.9	0.0669104	0.0669104	0.146969	0.0793725	0.132	0.151046
SalvageLogged	Logged forest	Bird	Black-throated babbler	Stachyris nigricollis	1.17069	1.37009	0.530307	Arboreal Insectivore	Data	Point count	25	Bird2_10-32 g	5.28578	0.281738	15.3533	0.9	0.1	0	0	0	0	0.76	0.76	0.67	0.8	0.76	0.9	0.0669104	0.0669104	0.146969	0.0793725	0.132	0.151046
SalvageLogged	Logged forest	Bird	Black-winged flycatcher-shrike	Hemipus hirundinaceus	1.95781	1.87129	0.714296	Arboreal Insectivore	Data	Point count	13	Bird2_10-32 g	5.66285	0.351808	16.6079	1	0	0	0	0	0	0.76	0.76	0.67	0.8	0.76	0.9	0.0669104	0.0669104	0.146969	0.0793725	0.132	0.151046
SalvageLogged	Logged forest	Bird	Blue-banded kingfisher	Alcedo euryzona	0.236926	0.589703	0.136047	Arboreal Omnivore	Data	Point count	44	Bird3_32-100 g	1.53176	0.0759779	4.65171	0	1	0	0	0	0	0.78	0.78	0.63	0.75	0.44	0.94	0.0928655	0.0928655	0.168	0.139427	0.149923	0.106489
SalvageLogged	Logged forest	Bird	Blue-crowned hanging parrot	Loriculus galgulus	6.51057	4.41744	0.974465	Arboreal Frugivore	Data	Point count	28	Bird2_10-32 g	38.3067	3.32055	135.122	0	0	1	0	0	0	0.78	0.78	0.63	0.75	0.44	0.94	0.0928655	0.0928655	0.168	0.139427	0.149923	0.106489
SalvageLogged	Logged forest	Bird	Blue-eared barbet	Megalaima australis	1.15332	1.36543	0.522974	Arboreal Frugivore	Data	Point count	35	Bird3_32-100 g	7.72294	0.447812	25.1557	0.2	0.1	0.7	0	0	0	0.64	0.78	0.63	0.75	0.61	0.94	0.0928655	0.0928655	0.168	0.139427	0.0831384	0.106489
SalvageLogged	Logged forest	Bird	Blue-eared kingfisher	Alcedo meninting	0.143883	0.461215	0.0800825	Arboreal Omnivore	Data	Point count	28	Bird2_10-32 g	0.683774	0.0306746	2.10528	0	1	0	0	0	0	0.78	0.78	0.63	0.75	0.44	0.94	0.0928655	0.0928655	0.168	0.139427	0.149923	0.106489
SalvageLogged	Logged forest	Bird	Blue-headed pitta	Pitta baudii	0.370711	0.714083	0.209057	Terrestrial Insectivore	Data	Point count	72	Bird3_32-100 g	3.43991	0.15716	10.1207	0.9	0.1	0	0	0	0	0.76	0.76	0.67	0.8	0.76	0.9	0.0669104	0.0669104	0.146969	0.0793725	0.132	0.151046
SalvageLogged	Logged forest	Bird	Blue-tailed bee-eater	Merops philippinus	0.242851	0.598458	0.134159	Arboreal Insectivore	Data	Point count	38	Bird3_32-100 g	1.42089	0.0635543	4.29212	0.9	0.1	0	0	0	0	0.78	0.78	0.63	0.75	0.44	0.94	0.0928655	0.0928655	0.168	0.139427	0.149923	0.106489
SalvageLogged	Logged forest	Bird	Bold-striped tit-babbler	Macronous bornensis	3.46962	2.31907	0.906016	Arboreal Insectivore	Data	Point count	14	Bird2_10-32 g	10.5551	0.863133	30.0643	1	0	0	0	0	0	0.76	0.76	0.67	0.8	0.76	0.9	0.0669104	0.0669104	0.146969	0.0793725	0.132	0.151046
SalvageLogged	Logged forest	Bird	Bornean blue flycatcher	Cyornis superbus	0.19664	0.518077	0.118306	Arboreal Insectivore	Data	Point count	18	Bird2_10-32 g	0.709873	0.0328419	2.02712	1	0	0	0	0	0	0.76	0.76	0.67	0.8	0.76	0.9	0.0669104	0.0669104	0.146969	0.0793725	0.132	0.151046
SalvageLogged	Logged forest	Bird	Bornean bristlehead	Pityriasis gymnocephala	0.142269	0.458054	0.0802076	Arboreal Insectivore	Data	Point count	130	Bird4_100-316 g	2.15976	0.0921321	6.97539	0.2	0.1	0.7	0	0	0	0.76	0.76	0.67	0.8	0.76	0.9	0.0669104	0.0669104	0.146969	0.0793725	0.132	0.151046
SalvageLogged	Logged forest	Bird	Bornean wren-babbler	Ptilocichla leucogrammica	0.557598	0.884106	0.309192	Terrestrial Insectivore	Data	Point count	40	Bird3_32-100 g	3.46731	0.183405	10.0169	1	0	0	0	0	0	0.76	0.76	0.67	0.8	0.76	0.9	0.0669104	0.0669104	0.146969	0.0793725	0.132	0.151046
SalvageLogged	Logged forest	Bird	Brown barbet	Calorhamphus fuliginosus	0.247269	0.607752	0.135271	Arboreal Omnivore	Data	Point count	42	Bird3_32-100 g	1.90855	0.0961227	6.46489	0.3	0	0.7	0	0	0	0.64	0.78	0.63	0.75	0.61	0.94	0.0928655	0.0928655	0.168	0.139427	0.0831384	0.106489
SalvageLogged	Logged forest	Bird	Brown fulvetta	Alcippe brunneicauda	3.72333	2.68311	0.910746	Arboreal Omnivore	Data	Point count	15	Bird2_10-32 g	11.8718	0.861101	33.1353	1	0	0	0	0	0	0.76	0.76	0.67	0.8	0.76	0.9	0.0669104	0.0669104	0.146969	0.0793725	0.132	0.151046
SalvageLogged	Logged forest	Bird	Brown-throated sunbird	Anthreptes malacensis	0.756925	1.08607	0.376365	Nectivore	Data	Point count	12	Bird2_10-32 g	1.93541	0.0911165	6.01954	0.2	0	0.2	0	0	0.6	0.76	0.76	0.67	0.8	0.76	0.9	0.0669104	0.0669104	0.146969	0.0793725	0.132	0.151046
SalvageLogged	Logged forest	Bird	Buff-rumped woodpecker	Meiglyptes tristis	1.37609	1.52348	0.588332	Arboreal Insectivore	Data	Point count	40	Bird3_32-100 g	10.1614	0.556467	30.6274	1	0	0	0	0	0	0.64	0.78	0.63	0.75	0.61	0.94	0.0928655	0.0928655	0.168	0.139427	0.0831384	0.106489
SalvageLogged	Logged forest	Bird	Buff-vented bulbul	Iole olivacea	3.45658	2.76476	0.882661	Arboreal Frugivore	Data	Point count	25	Bird2_10-32 g	17.0742	1.19569	54.0035	0.3	0	0.7	0	0	0	0.76	0.76	0.67	0.8	0.76	0.9	0.0669104	0.0669104	0.146969	0.0793725	0.132	0.151046
SalvageLogged	Logged forest	Bird	Bushy-crested hornbill	Anorrhinus galeritus	0.524195	0.882376	0.282631	Arboreal Frugivore	Data	Point count	1200	Bird6_>1000 g	38.3287	1.7471	134.339	0.1	0.1	0.8	0	0	0	0.78	0.78	0.63	0.75	0.44	0.94	0.0928655	0.0928655	0.168	0.139427	0.149923	0.106489
SalvageLogged	Logged forest	Bird	Chestnut munia	Lonchura atricapilla	0.833918	1.15586	0.409183	Terrestrial Granivore	Data	Point count	12	Bird2_10-32 g	2.16989	0.115196	6.38921	0	0	0	1	0	0	0.76	0.76	0.67	0.8	0.76	0.9	0.0669104	0.0669104	0.146969	0.0793725	0.132	0.151046
SalvageLogged	Logged forest	Bird	Chestnut-backed scimitar babbler	Pomatorhinus montanus	2.60674	2.16659	0.811721	Arboreal Insectivore	Data	Point count	20	Bird2_10-32 g	10.1104	0.600614	29.1185	1	0	0	0	0	0	0.76	0.76	0.67	0.8	0.76	0.9	0.0669104	0.0669104	0.146969	0.0793725	0.132	0.151046
SalvageLogged	Logged forest	Bird	Chestnut-breasted malkoha	Phaenicophaeus curvirostris	0.70795	1.01053	0.377631	Arboreal Insectivore	Data	Point count	180	Bird4_100-316 g	12.2307	0.639578	36.3665	0.9	0	0.1	0	0	0	0.78	0.78	0.63	0.75	0.44	0.94	0.0928655	0.0928655	0.168	0.139427	0.149923	0.106489
SalvageLogged	Logged forest	Bird	Chestnut-naped forktail	Enicurus ruficapillus	0.233118	0.576685	0.136964	Arboreal Omnivore	Data	Point count	27	Bird2_10-32 g	1.10918	0.051975	3.34541	1	0	0	0	0	0	0.76	0.76	0.67	0.8	0.76	0.9	0.0669104	0.0669104	0.146969	0.0793725	0.132	0.151046
SalvageLogged	Logged forest	Bird	Chestnut-necklaced partridge	Arborophila charltonii	1.14204	1.3433	0.520578	Terrestrial Omivore	Data	Point count	275	Bird4_100-316 g	30.4065	1.62914	106.43	0.6	0	0.2	0.2	0	0	0.7	0.7	0.57	0.65	0.42	0.94	0.169741	0.169741	0.19799	0.182	0.122589	0.106489
SalvageLogged	Logged forest	Bird	Chestnut-rumped babbler	Stachyris maculata	3.08498	2.32874	0.870098	Arboreal Insectivore	Data	Point count	30	Bird2_10-32 g	15.7703	1.16261	45.8062	1	0	0	0	0	0	0.76	0.76	0.67	0.8	0.76	0.9	0.0669104	0.0669104	0.146969	0.0793725	0.132	0.151046
SalvageLogged	Logged forest	Bird	Chestnut-winged babbler	Stachyris erythroptera	17.2697	9.91141	0.999635	Arboreal Insectivore	Data	Point count	12	Bird2_10-32 g	47.3016	4.73856	131.847	1	0	0	0	0	0	0.76	0.76	0.67	0.8	0.76	0.9	0.0669104	0.0669104	0.146969	0.0793725	0.132	0.151046
SalvageLogged	Logged forest	Bird	Collared kingfisher	Todiramphus chloris	0.14333	0.458152	0.0829687	Arboreal Omnivore	Data	Point count	80	Bird3_32-100 g	1.39229	0.0646297	4.13805	0.3	0.7	0	0	0	0	0.78	0.78	0.63	0.75	0.44	0.94	0.0928655	0.0928655	0.168	0.139427	0.149923	0.106489
SalvageLogged	Logged forest	Bird	Cream-vented bulbul	Pycnonotus simplex	1.71584	1.68286	0.663866	Arboreal Omnivore	Data	Point count	29	Bird2_10-32 g	9.3771	0.566214	30.6353	0.3	0	0.7	0	0	0	0.76	0.76	0.67	0.8	0.76	0.9	0.0669104	0.0669104	0.146969	0.0793725	0.132	0.151046
SalvageLogged	Logged forest	Bird	Crested jay	Platylophus galericulatus	1.04672	1.27619	0.48534	Arboreal Omnivore	Data	Point count	100	Bird4_100-316 g	12.6373	0.660622	37.0675	0.7	0	0.3	0	0	0	0.76	0.76	0.67	0.8	0.76	0.9	0.0669104	0.0669104	0.146969	0.0793725	0.132	0.151046
SalvageLogged	Logged forest	Bird	Crested serpent-eagle	Spilornis cheela	0.846113	1.19841	0.407308	Raptor	Data	Point count	800	Bird5_316-1000 g	37.506	2.01348	109.816	0	1	0	0	0	0	0.82	0.82	0.63	0.75	0.44	0.94	0.0797371	0.0797371	0.168	0.139427	0.149923	0.106489
SalvageLogged	Logged forest	Bird	Crimson sunbird	Aethopyga siparaja	2.77826	2.31758	0.822984	Nectivore	Data	Point count	6	Bird1_<10 g	4.21947	0.263702	13.181	0.1	0	0.1	0	0	0.8	0.76	0.76	0.67	0.8	0.76	0.9	0.0669104	0.0669104	0.146969	0.0793725	0.132	0.151046
SalvageLogged	Logged forest	Bird	Dark-necked tailorbird	Orthotomus atrogularis	3.31231	2.62913	0.862226	Arboreal Insectivore	Data	Point count	7	Bird1_<10 g	6.28509	0.402851	18.0844	1	0	0	0	0	0	0.76	0.76	0.67	0.8	0.76	0.9	0.0669104	0.0669104	0.146969	0.0793725	0.132	0.151046
SalvageLogged	Logged forest	Bird	Dark-throated oriole	Oriolus xanthonotus	1.63979	1.58903	0.647326	Arboreal Insectivore	Data	Point count	42	Bird3_32-100 g	10.6828	0.605786	31.5165	0.9	0	0.1	0	0	0	0.76	0.76	0.67	0.8	0.76	0.9	0.0669104	0.0669104	0.146969	0.0793725	0.132	0.151046
SalvageLogged	Logged forest	Bird	Diards trogon	Harpactes diardii	0.811455	1.11018	0.405878	Arboreal Insectivore	Data	Point count	101	Bird4_100-316 g	9.23836	0.480034	27.6688	1	0	0	0	0	0	0.78	0.78	0.63	0.75	0.44	0.94	0.0928655	0.0928655	0.168	0.139427	0.149923	0.106489
SalvageLogged	Logged forest	Bird	Dusky broadbill	Corydon sumatranus	0.240899	0.595895	0.133213	Arboreal Insectivore	Data	Point count	140	Bird4_100-316 g	3.51574	0.170847	10.2403	1	0	0	0	0	0	0.76	0.76	0.67	0.8	0.76	0.9	0.0669104	0.0669104	0.146969	0.0793725	0.132	0.151046
SalvageLogged	Logged forest	Bird	Dusky munia	Lonchura fuscans	0.730251	1.05133	0.367615	Terrestrial Granivore	Data	Point count	10	Bird2_10-32 g	1.67828	0.0769419	4.97179	0	0	0	1	0	0	0.76	0.76	0.67	0.8	0.76	0.9	0.0669104	0.0669104	0.146969	0.0793725	0.132	0.151046
SalvageLogged	Logged forest	Bird	Emerald dove	Chalcophaps indica	2.03742	1.8922	0.724434	Terrestrial Granivore	Data	Point count	130	Bird4_100-316 g	28.2712	1.66592	81.4787	0	0	0	1	0	0	0.78	0.78	0.63	0.76	0.44	0.94	0.0928655	0.0928655	0.168	0.054	0.149923	0.106489
SalvageLogged	Logged forest	Bird	Ferruginous babbler	Trichastoma bicolor	2.55773	1.96542	0.825696	Arboreal Insectivore	Data	Point count	30	Bird2_10-32 g	13.075	1.02203	36.0066	1	0	0	0	0	0	0.76	0.76	0.67	0.8	0.76	0.9	0.0669104	0.0669104	0.146969	0.0793725	0.132	0.151046
SalvageLogged	Logged forest	Bird	Fiery minivet	Pericrocotus igneus	0.440774	0.808021	0.240802	Arboreal Insectivore	Data	Point count	15	Bird2_10-32 g	1.40541	0.0659712	4.20781	1	0	0	0	0	0	0.76	0.76	0.67	0.8	0.76	0.9	0.0669104	0.0669104	0.146969	0.0793725	0.132	0.151046
SalvageLogged	Logged forest	Bird	Finschs bulbul	Alophoixus finschii	0.944206	1.22251	0.457646	Arboreal Omnivore	Data	Point count	23	Bird2_10-32 g	4.40658	0.241632	14.1884	0.3	0	0.7	0	0	0	0.76	0.76	0.67	0.8	0.76	0.9	0.0669104	0.0669104	0.146969	0.0793725	0.132	0.151046
SalvageLogged	Logged forest	Bird	Fluffy-backed tit-babbler	Macronous ptilosus	13.7127	8.36196	0.998797	Arboreal Insectivore	Data	Point count	25	Bird2_10-32 g	61.9141	5.63603	172.729	1	0	0	0	0	0	0.76	0.76	0.67	0.8	0.76	0.9	0.0669104	0.0669104	0.146969	0.0793725	0.132	0.151046
SalvageLogged	Logged forest	Bird	Glossy swiftlet	Collocalia esculenta	0.51659	0.872606	0.28311	Arboreal Insectivore	Data	Point count	7	Bird1_<10 g	0.955091	0.0434345	2.83697	1	0	0	0	0	0	0.78	0.78	0.63	0.75	0.44	0.94	0.0928655	0.0928655	0.168	0.139427	0.149923	0.106489
SalvageLogged	Logged forest	Bird	Golden-bellied gerygone	Gerygone sulphurea	1.0023	1.24018	0.487513	Arboreal Insectivore	Data	Point count	8	Bird1_<10 g	2.08291	0.113753	6.01769	1	0	0	0	0	0	0.76	0.76	0.67	0.8	0.76	0.9	0.0669104	0.0669104	0.146969	0.0793725	0.132	0.151046
SalvageLogged	Logged forest	Bird	Golden-whiskered barbet	Megalaima chrysopogon	0.420386	0.77836	0.237713	Arboreal Insectivore	Data	Point count	160	Bird4_100-316 g	8.06779	0.419389	26.3065	0.3	0	0.7	0	0	0	0.64	0.78	0.63	0.75	0.61	0.94	0.0928655	0.0928655	0.168	0.139427	0.0831384	0.106489
SalvageLogged	Logged forest	Bird	Greater coucal	Centropus sinensis	1.58145	1.66354	0.641522	Terrestrial Insectivore	Data	Point count	230	Bird4_100-316 g	29.3871	1.66181	85.8536	0.6	0	0	0	0	0.4	0.78	0.78	0.63	0.75	0.44	0.94	0.0928655	0.0928655	0.168	0.139427	0.149923	0.106489
SalvageLogged	Logged forest	Bird	Greater green leafbird	Chloropsis sonnerati	1.01963	1.25478	0.482824	Arboreal Frugivore	Data	Point count	45	Bird3_32-100 g	7.60816	0.371181	24.3478	0.2	0	0.8	0	0	0	0.76	0.76	0.67	0.8	0.76	0.9	0.0669104	0.0669104	0.146969	0.0793725	0.132	0.151046
SalvageLogged	Logged forest	Bird	Greater racquet-tailed drongo	Dicrurus paradiseus	1.0298	1.23089	0.504626	Arboreal Insectivore	Data	Point count	105	Bird4_100-316 g	12.3553	0.662381	35.3681	1	0	0	0	0	0	0.76	0.76	0.67	0.8	0.76	0.9	0.0669104	0.0669104	0.146969	0.0793725	0.132	0.151046
SalvageLogged	Logged forest	Bird	Green broadbill	Calyptomena viridis	1.88577	1.82835	0.700589	Arboreal Frugivore	Data	Point count	60	Bird3_32-100 g	16.2858	0.967313	48.8097	0.6	0	0.4	0	0	0	0.76	0.76	0.67	0.8	0.76	0.9	0.0669104	0.0669104	0.146969	0.0793725	0.132	0.151046
SalvageLogged	Logged forest	Bird	Green iora	Aegithina viridissima	4.20244	3.1259	0.919488	Arboreal Insectivore	Data	Point count	12	Bird2_10-32 g	11.5105	0.809249	32.4419	1	0	0	0	0	0	0.76	0.76	0.67	0.8	0.76	0.9	0.0669104	0.0669104	0.146969	0.0793725	0.132	0.151046
SalvageLogged	Logged forest	Bird	Grey-and-buff woodpecker	Hemicircus concretus	0.517521	0.875031	0.280044	Arboreal Insectivore	Data	Point count	30	Bird2_10-32 g	3.14159	0.152264	9.31391	1	0	0	0	0	0	0.64	0.78	0.63	0.75	0.61	0.94	0.0928655	0.0928655	0.168	0.139427	0.0831384	0.106489
SalvageLogged	Logged forest	Bird	Grey-cheeked bulbul	Alophoixus bres	2.41781	2.32631	0.767981	Arboreal Omnivore	Data	Point count	48	Bird3_32-100 g	18.3942	1.06466	55.5717	0.4	0	0.6	0	0	0	0.76	0.76	0.67	0.8	0.76	0.9	0.0669104	0.0669104	0.146969	0.0793725	0.132	0.151046
SalvageLogged	Logged forest	Bird	Grey-chested jungle-flycatcher	Rhinomyias umbratilis	0.69369	0.994117	0.386698	Arboreal Insectivore	Data	Point count	18	Bird2_10-32 g	2.50423	0.125537	7.24488	1	0	0	0	0	0	0.76	0.76	0.67	0.8	0.76	0.9	0.0669104	0.0669104	0.146969	0.0793725	0.132	0.151046
SalvageLogged	Logged forest	Bird	Grey-headed babbler	Stachyris poliocephala	5.76887	3.86713	0.968299	Arboreal Insectivore	Data	Point count	25	Bird2_10-32 g	26.0469	2.27536	73.9733	1	0	0	0	0	0	0.76	0.76	0.67	0.8	0.76	0.9	0.0669104	0.0669104	0.146969	0.0793725	0.132	0.151046
SalvageLogged	Logged forest	Bird	Grey-headed canary-flycatcher	Culicicapa ceylonensis	0.142206	0.45588	0.0822654	Arboreal Insectivore	Data	Point count	8	Bird1_<10 g	0.295524	0.0124143	0.866133	1	0	0	0	0	0	0.76	0.76	0.67	0.8	0.76	0.9	0.0669104	0.0669104	0.146969	0.0793725	0.132	0.151046
SalvageLogged	Logged forest	Bird	Hairy-backed bulbul	Tricholestes criniger	2.39569	1.93443	0.799369	Arboreal Omnivore	Data	Point count	18	Bird2_10-32 g	9.57787	0.714387	30.3215	0.2	0	0.8	0	0	0	0.76	0.76	0.67	0.8	0.76	0.9	0.0669104	0.0669104	0.146969	0.0793725	0.132	0.151046
SalvageLogged	Logged forest	Bird	Helmeted hornbill	Rhinoplax vigil	0.423521	0.782085	0.23483	Arboreal Frugivore	Data	Point count	2800	Bird6_>1000 g	54.041	2.56625	179.403	0.1	0.2	0.7	0	0	0	0.78	0.78	0.63	0.75	0.44	0.94	0.0928655	0.0928655	0.168	0.139427	0.149923	0.106489
SalvageLogged	Logged forest	Bird	Hill myna	Gracula religiosa	1.04952	1.28716	0.491594	Arboreal Frugivore	Data	Point count	200	Bird4_100-316 g	22.1513	1.15909	72.7536	0	0	1	0	0	0	0.76	0.76	0.67	0.8	0.76	0.9	0.0669104	0.0669104	0.146969	0.0793725	0.132	0.151046
SalvageLogged	Logged forest	Bird	Hooded pitta	Pitta sordida	0.423713	0.775823	0.23533	Terrestrial Insectivore	Data	Point count	60	Bird3_32-100 g	3.47265	0.155633	10.0992	1	0	0	0	0	0	0.76	0.76	0.67	0.8	0.76	0.9	0.0669104	0.0669104	0.146969	0.0793725	0.132	0.151046
SalvageLogged	Logged forest	Bird	Horsfields babbler	Malacocincla sepiaria	1.50214	1.65609	0.612406	Terrestrial Insectivore	Data	Point count	30	Bird2_10-32 g	7.67889	0.449286	21.8552	1	0	0	0	0	0	0.76	0.76	0.67	0.8	0.76	0.9	0.0669104	0.0669104	0.146969	0.0793725	0.132	0.151046
SalvageLogged	Logged forest	Bird	Large woodshrike	Tephrodornis gularis	0.622368	0.958484	0.31952	Arboreal Insectivore	Data	Point count	38	Bird3_32-100 g	3.73722	0.187805	11.0629	1	0	0	0	0	0	0.76	0.76	0.67	0.8	0.76	0.9	0.0669104	0.0669104	0.146969	0.0793725	0.132	0.151046
SalvageLogged	Logged forest	Bird	Lesser coucal	Centropus bengalensis	0.418225	0.769018	0.23552	Terrestrial Insectivore	Data	Point count	140	Bird4_100-316 g	5.94717	0.253385	17.1965	0.8	0.2	0	0	0	0	0.78	0.78	0.63	0.75	0.44	0.94	0.0928655	0.0928655	0.168	0.139427	0.149923	0.106489
SalvageLogged	Logged forest	Bird	Lesser green leafbird	Chloropsis cyanopogon	7.00796	4.43875	0.983743	Arboreal Frugivore	Data	Point count	21	Bird2_10-32 g	28.099	2.64731	79.2447	1	0	0	0	0	0	0.76	0.76	0.67	0.8	0.76	0.9	0.0669104	0.0669104	0.146969	0.0793725	0.132	0.151046
SalvageLogged	Logged forest	Bird	Little spiderhunter	Arachnothera longirostra	28.0453	17.1176	1	Nectivore	Data	Point count	12	Bird2_10-32 g	67.2565	6.44672	205.162	0.2	0	0	0	0	0.8	0.76	0.76	0.67	0.8	0.76	0.9	0.0669104	0.0669104	0.146969	0.0793725	0.132	0.151046
SalvageLogged	Logged forest	Bird	Long-tailed parakeet	Psittacula longicauda	0.229277	0.570845	0.132562	Arboreal Frugivore	Data	Point count	175	Bird4_100-316 g	4.60869	0.201447	16.41	0.1	0	0.9	0	0	0	0.78	0.78	0.63	0.75	0.44	0.94	0.0928655	0.0928655	0.168	0.139427	0.149923	0.106489
SalvageLogged	Logged forest	Bird	Malaysian blue flycatcher	Cyornis turcosus	0.229873	0.570478	0.136883	Arboreal Insectivore	Data	Point count	12	Bird2_10-32 g	0.629622	0.0253923	1.84779	1	0	0	0	0	0	0.76	0.76	0.67	0.8	0.76	0.9	0.0669104	0.0669104	0.146969	0.0793725	0.132	0.151046
SalvageLogged	Logged forest	Bird	Maroon woodpecker	Blythipicus rubiginosus	0.83577	1.13302	0.419363	Arboreal Insectivore	Data	Point count	80	Bird3_32-100 g	9.89449	0.460497	30.188	1	0	0	0	0	0	0.64	0.78	0.63	0.75	0.61	0.94	0.0928655	0.0928655	0.168	0.139427	0.0831384	0.106489
SalvageLogged	Logged forest	Bird	Maroon-breasted philentoma	Philentoma pyrhoptera	0.758858	1.07044	0.379485	Arboreal Insectivore	Data	Point count	32	Bird3_32-100 g	4.05355	0.201882	11.9347	1	0	0	0	0	0	0.76	0.76	0.67	0.8	0.76	0.9	0.0669104	0.0669104	0.146969	0.0793725	0.132	0.151046
SalvageLogged	Logged forest	Bird	Moustached babbler	Malacopteron magnirostre	1.46037	1.39912	0.631288	Arboreal Insectivore	Data	Point count	23	Bird2_10-32 g	6.22971	0.38888	17.8289	1	0	0	0	0	0	0.76	0.76	0.67	0.8	0.76	0.9	0.0669104	0.0669104	0.146969	0.0793725	0.132	0.151046
SalvageLogged	Logged forest	Bird	Nest swiftlet sp.	Aerodramus sp.	0.235938	0.580203	0.133768	Arboreal Insectivore	Data	Point count	13	Bird2_10-32 g	0.664938	0.027099	1.99343	1	0	0	0	0	0	0.78	0.78	0.63	0.75	0.44	0.94	0.0928655	0.0928655	0.168	0.139427	0.149923	0.106489
SalvageLogged	Logged forest	Bird	Olive-backed woodpecker	Dinopium rafflesii	0.733628	1.11393	0.362906	Arboreal Insectivore	Data	Point count	70	Bird3_32-100 g	7.9303	0.377434	23.9067	1	0	0	0	0	0	0.64	0.78	0.63	0.75	0.61	0.94	0.0928655	0.0928655	0.168	0.139427	0.0831384	0.106489
SalvageLogged	Logged forest	Bird	Olive-winged bulbul	Pycnonotus plumosus	0.865802	1.1883	0.412496	Arboreal Omnivore	Data	Point count	30	Bird2_10-32 g	4.95509	0.236708	15.8802	0.11	0	0.89	0	0	0	0.76	0.76	0.67	0.8	0.76	0.9	0.0669104	0.0669104	0.146969	0.0793725	0.132	0.151046
SalvageLogged	Logged forest	Bird	Orange-bellied flowerpecker	Dicaeum trigonostigma	7.83047	4.91392	0.987794	Arboreal Frugivore	Data	Point count	8	Bird1_<10 g	18.4586	1.63471	60.5774	0	0	1	0	0	0	0.76	0.76	0.67	0.8	0.76	0.9	0.0669104	0.0669104	0.146969	0.0793725	0.132	0.151046
SalvageLogged	Logged forest	Bird	Oriental dwarf-kingfisher	Ceyx erithaca	0.719821	1.04327	0.367657	Arboreal Omnivore	Data	Point count	17	Bird2_10-32 g	2.43527	0.116845	7.27665	0.5	0.5	0	0	0	0	0.78	0.78	0.63	0.75	0.44	0.94	0.0928655	0.0928655	0.168	0.139427	0.149923	0.106489
SalvageLogged	Logged forest	Bird	Oriental magpie-robin	Copsychus saularis	0.350916	0.778051	0.185234	Arboreal Insectivore	Data	Point count	40	Bird3_32-100 g	2.1821	0.091496	6.41946	1	0	0	0	0	0	0.76	0.76	0.67	0.8	0.76	0.9	0.0669104	0.0669104	0.146969	0.0793725	0.132	0.151046
SalvageLogged	Logged forest	Bird	Pacific swallow	Hirundo tahitica	0.147847	0.47387	0.0829999	Arboreal Insectivore	Data	Point count	15	Bird2_10-32 g	0.47141	0.0211513	1.40424	1	0	0	0	0	0	0.76	0.76	0.67	0.8	0.76	0.9	0.0669104	0.0669104	0.146969	0.0793725	0.132	0.151046
SalvageLogged	Logged forest	Bird	Pied fantail	Rhipidura javanica	2.07636	1.77039	0.75963	Arboreal Insectivore	Data	Point count	15	Bird2_10-32 g	6.62048	0.431617	18.997	1	0	0	0	0	0	0.76	0.76	0.67	0.8	0.76	0.9	0.0669104	0.0669104	0.146969	0.0793725	0.132	0.151046
SalvageLogged	Logged forest	Bird	Plain sunbird	Anthreptes simplex	7.71186	5.00156	0.98454	Nectivore	Data	Point count	12	Bird2_10-32 g	18.4941	1.51158	58.7142	0.2	0	0	0	0	0.8	0.76	0.76	0.67	0.8	0.76	0.9	0.0669104	0.0669104	0.146969	0.0793725	0.132	0.151046
SalvageLogged	Logged forest	Bird	Plaintive cuckoo	Cacomantis merulinus	2.42989	2.25243	0.776223	Arboreal Insectivore	Data	Point count	30	Bird2_10-32 g	12.103	0.732678	35.2082	1	0	0	0	0	0	0.78	0.78	0.63	0.75	0.44	0.94	0.0928655	0.0928655	0.168	0.139427	0.149923	0.106489
SalvageLogged	Logged forest	Bird	Puff-backed bulbul	Pycnonotus eutilotus	0.644377	0.990947	0.32885	Arboreal Omnivore	Data	Point count	35	Bird3_32-100 g	4.0518	0.213102	12.6256	0.2	0	0.8	0	0	0	0.76	0.76	0.67	0.8	0.76	0.9	0.0669104	0.0669104	0.146969	0.0793725	0.132	0.151046
SalvageLogged	Logged forest	Bird	Purple-naped sunbird	Hypogramma hypogrammicum	6.97743	4.59603	0.978273	Nectivore	Data	Point count	12	Bird2_10-32 g	17.0301	1.5185	52.2962	0.3	0	0	0	0	0.7	0.76	0.76	0.67	0.8	0.76	0.9	0.0669104	0.0669104	0.146969	0.0793725	0.132	0.151046
SalvageLogged	Logged forest	Bird	Raffles's malkoha	Phaenicophaeus chlorophaeus	6.9481	4.72404	0.977101	Arboreal Insectivore	Data	Point count	55	Bird3_32-100 g	52.2927	4.26767	151.434	1	0	0	0	0	0	0.78	0.78	0.63	0.75	0.44	0.94	0.0928655	0.0928655	0.168	0.139427	0.149923	0.106489
SalvageLogged	Logged forest	Bird	Red-bearded bee-eater	Nyctyornis amictus	0.326435	0.68111	0.185476	Arboreal Insectivore	Data	Point count	70	Bird3_32-100 g	2.89532	0.124558	8.53522	0.8	0.2	0	0	0	0	0.78	0.78	0.63	0.75	0.44	0.94	0.0928655	0.0928655	0.168	0.139427	0.149923	0.106489
SalvageLogged	Logged forest	Bird	Red-eyed bulbul	Pycnonotus brunneus	13.4058	8.6378	0.998718	Arboreal Omnivore	Data	Point count	28	Bird2_10-32 g	72.4109	6.31282	224.518	0.2	0	0.8	0	0	0	0.76	0.76	0.67	0.8	0.76	0.9	0.0669104	0.0669104	0.146969	0.0793725	0.132	0.151046
SalvageLogged	Logged forest	Bird	Red-naped trogon	Harpactes kasumba	0.433735	0.797934	0.232436	Arboreal Insectivore	Data	Point count	75	Bird3_32-100 g	4.03207	0.187984	12.1606	1	0	0	0	0	0	0.78	0.78	0.63	0.75	0.44	0.94	0.0928655	0.0928655	0.168	0.139427	0.149923	0.106489
SalvageLogged	Logged forest	Bird	Red-throated barbet	Megalaima mystacophanos	0.335877	0.707268	0.187315	Arboreal Omnivore	Data	Point count	80	Bird3_32-100 g	4.02686	0.209126	14.3297	0.2	0	0.8	0	0	0	0.64	0.78	0.63	0.75	0.61	0.94	0.0928655	0.0928655	0.168	0.139427	0.0831384	0.106489
SalvageLogged	Logged forest	Bird	Rhinoceros hornbill	Buceros rhinoceros	0.909856	1.16585	0.448938	Arboreal Frugivore	Data	Point count	2300	Bird6_>1000 g	103.614	5.5201	354.124	0.1	0.1	0.8	0	0	0	0.78	0.78	0.63	0.75	0.44	0.94	0.0928655	0.0928655	0.168	0.139427	0.149923	0.106489
SalvageLogged	Logged forest	Bird	Ruby-cheeked sunbird	Anthreptes singalensis	0.727712	1.03847	0.367506	Nectivore	Data	Point count	8	Bird1_<10 g	1.38824	0.0703605	4.37377	0.1	0	0.2	0	0	0.7	0.76	0.76	0.67	0.8	0.76	0.9	0.0669104	0.0669104	0.146969	0.0793725	0.132	0.151046
SalvageLogged	Logged forest	Bird	Rufous piculet	Sasia abnormis	5.63587	4.05775	0.957182	Arboreal Insectivore	Data	Point count	10	Bird2_10-32 g	16.1906	1.36852	48.5328	1	0	0	0	0	0	0.64	0.78	0.63	0.75	0.61	0.94	0.0928655	0.0928655	0.168	0.139427	0.0831384	0.106489
SalvageLogged	Logged forest	Bird	Rufous woodpecker	Celeus brachyurus	0.55028	0.880656	0.300341	Arboreal Insectivore	Data	Point count	90	Bird3_32-100 g	7.05871	0.346046	22.2264	1	0	0	0	0	0	0.64	0.78	0.63	0.75	0.61	0.94	0.0928655	0.0928655	0.168	0.139427	0.0831384	0.106489
SalvageLogged	Logged forest	Bird	Rufous-crowned babbler	Malacopteron magnum	3.40461	2.94371	0.873414	Arboreal Insectivore	Data	Point count	28	Bird2_10-32 g	16.6054	1.02596	48.2305	1	0	0	0	0	0	0.76	0.76	0.67	0.8	0.76	0.9	0.0669104	0.0669104	0.146969	0.0793725	0.132	0.151046
SalvageLogged	Logged forest	Bird	Rufous-fronted babbler	Stachyris rufifrons	9.02265	5.86742	0.991675	Arboreal Insectivore	Data	Point count	11	Bird2_10-32 g	23.2912	1.84644	66.5015	1	0	0	0	0	0	0.76	0.76	0.67	0.8	0.76	0.9	0.0669104	0.0669104	0.146969	0.0793725	0.132	0.151046
SalvageLogged	Logged forest	Bird	Rufous-tailed shama	Trichixos pyrropygus	0.984041	1.11108	0.504006	Arboreal Insectivore	Data	Point count	43	Bird3_32-100 g	6.42797	0.31565	18.5829	1	0	0	0	0	0	0.76	0.76	0.67	0.8	0.76	0.9	0.0669104	0.0669104	0.146969	0.0793725	0.132	0.151046
SalvageLogged	Logged forest	Bird	Rufous-tailed tailorbird	Orthotomus sericeus	4.7484	3.34874	0.941702	Arboreal Insectivore	Data	Point count	7	Bird1_<10 g	9.01005	0.759628	25.7437	1	0	0	0	0	0	0.76	0.76	0.67	0.8	0.76	0.9	0.0669104	0.0669104	0.146969	0.0793725	0.132	0.151046
SalvageLogged	Logged forest	Bird	Rufous-winged philentoma	Philentoma velata	1.57288	1.60808	0.636276	Arboreal Insectivore	Data	Point count	20	Bird2_10-32 g	6.10051	0.32671	17.7671	1	0	0	0	0	0	0.76	0.76	0.67	0.8	0.76	0.9	0.0669104	0.0669104	0.146969	0.0793725	0.132	0.151046
SalvageLogged	Logged forest	Bird	Scaly-crowned babbler	Malacopteron cinereum	1.43416	1.62408	0.59095	Arboreal Insectivore	Data	Point count	18	Bird2_10-32 g	5.17736	0.261867	15.0946	1	0	0	0	0	0	0.76	0.76	0.67	0.8	0.76	0.9	0.0669104	0.0669104	0.146969	0.0793725	0.132	0.151046
SalvageLogged	Logged forest	Bird	Scarlet minivet	Pericrocotus flammeus	1.72718	1.77733	0.654906	Arboreal Insectivore	Data	Point count	22	Bird2_10-32 g	7.14818	0.443587	20.2281	1	0	0	0	0	0	0.76	0.76	0.67	0.8	0.76	0.9	0.0669104	0.0669104	0.146969	0.0793725	0.132	0.151046
SalvageLogged	Logged forest	Bird	Scarlet rumped trogon	Harpactes duvaucelii	0.988144	1.22365	0.474908	Arboreal Insectivore	Data	Point count	40	Bird3_32-100 g	5.98702	0.338736	17.9274	1	0	0	0	0	0	0.78	0.78	0.63	0.75	0.44	0.94	0.0928655	0.0928655	0.168	0.139427	0.149923	0.106489
SalvageLogged	Logged forest	Bird	Short-tailed babbler	Malacocincla malaccensis	8.99254	6.13035	0.989917	Terrestrial Insectivore	Data	Point count	23	Bird2_10-32 g	38.3608	3.11386	107.877	1	0	0	0	0	0	0.76	0.76	0.67	0.8	0.76	0.9	0.0669104	0.0669104	0.146969	0.0793725	0.132	0.151046
SalvageLogged	Logged forest	Bird	Short-toed coucal	Centropus rectunguis	0.636989	0.970254	0.326402	Arboreal Insectivore	Data	Point count	200	Bird4_100-316 g	11.5484	0.52999	34.2101	0.8	0.2	0	0	0	0	0.78	0.78	0.63	0.75	0.44	0.94	0.0928655	0.0928655	0.168	0.139427	0.149923	0.106489
SalvageLogged	Logged forest	Bird	Silver-rumped needletail	Rhaphidura leucopygialis	0.33128	0.684741	0.186932	Arboreal Insectivore	Data	Point count	20	Bird2_10-32 g	1.25194	0.0476062	3.80223	1	0	0	0	0	0	0.78	0.78	0.63	0.75	0.44	0.94	0.0928655	0.0928655	0.168	0.139427	0.149923	0.106489
SalvageLogged	Logged forest	Bird	Slender-billed crow	Corvus enca	1.05096	1.25676	0.479237	Arboreal Omnivore	Data	Point count	240	Bird4_100-316 g	22.5134	1.21765	65.0102	0.4	0.2	0.2	0.2	0	0	0.76	0.76	0.67	0.8	0.76	0.9	0.0669104	0.0669104	0.146969	0.0793725	0.132	0.151046
SalvageLogged	Logged forest	Bird	Sooty-capped babbler	Malacopteron affine	3.88518	2.68236	0.921077	Arboreal Insectivore	Data	Point count	18	Bird2_10-32 g	14.0256	1.1188	39.5792	1	0	0	0	0	0	0.76	0.76	0.67	0.8	0.76	0.9	0.0669104	0.0669104	0.146969	0.0793725	0.132	0.151046
SalvageLogged	Logged forest	Bird	Spectacled bulbul	Pycnonotus erythropthalmos	25.5311	17.4042	0.999935	Arboreal Omnivore	Data	Point count	20	Bird2_10-32 g	109.665	9.68241	344.371	0.2	0	0.8	0	0	0	0.76	0.76	0.67	0.8	0.76	0.9	0.0669104	0.0669104	0.146969	0.0793725	0.132	0.151046
SalvageLogged	Logged forest	Bird	Spectacled spiderhunter	Arachnothera flavigaster	0.732441	1.05327	0.370478	Nectivore	Data	Point count	42	Bird3_32-100 g	4.12247	0.204298	13.285	0.2	0	0	0	0	0.8	0.76	0.76	0.67	0.8	0.76	0.9	0.0669104	0.0669104	0.146969	0.0793725	0.132	0.151046
SalvageLogged	Logged forest	Bird	Spotted dove	Stigmatopelia chinensis	0.147221	0.48184	0.0814318	Terrestrial Granivore	Data	Point count	150	Bird4_100-316 g	2.25193	0.092038	6.612	0	0	0	1	0	0	0.78	0.78	0.63	0.76	0.44	0.94	0.0928655	0.0928655	0.168	0.054	0.149923	0.106489
SalvageLogged	Logged forest	Bird	Spotted fantail	Rhipidura perlata	0.426967	0.79437	0.234105	Arboreal Insectivore	Data	Point count	15	Bird2_10-32 g	1.36139	0.0635969	3.87436	1	0	0	0	0	0	0.76	0.76	0.67	0.8	0.76	0.9	0.0669104	0.0669104	0.146969	0.0793725	0.132	0.151046
SalvageLogged	Logged forest	Bird	Streaked bulbul	Ixos malaccensis	1.43288	1.57564	0.571734	Arboreal Omnivore	Data	Point count	38	Bird3_32-100 g	9.41325	0.586439	29.6394	0.3	0	0.7	0	0	0	0.76	0.76	0.67	0.8	0.76	0.9	0.0669104	0.0669104	0.146969	0.0793725	0.132	0.151046
SalvageLogged	Logged forest	Bird	Streaky-breasted spiderhunter	Arachnothera affinis	3.76394	2.92107	0.900548	Nectivore	Data	Point count	40	Bird3_32-100 g	20.4926	1.35239	63.1375	0.2	0	0	0	0	0.8	0.76	0.76	0.67	0.8	0.76	0.9	0.0669104	0.0669104	0.146969	0.0793725	0.132	0.151046
SalvageLogged	Logged forest	Bird	Striped wren-babbler	Kenopia striata	0.761976	1.10564	0.367509	Terrestrial Insectivore	Data	Point count	20	Bird2_10-32 g	2.95537	0.14084	8.64764	1	0	0	0	0	0	0.76	0.76	0.67	0.8	0.76	0.9	0.0669104	0.0669104	0.146969	0.0793725	0.132	0.151046
SalvageLogged	Logged forest	Bird	Van Hassalt's sunbird	Leptocoma brasiliana	1.04406	1.28638	0.485843	Nectivore	Data	Point count	8	Bird1_<10 g	1.89969	0.111057	6.26705	0.2	0	0	0	0	0.8	0.76	0.76	0.67	0.8	0.76	0.9	0.0669104	0.0669104	0.146969	0.0793725	0.132	0.151046
SalvageLogged	Logged forest	Bird	Verditer flycatcher	Eumyias thalassinus	0.638892	0.986913	0.328418	Arboreal Insectivore	Data	Point count	18	Bird2_10-32 g	2.30641	0.105662	6.71996	1	0	0	0	0	0	0.76	0.76	0.67	0.8	0.76	0.9	0.0669104	0.0669104	0.146969	0.0793725	0.132	0.151046
SalvageLogged	Logged forest	Bird	Violet cuckoo	Chrysococcyx xanthorhynchus	1.41333	1.55051	0.577006	Arboreal Insectivore	Data	Point count	21	Bird2_10-32 g	5.52158	0.310195	16.1835	1	0	0	0	0	0	0.78	0.78	0.63	0.75	0.44	0.94	0.0928655	0.0928655	0.168	0.139427	0.149923	0.106489
SalvageLogged	Logged forest	Bird	Whiskered treeswift	Hemiprocne comata	0.966318	1.22352	0.453874	Arboreal Insectivore	Data	Point count	23	Bird2_10-32 g	4.01647	0.20343	11.869	1	0	0	0	0	0	0.78	0.78	0.63	0.75	0.44	0.94	0.0928655	0.0928655	0.168	0.139427	0.149923	0.106489
SalvageLogged	Logged forest	Bird	White-chested babbler	Trichastoma rostratum	0.646295	1.02474	0.328499	Terrestrial Insectivore	Data	Point count	22	Bird2_10-32 g	2.67479	0.143599	7.73887	1	0	0	0	0	0	0.76	0.76	0.67	0.8	0.76	0.9	0.0669104	0.0669104	0.146969	0.0793725	0.132	0.151046
SalvageLogged	Logged forest	Bird	White-crowned forktail	Enicurus leschenaulti	0.32627	0.679341	0.183077	Terrestrial Insectivore	Data	Point count	32	Bird3_32-100 g	1.74282	0.0882802	5.04163	1	0	0	0	0	0	0.76	0.76	0.67	0.8	0.76	0.9	0.0669104	0.0669104	0.146969	0.0793725	0.132	0.151046
SalvageLogged	Logged forest	Bird	White-crowned shama	Copsychus stricklandii	8.45473	5.31	0.989057	Arboreal Insectivore	Data	Point count	35	Bird3_32-100 g	48.0041	4.02018	134.238	1	0	0	0	0	0	0.76	0.76	0.67	0.8	0.76	0.9	0.0669104	0.0669104	0.146969	0.0793725	0.132	0.151046
SalvageLogged	Logged forest	Bird	Wreathed hornbill	Aceros undulatus	1.74537	1.81062	0.655224	Arboreal Frugivore	Data	Point count	2000	Bird6_>1000 g	187.945	9.75285	686.006	0	0	1	0	0	0	0.78	0.78	0.63	0.75	0.44	0.94	0.0928655	0.0928655	0.168	0.139427	0.149923	0.106489
SalvageLogged	Logged forest	Bird	Yellow-bellied bulbul	Alophoixus phaeocephalus	1.87792	1.86788	0.684671	Arboreal Omnivore	Data	Point count	30	Bird2_10-32 g	10.1157	0.551499	30.9318	0.6	0	0.4	0	0	0	0.76	0.76	0.67	0.8	0.76	0.9	0.0669104	0.0669104	0.146969	0.0793725	0.132	0.151046
SalvageLogged	Logged forest	Bird	Yellow-bellied prinia	Prinia flaviventris	2.3807	2.05787	0.786689	Arboreal Insectivore	Data	Point count	9	Bird1_<10 g	5.36059	0.336976	15.4985	1	0	0	0	0	0	0.76	0.76	0.67	0.8	0.76	0.9	0.0669104	0.0669104	0.146969	0.0793725	0.132	0.151046
SalvageLogged	Logged forest	Bird	Yellow-breasted flowerpecker	Prionochilus maculatus	3.4918	2.81402	0.873065	Arboreal Omnivore	Data	Point count	8	Bird1_<10 g	8.23115	0.552082	27.5337	0	0	1	0	0	0	0.76	0.76	0.67	0.8	0.76	0.9	0.0669104	0.0669104	0.146969	0.0793725	0.132	0.151046
SalvageLogged	Logged forest	Bird	Yellow-crowned barbet	Megalaima henricii	1.07097	1.26381	0.51273	Arboreal Frugivore	Data	Point count	70	Bird3_32-100 g	10.7966	0.531893	34.348	0.2	0	0.8	0	0	0	0.76	0.76	0.67	0.8	0.76	0.9	0.0669104	0.0669104	0.146969	0.0793725	0.132	0.151046
SalvageLogged	Logged forest	Bird	Yellow-rumped flowerpecker	Prionochilus xanthopygius	4.76893	3.52759	0.940285	Arboreal Frugivore	Data	Point count	8	Bird1_<10 g	11.2417	0.761888	36.7376	0	0	1	0	0	0	0.76	0.76	0.67	0.8	0.76	0.9	0.0669104	0.0669104	0.146969	0.0793725	0.132	0.151046
SalvageLogged	Logged forest	Bird	Yellow-vented bulbul	Pycnonotus goiavier	6.79145	4.06573	0.982584	Arboreal Omnivore	Data	Point count	30	Bird2_10-32 g	36.5831	3.64989	104.083	0.6	0	0.4	0	0	0	0.76	0.76	0.67	0.8	0.76	0.9	0.0669104	0.0669104	0.146969	0.0793725	0.132	0.151046
SalvageLogged	Logged forest	Mammal	Acuminate horseshoe bat	Rhinolophus acuminatus	0	NA	0	Flying Insectivore	Data	Harp traps	13.5	Mammal2_10-100 g	0	0	0	1	0	0	0	0	0	0.88	0.85	0.83	0.83	0.46	0.94	0.059	0.058	0.085	0.085	0.107	0.018
SalvageLogged	Logged forest	Mammal	Banded civet	Hemigalus derbyanus	0.00687	NA	1	Terrestrial Insectivore	Data	Camera traps	1266.35	Mammal4_1000-10,000 g	0.298003	0.0783278	0.816812	1	0	0	0	0	0	0.88	0.85	0.83	0.83	0.32	0.94	0.059	0.058	0.085	0.085	0.084	0.018
SalvageLogged	Logged forest	Mammal	Banteng	Bos javanicus	0.000742	NA	1	Terrestrial Herbivore	Data	Camera traps	631487	Mammal6_10^5-10^6 g	10.708	1.64018	44.4171	0	0	0	0	1	0	0.88	0.85	0.83	0.83	0.32	0.94	0.059	0.058	0.085	0.085	0.084	0.018
SalvageLogged	Logged forest	Mammal	Bay cat	Catopuma badia	0.000195	NA	1	Terrestrial Carnivore	Data	Camera traps	3429.52	Mammal4_1000-10,000 g	0.0188969	0.0031661	0.115302	0	1	0	0	0	0	0.88	0.85	0.83	0.83	0.32	0.94	0.059	0.058	0.085	0.085	0.084	0.018
SalvageLogged	Logged forest	Mammal	Bearded pig	Sus barbatus	0.0383849	NA	1	Terrestrial Omivore	Data	Camera traps	135806	Mammal6_10^5-10^6 g	64.092	17.072	178.429	0.3	0	0.3	0.4	0	0	0.88	0.85	0.83	0.83	0.32	0.94	0.059	0.058	0.085	0.085	0.084	0.018
SalvageLogged	Logged forest	Mammal	Binturong	Arctictis binturong	8.27e-05	NA	1	Arboreal Frugivore	Data	Camera traps	13000	Mammal5_10^4-10^5 g	0.0226988	0.00211427	0.163751	0.2	0	0.8	0	0	0	0.88	0.85	0.83	0.83	0.32	0.94	0.059	0.058	0.085	0.085	0.084	0.018
SalvageLogged	Logged forest	Mammal	Blanford's bat	Hesperoptenus blanfordi	0.0315784	NA	1	Flying Insectivore	Data	Harp traps	5	Mammal1_<10 g	0.0191023	0.00444693	0.0563769	1	0	0	0	0	0	0.88	0.85	0.83	0.83	0.46	0.94	0.059	0.058	0.085	0.085	0.107	0.018
SalvageLogged	Logged forest	Mammal	Bornean horseshoe bat	Rhinolophus borneensis	1.10524	NA	1	Flying Insectivore	Data	Harp traps	8.5	Mammal1_<10 g	1.00707	0.241844	3.02641	1	0	0	0	0	0	0.88	0.85	0.83	0.83	0.46	0.94	0.059	0.058	0.085	0.085	0.107	0.018
SalvageLogged	Logged forest	Mammal	Bornean orangutan	Pongo pygmaeus	0.00183	NA	1	Arboreal Omnivore	Data	Camera traps	52754.1	Mammal5_10^4-10^5 g	1.4555	0.381001	4.23659	0.5	0	0.5	0	0	0	0.88	0.85	0.83	0.83	0.32	0.94	0.059	0.058	0.085	0.085	0.084	0.018
SalvageLogged	Logged forest	Mammal	Borneo roundleaf bat	Hipposideros doriae	0	NA	0	Flying Insectivore	Data	Harp traps	4	Mammal1_<10 g	0	0	0	1	0	0	0	0	0	0.88	0.85	0.83	0.83	0.46	0.94	0.059	0.058	0.085	0.085	0.107	0.018
SalvageLogged	Logged forest	Mammal	Bronze tube-nosed bat	Murina aenea	0	NA	0	Flying Insectivore	Data	Harp traps	8.5	Mammal1_<10 g	0	0	0	1	0	0	0	0	0	0.88	0.85	0.83	0.83	0.46	0.94	0.059	0.058	0.085	0.085	0.107	0.018
SalvageLogged	Logged forest	Mammal	Brown tube-nosed bat	Murina suilla	1.23156	NA	1	Flying Insectivore	Data	Harp traps	5	Mammal1_<10 g	0.744992	0.174414	2.15079	1	0	0	0	0	0	0.88	0.85	0.83	0.83	0.46	0.94	0.059	0.058	0.085	0.085	0.107	0.018
SalvageLogged	Logged forest	Mammal	Cantor's roundleaf bat	Hipposideros galeritus	0.0947351	NA	1	Flying Insectivore	Data	Harp traps	8.5	Mammal1_<10 g	0.0863206	0.020034	0.256801	1	0	0	0	0	0	0.88	0.85	0.83	0.83	0.46	0.94	0.059	0.058	0.085	0.085	0.107	0.018
SalvageLogged	Logged forest	Mammal	Clear-winged woolly bat	Kerivoula pellucida	0.315784	NA	1	Flying Insectivore	Data	Harp traps	4.8	Mammal1_<10 g	0.185097	0.0431397	0.535677	1	0	0	0	0	0	0.88	0.85	0.83	0.83	0.46	0.94	0.059	0.058	0.085	0.085	0.107	0.018
SalvageLogged	Logged forest	Mammal	Collared mongoose	Herpestes semitorquatus	0.000666	NA	1	Terrestrial Carnivore	Data	Camera traps	1396.16	Mammal4_1000-10,000 g	0.0318095	0.00477334	0.134182	0.4	0.6	0	0	0	0	0.88	0.85	0.83	0.83	0.32	0.94	0.059	0.058	0.085	0.085	0.084	0.018
SalvageLogged	Logged forest	Mammal	Common palm civet	Paradoxurus hermaphroditus	4.7e-05	NA	1	Terrestrial Omivore	Data	Camera traps	3200	Mammal4_1000-10,000 g	0.0042959	0	0.0465169	0.5	0	0.5	0	0	0	0.88	0.85	0.83	0.83	0.32	0.94	0.059	0.058	0.085	0.085	0.084	0.018
SalvageLogged	Logged forest	Mammal	Creagh's horseshoe bat	Rhinolophus creaghi	0	NA	0	Flying Insectivore	Data	Harp traps	12	Mammal2_10-100 g	0	0	0	1	0	0	0	0	0	0.88	0.85	0.83	0.83	0.46	0.94	0.059	0.058	0.085	0.085	0.107	0.018
SalvageLogged	Logged forest	Mammal	Dayak roundleaf bat	Hipposideros dyacorum	2.11575	NA	1	Flying Insectivore	Data	Harp traps	7.5	Mammal1_<10 g	1.75027	0.407227	5.2033	1	0	0	0	0	0	0.88	0.85	0.83	0.83	0.46	0.94	0.059	0.058	0.085	0.085	0.107	0.018
SalvageLogged	Logged forest	Mammal	Diadem leaf-nosed bat	Hipposideros diadema	0	NA	0	Flying Insectivore	Data	Harp traps	47	Mammal2_10-100 g	0	0	0	1	0	0	0	0	0	0.88	0.85	0.83	0.83	0.46	0.94	0.059	0.058	0.085	0.085	0.107	0.018
SalvageLogged	Logged forest	Mammal	Domestic dog	Canis familiaris	5.26e-05	NA	1	Terrestrial Carnivore	Data	Camera traps	4000	Mammal4_1000-10,000 g	0.00574027	0	0.0451072	0	1	0	0	0	0	0.88	0.85	0.83	0.83	0.32	0.94	0.059	0.058	0.085	0.085	0.084	0.018
SalvageLogged	Logged forest	Mammal	Dusky leaf-nosed bat	Hipposideros ater	0	NA	0	Flying Insectivore	Data	Harp traps	7.5	Mammal1_<10 g	0	0	0	1	0	0	0	0	0	0.88	0.85	0.83	0.83	0.46	0.94	0.059	0.058	0.085	0.085	0.107	0.018
SalvageLogged	Logged forest	Mammal	Fawn leaf-nosed bat	Hipposideros cervinus	3.85256	NA	1	Flying Insectivore	Data	Harp traps	10	Mammal2_10-100 g	3.97962	0.951606	11.922	1	0	0	0	0	0	0.88	0.85	0.83	0.83	0.46	0.94	0.059	0.058	0.085	0.085	0.107	0.018
SalvageLogged	Logged forest	Mammal	Francis's woolly bat	Rhinolophus francisi	0	NA	0	Flying Insectivore	Data	Harp traps	22	Mammal2_10-100 g	0	0	0	1	0	0	0	0	0	0.88	0.85	0.83	0.83	0.46	0.94	0.059	0.058	0.085	0.085	0.107	0.018
SalvageLogged	Logged forest	Mammal	Gilded tube-nosed bat	Murina rozendaali	0.0947351	NA	1	Flying Insectivore	Data	Harp traps	10	Mammal2_10-100 g	0.0978595	0.0233981	0.288646	1	0	0	0	0	0	0.88	0.85	0.83	0.83	0.46	0.94	0.059	0.058	0.085	0.085	0.107	0.018
SalvageLogged	Logged forest	Mammal	Greater mouse-deer	Tragulus napu	0.0017	NA	1	Terrestrial Frugivore / Granivore	Data	Camera traps	4791.22	Mammal4_1000-10,000 g	0.392435	0.0782648	1.3991	0	0	0.5	0	0.5	0	0.88	0.85	0.83	0.83	0.32	0.94	0.059	0.058	0.085	0.085	0.084	0.018
SalvageLogged	Logged forest	Mammal	Groove-toothed bat	Phoniscus atrox	0.0631567	NA	1	Flying Insectivore	Data	Harp traps	6.5	Mammal1_<10 g	0.0467822	0.0111466	0.136362	1	0	0	0	0	0	0.88	0.85	0.83	0.83	0.46	0.94	0.059	0.058	0.085	0.085	0.107	0.018
SalvageLogged	Logged forest	Mammal	Hardwicke's woolly bat	Kerivoula hardwickii	3.03152	NA	1	Flying Insectivore	Data	Harp traps	4.2	Mammal1_<10 g	1.60288	0.379252	4.58079	1	0	0	0	0	0	0.88	0.85	0.83	0.83	0.46	0.94	0.059	0.058	0.085	0.085	0.107	0.018
SalvageLogged	Logged forest	Mammal	Horsfield's bat	Myotis horsefieldi	0	NA	0	Flying Insectivore	Data	Harp traps	6.5	Mammal1_<10 g	0	0	0	1	0	0	0	0	0	0.88	0.85	0.83	0.83	0.46	0.94	0.059	0.058	0.085	0.085	0.107	0.018
SalvageLogged	Logged forest	Mammal	Hose's civet	Diplogale hosei	0	NA	0	Terrestrial Omivore	Data	Camera traps	1500	Mammal4_1000-10,000 g	0	0	0	0.3	0.4	0.3	0	0	0	0.88	0.85	0.83	0.83	0.32	0.94	0.059	0.058	0.085	0.085	0.084	0.018
SalvageLogged	Logged forest	Mammal	Least woolly bat	Kerivoula minuta	0	NA	0	Flying Insectivore	Data	Harp traps	2	Mammal1_<10 g	0	0	0	1	0	0	0	0	0	0.88	0.85	0.83	0.83	0.46	0.94	0.059	0.058	0.085	0.085	0.107	0.018
SalvageLogged	Logged forest	Mammal	Lesser hairy-winged bat	Harpiocephalus harpia	0.0315784	NA	1	Flying Insectivore	Data	Harp traps	21	Mammal2_10-100 g	0.0578409	0.0141146	0.163651	1	0	0	0	0	0	0.88	0.85	0.83	0.83	0.46	0.94	0.059	0.058	0.085	0.085	0.107	0.018
SalvageLogged	Logged forest	Mammal	Lesser mouse-deer	Tragulus kanchil	0.00972	NA	1	Terrestrial Frugivore / Granivore	Data	Camera traps	3000	Mammal4_1000-10,000 g	0.869963	0.219845	2.42163	0	0	1	0	0	0	0.88	0.85	0.83	0.83	0.32	0.94	0.059	0.058	0.085	0.085	0.084	0.018
SalvageLogged	Logged forest	Mammal	Lesser sheath-tailed bat	Emballanura monticola	0.694724	NA	1	Flying Insectivore	Data	Harp traps	6.5	Mammal1_<10 g	0.514605	0.12313	1.51677	1	0	0	0	0	0	0.88	0.85	0.83	0.83	0.46	0.94	0.059	0.058	0.085	0.085	0.107	0.018
SalvageLogged	Logged forest	Mammal	Little bent-wing bat	Miniopterus australis	0	NA	0	Flying Insectivore	Data	Harp traps	6	Mammal1_<10 g	0	0	0	1	0	0	0	0	0	0.88	0.85	0.83	0.83	0.46	0.94	0.059	0.058	0.085	0.085	0.107	0.018
SalvageLogged	Logged forest	Mammal	Long-tailed macaque	Macaca fascicularis	0.000196	NA	1	Arboreal Frugivore	Data	Camera traps	4579.66	Mammal4_1000-10,000 g	0.0236265	0.000569168	0.177995	0.5	0	0.5	0	0	0	0.88	0.85	0.83	0.83	0.32	0.94	0.059	0.058	0.085	0.085	0.084	0.018
SalvageLogged	Logged forest	Mammal	Long-tailed porcupine	Trichys fasciculata	0.00459	NA	1	Terrestrial Frugivore / Granivore	Data	Camera traps	4549.99	Mammal4_1000-10,000 g	0.566623	0.131215	1.67729	0	0	0.5	0.5	0	0	0.88	0.85	0.83	0.83	0.32	0.94	0.059	0.058	0.085	0.085	0.084	0.018
SalvageLogged	Logged forest	Mammal	Malay civet	Viverra tangalunga	0.0304645	NA	1	Terrestrial Carnivore	Data	Camera traps	7349.99	Mammal4_1000-10,000 g	5.30175	1.44338	14.1755	0.3	0.4	0.3	0	0	0	0.88	0.85	0.83	0.83	0.32	0.94	0.059	0.058	0.085	0.085	0.084	0.018
SalvageLogged	Logged forest	Mammal	Malay porcupine	Hystrix brachyura	0.0115391	NA	1	Terrestrial Frugivore / Granivore	Data	Camera traps	8000	Mammal4_1000-10,000 g	2.20219	0.590933	5.91084	0	0	0.5	0.5	0	0	0.88	0.85	0.83	0.83	0.32	0.94	0.059	0.058	0.085	0.085	0.084	0.018
SalvageLogged	Logged forest	Mammal	Malay weasel	Mustela nudipes	7.12e-05	NA	1	Terrestrial Carnivore	Data	Camera traps	570	Mammal3_100-1000 g	0.00170298	0	0.0197738	0.4	0.6	0	0	0	0	0.88	0.85	0.83	0.83	0.32	0.94	0.059	0.058	0.085	0.085	0.084	0.018
SalvageLogged	Logged forest	Mammal	Malayan slit-faced bat	Nycteris tragata	0.157892	NA	1	Flying Insectivore	Data	Harp traps	17	Mammal2_10-100 g	0.245674	0.0573048	0.741024	1	0	0	0	0	0	0.88	0.85	0.83	0.83	0.46	0.94	0.059	0.058	0.085	0.085	0.107	0.018
SalvageLogged	Logged forest	Mammal	Marbled cat	Pardofelis marmorata	0.000554	NA	1	Terrestrial Carnivore	Data	Camera traps	2828.34	Mammal4_1000-10,000 g	0.0462645	0.00742801	0.294263	0	1	0	0	0	0	0.88	0.85	0.83	0.83	0.32	0.94	0.059	0.058	0.085	0.085	0.084	0.018
SalvageLogged	Logged forest	Mammal	Masked palm civet	Paguma larvata	0.000375	NA	1	Arboreal Frugivore	Data	Camera traps	4300	Mammal4_1000-10,000 g	0.0438129	0.0102865	0.137618	0.2	0	0.8	0	0	0	0.88	0.85	0.83	0.83	0.32	0.94	0.059	0.058	0.085	0.085	0.084	0.018
SalvageLogged	Logged forest	Mammal	Moon rat	Echinosorex gymnura	2.24e-05	NA	1	Terrestrial Insectivore	Data	Camera traps	787.265	Mammal3_100-1000 g	0.000673202	0	0.00989811	1	0	0	0	0	0	0.88	0.85	0.83	0.83	0.32	0.94	0.059	0.058	0.085	0.085	0.084	0.018
SalvageLogged	Logged forest	Mammal	Oriental small-clawed otter	Aonyx cinereus	0.000476	NA	1	Terrestrial Carnivore	Data	Camera traps	3100	Mammal4_1000-10,000 g	0.0426672	0	0.294838	0	1	0	0	0	0	0.88	0.85	0.83	0.83	0.32	0.94	0.059	0.058	0.085	0.085	0.084	0.018
SalvageLogged	Logged forest	Mammal	Papillose woolly bat	Kerivoula papillosa	0.631567	NA	1	Flying Insectivore	Data	Harp traps	13	Mammal2_10-100 g	0.79887	0.183523	2.41538	1	0	0	0	0	0	0.88	0.85	0.83	0.83	0.46	0.94	0.059	0.058	0.085	0.085	0.107	0.018
SalvageLogged	Logged forest	Mammal	Pig-tailed macaque	Macaca nemestrina	0.0319287	NA	1	Arboreal Frugivore	Data	Camera traps	7845.39	Mammal4_1000-10,000 g	5.88866	1.62471	15.5523	0.333333	0	0.333333	0.333333	0	0	0.88	0.85	0.83	0.83	0.32	0.94	0.059	0.058	0.085	0.085	0.084	0.018
SalvageLogged	Logged forest	Mammal	Red muntjac	Muntiacus muntjak	0.0642645	NA	1	Terrestrial Herbivore	Data	Camera traps	17505.8	Mammal5_10^4-10^5 g	34.3753	8.80204	101.944	0	0	0.33333	0.33333	0.33333	0	0.88	0.85	0.83	0.83	0.32	0.94	0.059	0.058	0.085	0.085	0.084	0.018
SalvageLogged	Logged forest	Mammal	Ridley's bat	Myotis ridleyi	0.0947351	NA	1	Flying Insectivore	Data	Harp traps	5	Mammal1_<10 g	0.057307	0.0139744	0.167861	1	0	0	0	0	0	0.88	0.85	0.83	0.83	0.46	0.94	0.059	0.058	0.085	0.085	0.107	0.018
SalvageLogged	Logged forest	Mammal	Ridley's leaf-nosed bat	Hipposideros ridleyi	0.505254	NA	1	Flying Insectivore	Data	Harp traps	9.5	Mammal1_<10 g	0.501654	0.11714	1.4852	1	0	0	0	0	0	0.88	0.85	0.83	0.83	0.46	0.94	0.059	0.058	0.085	0.085	0.107	0.018
SalvageLogged	Logged forest	Mammal	Round-eared tube-nosed bat	Murina cyclotis	0.37894	NA	1	Flying Insectivore	Data	Harp traps	10	Mammal2_10-100 g	0.391438	0.0909168	1.13981	1	0	0	0	0	0	0.88	0.85	0.83	0.83	0.46	0.94	0.059	0.058	0.085	0.085	0.107	0.018
SalvageLogged	Logged forest	Mammal	Sambar deer	Rusa unicolor	0.0495897	NA	1	Terrestrial Herbivore	Data	Camera traps	177523	Mammal6_10^5-10^6 g	186.136	44.4027	598.968	0	0	0.5	0	0.5	0	0.88	0.85	0.83	0.83	0.32	0.94	0.059	0.058	0.085	0.085	0.084	0.018
SalvageLogged	Logged forest	Mammal	Short-tailed mongoose	Herpestes brachyurus	0.000438	NA	1	Terrestrial Carnivore	Data	Camera traps	1398.08	Mammal4_1000-10,000 g	0.020942	0.00352514	0.0852361	0.4	0.6	0	0	0	0	0.88	0.85	0.83	0.83	0.32	0.94	0.059	0.058	0.085	0.085	0.084	0.018
SalvageLogged	Logged forest	Mammal	Small woolly bat	Kerivoula intermedia	4.42097	NA	1	Flying Insectivore	Data	Harp traps	4.2	Mammal1_<10 g	2.33754	0.555532	6.80968	1	0	0	0	0	0	0.88	0.85	0.83	0.83	0.46	0.94	0.059	0.058	0.085	0.085	0.107	0.018
SalvageLogged	Logged forest	Mammal	Sun bear	Helarctos malayanus	0.0023	NA	1	Terrestrial Omivore	Data	Camera traps	57037.9	Mammal5_10^4-10^5 g	1.92885	0.490343	5.63076	0.5	0.3	0.2	0	0	0	0.88	0.85	0.83	0.83	0.32	0.94	0.059	0.058	0.085	0.085	0.084	0.018
SalvageLogged	Logged forest	Mammal	Sunda clouded leopard	Neofelis diardi	0.000361	NA	1	Terrestrial Carnivore	Data	Camera traps	15022.5	Mammal5_10^4-10^5 g	0.109423	0.0202974	0.545199	0	1	0	0	0	0	0.88	0.85	0.83	0.83	0.32	0.94	0.059	0.058	0.085	0.085	0.084	0.018
SalvageLogged	Logged forest	Mammal	Sunda leopard cat	Prionailurus javanensis	0.0018	NA	1	Terrestrial Carnivore	Data	Camera traps	2785.49	Mammal4_1000-10,000 g	0.148557	0.0330215	0.476565	0	1	0	0	0	0	0.88	0.85	0.83	0.83	0.32	0.94	0.059	0.058	0.085	0.085	0.084	0.018
SalvageLogged	Logged forest	Mammal	Sunda pangolin	Manis javanica	0.00107	NA	1	Terrestrial Insectivore	Data	Camera traps	4860.85	Mammal4_1000-10,000 g	0.131105	0.030974	0.405154	1	0	0	0	0	0	0.88	0.85	0.83	0.83	0.32	0.94	0.059	0.058	0.085	0.085	0.084	0.018
SalvageLogged	Logged forest	Mammal	Sunda stink badger	Mydaus javanensis	0.000776	NA	1	Terrestrial Insectivore	Data	Camera traps	2500	Mammal4_1000-10,000 g	0.0569067	0.0132028	0.174218	1	0	0	0	0	0	0.88	0.85	0.83	0.83	0.32	0.94	0.059	0.058	0.085	0.085	0.084	0.018
SalvageLogged	Logged forest	Mammal	Thick-spined porcupine	Hystrix crassispinis	0.000787	NA	1	Terrestrial Frugivore / Granivore	Data	Camera traps	4587.3	Mammal4_1000-10,000 g	0.0977673	0	0.958943	0	0	0.5	0.5	0	0	0.88	0.85	0.83	0.83	0.32	0.94	0.059	0.058	0.085	0.085	0.084	0.018
SalvageLogged	Logged forest	Mammal	Trefoil horseshoe bat	Rhinolophus trifoliatus	2.27364	NA	1	Flying Insectivore	Data	Harp traps	18	Mammal2_10-100 g	3.6973	0.882861	10.4126	1	0	0	0	0	0	0.88	0.85	0.83	0.83	0.46	0.94	0.059	0.058	0.085	0.085	0.107	0.018
SalvageLogged	Logged forest	Mammal	Tufted ground squirrel	Rheithrosciurus macrotis	3.79e-05	NA	1	Arboreal Frugivore	Data	Camera traps	1351.63	Mammal4_1000-10,000 g	0.00183299	0	0.0211041	0	0	0.5	0.5	0	0	0.88	0.85	0.83	0.83	0.32	0.94	0.059	0.058	0.085	0.085	0.084	0.018
SalvageLogged	Logged forest	Mammal	Wall-roosting mouse-eared bat	Myotis muricola	0.410519	NA	1	Flying Insectivore	Data	Harp traps	5	Mammal1_<10 g	0.248331	0.0580176	0.729525	1	0	0	0	0	0	0.88	0.85	0.83	0.83	0.46	0.94	0.059	0.058	0.085	0.085	0.107	0.018
SalvageLogged	Logged forest	Mammal	Woolly horseshoe bat	Rhinolophus luctus	1.6105	NA	1	Flying Insectivore	Data	Harp traps	37	Mammal2_10-100 g	4.56777	1.10984	13.2687	1	0	0	0	0	0	0.88	0.85	0.83	0.83	0.46	0.94	0.059	0.058	0.085	0.085	0.107	0.018
SalvageLogged	Logged forest	Mammal	Yellow muntjac	Muntiacus atherodes	0.00446	NA	1	Terrestrial Frugivore / Granivore	Data	Camera traps	18869.5	Mammal5_10^4-10^5 g	1.6509	0.340345	5.30919	0	0	0.5	0.5	0	0	0.88	0.85	0.83	0.83	0.32	0.94	0.059	0.058	0.085	0.085	0.084	0.018
SalvageLogged	Logged forest	Mammal	Yellow-throated marten	Martes flavigula	0.000666	NA	1	Terrestrial Carnivore	Data	Camera traps	2502.32	Mammal4_1000-10,000 g	0.0497375	0.0123983	0.147759	0.5	0.5	0	0	0	0	0.88	0.85	0.83	0.83	0.32	0.94	0.059	0.058	0.085	0.085	0.084	0.018
TwiceLogged	Logged forest	Bird	Arctic warbler	Phylloscopus borealis	0.180255	0.533492	0.111197	Arboreal Insectivore	Data	Point count	10	Bird2_10-32 g	0.436069	0.0204551	1.25352	1	0	0	0	0	0	0.76	0.76	0.67	0.8	0.76	0.9	0.0669104	0.0669104	0.146969	0.0793725	0.132	0.151046
TwiceLogged	Logged forest	Bird	Ashy tailorbird	Orthotomus ruficeps	3.54404	2.53974	0.91154	Arboreal Insectivore	Data	Point count	7	Bird1_<10 g	6.7248	0.596988	19.6099	1	0	0	0	0	0	0.76	0.76	0.67	0.8	0.76	0.9	0.0669104	0.0669104	0.146969	0.0793725	0.132	0.151046
TwiceLogged	Logged forest	Bird	Asian brown flycatcher	Muscicapa dauurica	0.175982	0.515638	0.11402	Arboreal Insectivore	Data	Point count	10	Bird2_10-32 g	0.425734	0.0163447	1.27266	1	0	0	0	0	0	0.76	0.76	0.67	0.8	0.76	0.9	0.0669104	0.0669104	0.146969	0.0793725	0.132	0.151046
TwiceLogged	Logged forest	Bird	Asian fairy bluebird	Irena puella	4.02795	2.80275	0.936288	Arboreal Frugivore	Data	Point count	60	Bird3_32-100 g	35.2294	2.97079	104.246	0.5	0	0.5	0	0	0	0.76	0.76	0.67	0.8	0.76	0.9	0.0669104	0.0669104	0.146969	0.0793725	0.132	0.151046
TwiceLogged	Logged forest	Bird	Asian glossy starling	Aplonis panayensis	0.170972	0.510466	0.111599	Arboreal Insectivore	Data	Point count	55	Bird3_32-100 g	1.40932	0.061657	4.37183	0.5	0	0.5	0	0	0	0.76	0.76	0.67	0.8	0.76	0.9	0.0669104	0.0669104	0.146969	0.0793725	0.132	0.151046
TwiceLogged	Logged forest	Bird	Asian paradise flycatcher	Terpsiphone paradisi	2.00638	1.78038	0.754171	Arboreal Insectivore	Data	Point count	20	Bird2_10-32 g	7.78185	0.459544	21.7983	1	0	0	0	0	0	0.76	0.76	0.67	0.8	0.76	0.9	0.0669104	0.0669104	0.146969	0.0793725	0.132	0.151046
TwiceLogged	Logged forest	Bird	Banded bay cuckoo	Cacomantis sonneratii	0.174687	0.511221	0.113243	Arboreal Insectivore	Data	Point count	31	Bird2_10-32 g	0.91316	0.0329203	2.65083	1	0	0	0	0	0	0.76	0.76	0.67	0.8	0.76	0.9	0.0669104	0.0669104	0.146969	0.0793725	0.132	0.151046
TwiceLogged	Logged forest	Bird	Banded broadbill	Eurylaimus javanicus	1.50134	1.55456	0.648144	Arboreal Insectivore	Data	Point count	80	Bird3_32-100 g	14.9676	0.772333	42.0138	1	0	0	0	0	0	0.76	0.76	0.67	0.8	0.76	0.9	0.0669104	0.0669104	0.146969	0.0793725	0.132	0.151046
TwiceLogged	Logged forest	Bird	Banded pitta	Pitta guajana	0.355783	0.692447	0.221323	Terrestrial Insectivore	Data	Point count	70	Bird3_32-100 g	3.23866	0.144061	9.19411	1	0	0	0	0	0	0.76	0.76	0.67	0.8	0.76	0.9	0.0669104	0.0669104	0.146969	0.0793725	0.132	0.151046
TwiceLogged	Logged forest	Bird	Barn swallow	Hirundo rustica	0.175323	0.517894	0.114127	Arboreal Insectivore	Data	Point count	22	Bird2_10-32 g	0.725602	0.0345627	2.14838	1	0	0	0	0	0	0.76	0.76	0.67	0.8	0.76	0.9	0.0669104	0.0669104	0.146969	0.0793725	0.132	0.151046
TwiceLogged	Logged forest	Bird	Bar-winged flycatcher-shrike	Hemipus picatus	0.557467	0.865987	0.329725	Arboreal Insectivore	Data	Point count	9	Bird1_<10 g	1.25524	0.0607417	3.73374	1	0	0	0	0	0	0.76	0.76	0.67	0.8	0.76	0.9	0.0669104	0.0669104	0.146969	0.0793725	0.132	0.151046
TwiceLogged	Logged forest	Bird	Black hornbill	Anthracoceros malayanus	0.359544	0.710984	0.219608	Arboreal Frugivore	Data	Point count	1050	Bird6_>1000 g	23.2861	1.02973	79.1838	0	0.1	0.6	0.3	0	0	0.78	0.78	0.63	0.75	0.44	0.94	0.0928655	0.0928655	0.168	0.139427	0.149923	0.106489
TwiceLogged	Logged forest	Bird	Black magpie	Platysmurus leucopterus	1.03053	1.22006	0.512592	Arboreal Insectivore	Data	Point count	200	Bird4_100-316 g	20.7861	1.10964	66.1595	0	0.1	0.7	0.2	0	0	0.76	0.76	0.67	0.8	0.76	0.9	0.0669104	0.0669104	0.146969	0.0793725	0.132	0.151046
TwiceLogged	Logged forest	Bird	Black-and-yellow broadbill	Eurylaimus ochromalus	0.358203	0.699803	0.225208	Arboreal Insectivore	Data	Point count	35	Bird3_32-100 g	2.0338	0.102526	6.05202	1	0	0	0	0	0	0.76	0.76	0.67	0.8	0.76	0.9	0.0669104	0.0669104	0.146969	0.0793725	0.132	0.151046
TwiceLogged	Logged forest	Bird	Black-bellied malkoha	Phaenicophaeus diardi	1.02661	1.19832	0.511726	Arboreal Insectivore	Data	Point count	70	Bird3_32-100 g	9.32235	0.538759	26.8866	0.9	0	0.1	0	0	0	0.78	0.78	0.63	0.75	0.44	0.94	0.0928655	0.0928655	0.168	0.139427	0.149923	0.106489
TwiceLogged	Logged forest	Bird	Black-capped babbler	Pellorneum capistratum	2.64871	2.08852	0.840487	Terrestrial Insectivore	Data	Point count	30	Bird2_10-32 g	13.5401	0.907758	38.8655	1	0	0	0	0	0	0.76	0.76	0.67	0.8	0.76	0.9	0.0669104	0.0669104	0.146969	0.0793725	0.132	0.151046
TwiceLogged	Logged forest	Bird	Black-headed bulbul	Pycnonotus atriceps	2.11707	1.9032	0.760181	Arboreal Omnivore	Data	Point count	35	Bird3_32-100 g	13.1505	0.803813	42.0903	0.3	0	0.7	0	0	0	0.76	0.76	0.67	0.8	0.76	0.9	0.0669104	0.0669104	0.146969	0.0793725	0.132	0.151046
TwiceLogged	Logged forest	Bird	Black-headed pitta	Pitta ussheri	1.01883	1.1863	0.509324	Terrestrial Insectivore	Data	Point count	65	Bird3_32-100 g	8.81788	0.434384	25.3307	1	0	0	0	0	0	0.76	0.76	0.67	0.8	0.76	0.9	0.0669104	0.0669104	0.146969	0.0793725	0.132	0.151046
TwiceLogged	Logged forest	Bird	Black-naped monarch	Hypothymis azurea	3.82223	2.56112	0.91564	Arboreal Insectivore	Data	Point count	12	Bird2_10-32 g	10.4691	0.807621	30.0047	1	0	0	0	0	0	0.76	0.76	0.67	0.8	0.76	0.9	0.0669104	0.0669104	0.146969	0.0793725	0.132	0.151046
TwiceLogged	Logged forest	Bird	Black-throated babbler	Stachyris nigricollis	0.355544	0.6974	0.223261	Arboreal Insectivore	Data	Point count	25	Bird2_10-32 g	1.60531	0.0771872	4.66078	0.9	0.1	0	0	0	0	0.76	0.76	0.67	0.8	0.76	0.9	0.0669104	0.0669104	0.146969	0.0793725	0.132	0.151046
TwiceLogged	Logged forest	Bird	Black-winged flycatcher-shrike	Hemipus hirundinaceus	1.24599	1.35721	0.582887	Arboreal Insectivore	Data	Point count	13	Bird2_10-32 g	3.60395	0.203575	10.6418	1	0	0	0	0	0	0.76	0.76	0.67	0.8	0.76	0.9	0.0669104	0.0669104	0.146969	0.0793725	0.132	0.151046
TwiceLogged	Logged forest	Bird	Blue-banded kingfisher	Alcedo euryzona	0.367736	0.730736	0.221573	Arboreal Omnivore	Data	Point count	44	Bird3_32-100 g	2.37747	0.109337	7.01619	0	1	0	0	0	0	0.78	0.78	0.63	0.75	0.44	0.94	0.0928655	0.0928655	0.168	0.139427	0.149923	0.106489
TwiceLogged	Logged forest	Bird	Blue-crowned hanging parrot	Loriculus galgulus	2.6742	2.14782	0.838683	Arboreal Frugivore	Data	Point count	28	Bird2_10-32 g	15.7344	1.14333	57.0993	0	0	1	0	0	0	0.78	0.78	0.63	0.75	0.44	0.94	0.0928655	0.0928655	0.168	0.139427	0.149923	0.106489
TwiceLogged	Logged forest	Bird	Blue-eared barbet	Megalaima australis	2.76152	2.12639	0.845399	Arboreal Frugivore	Data	Point count	35	Bird3_32-100 g	18.4919	1.30987	60.2291	0.2	0.1	0.7	0	0	0	0.64	0.78	0.63	0.75	0.61	0.94	0.0928655	0.0928655	0.168	0.139427	0.0831384	0.106489
TwiceLogged	Logged forest	Bird	Blue-eared kingfisher	Alcedo meninting	0.173949	0.518252	0.114502	Arboreal Omnivore	Data	Point count	28	Bird2_10-32 g	0.826653	0.0332456	2.40212	0	1	0	0	0	0	0.78	0.78	0.63	0.75	0.44	0.94	0.0928655	0.0928655	0.168	0.139427	0.149923	0.106489
TwiceLogged	Logged forest	Bird	Blue-headed pitta	Pitta baudii	1.02917	1.19938	0.514629	Terrestrial Insectivore	Data	Point count	72	Bird3_32-100 g	9.54991	0.487223	27.7633	0.9	0.1	0	0	0	0	0.76	0.76	0.67	0.8	0.76	0.9	0.0669104	0.0669104	0.146969	0.0793725	0.132	0.151046
TwiceLogged	Logged forest	Bird	Blue-tailed bee-eater	Merops philippinus	0.361396	0.70503	0.22544	Arboreal Insectivore	Data	Point count	38	Bird3_32-100 g	2.11448	0.0960222	6.4531	0.9	0.1	0	0	0	0	0.78	0.78	0.63	0.75	0.44	0.94	0.0928655	0.0928655	0.168	0.139427	0.149923	0.106489
TwiceLogged	Logged forest	Bird	Bold-striped tit-babbler	Macronous bornensis	1.04785	1.19693	0.520675	Arboreal Insectivore	Data	Point count	14	Bird2_10-32 g	3.18773	0.183494	9.34502	1	0	0	0	0	0	0.76	0.76	0.67	0.8	0.76	0.9	0.0669104	0.0669104	0.146969	0.0793725	0.132	0.151046
TwiceLogged	Logged forest	Bird	Bornean blue flycatcher	Cyornis superbus	1.00998	1.19708	0.50844	Arboreal Insectivore	Data	Point count	18	Bird2_10-32 g	3.64604	0.193711	10.6558	1	0	0	0	0	0	0.76	0.76	0.67	0.8	0.76	0.9	0.0669104	0.0669104	0.146969	0.0793725	0.132	0.151046
TwiceLogged	Logged forest	Bird	Bornean bristlehead	Pityriasis gymnocephala	0.365918	0.708021	0.222904	Arboreal Insectivore	Data	Point count	130	Bird4_100-316 g	5.55491	0.248812	17.4591	0.2	0.1	0.7	0	0	0	0.76	0.76	0.67	0.8	0.76	0.9	0.0669104	0.0669104	0.146969	0.0793725	0.132	0.151046
TwiceLogged	Logged forest	Bird	Bornean wren-babbler	Ptilocichla leucogrammica	0.178891	0.521084	0.110867	Terrestrial Insectivore	Data	Point count	40	Bird3_32-100 g	1.1124	0.0455644	3.18929	1	0	0	0	0	0	0.76	0.76	0.67	0.8	0.76	0.9	0.0669104	0.0669104	0.146969	0.0793725	0.132	0.151046
TwiceLogged	Logged forest	Bird	Brown barbet	Calorhamphus fuliginosus	0.793375	1.02702	0.42666	Arboreal Omnivore	Data	Point count	42	Bird3_32-100 g	6.12368	0.319722	20.6488	0.3	0	0.7	0	0	0	0.64	0.78	0.63	0.75	0.61	0.94	0.0928655	0.0928655	0.168	0.139427	0.0831384	0.106489
TwiceLogged	Logged forest	Bird	Brown fulvetta	Alcippe brunneicauda	3.74388	2.61054	0.902958	Arboreal Omnivore	Data	Point count	15	Bird2_10-32 g	11.9374	0.973623	34.1142	1	0	0	0	0	0	0.76	0.76	0.67	0.8	0.76	0.9	0.0669104	0.0669104	0.146969	0.0793725	0.132	0.151046
TwiceLogged	Logged forest	Bird	Brown-throated sunbird	Anthreptes malacensis	0.171892	0.514096	0.110322	Nectivore	Data	Point count	12	Bird2_10-32 g	0.439517	0.0189183	1.42314	0.2	0	0.2	0	0	0.6	0.76	0.76	0.67	0.8	0.76	0.9	0.0669104	0.0669104	0.146969	0.0793725	0.132	0.151046
TwiceLogged	Logged forest	Bird	Buff-rumped woodpecker	Meiglyptes tristis	0.79683	1.06246	0.423892	Arboreal Insectivore	Data	Point count	40	Bird3_32-100 g	5.88397	0.30918	17.6183	1	0	0	0	0	0	0.64	0.78	0.63	0.75	0.61	0.94	0.0928655	0.0928655	0.168	0.139427	0.0831384	0.106489
TwiceLogged	Logged forest	Bird	Buff-vented bulbul	Iole olivacea	1.8045	1.6419	0.718546	Arboreal Frugivore	Data	Point count	25	Bird2_10-32 g	8.91358	0.53068	27.1234	0.3	0	0.7	0	0	0	0.76	0.76	0.67	0.8	0.76	0.9	0.0669104	0.0669104	0.146969	0.0793725	0.132	0.151046
TwiceLogged	Logged forest	Bird	Bushy-crested hornbill	Anorrhinus galeritus	0.173858	0.513476	0.116261	Arboreal Frugivore	Data	Point count	1200	Bird6_>1000 g	12.7123	0.609444	43.2049	0.1	0.1	0.8	0	0	0	0.78	0.78	0.63	0.75	0.44	0.94	0.0928655	0.0928655	0.168	0.139427	0.149923	0.106489
TwiceLogged	Logged forest	Bird	Chestnut munia	Lonchura atricapilla	0.175801	0.515922	0.111439	Terrestrial Granivore	Data	Point count	12	Bird2_10-32 g	0.457441	0.019842	1.36296	0	0	0	1	0	0	0.76	0.76	0.67	0.8	0.76	0.9	0.0669104	0.0669104	0.146969	0.0793725	0.132	0.151046
TwiceLogged	Logged forest	Bird	Chestnut-backed scimitar babbler	Pomatorhinus montanus	1.2224	1.31626	0.587397	Arboreal Insectivore	Data	Point count	20	Bird2_10-32 g	4.74115	0.270897	13.5506	1	0	0	0	0	0	0.76	0.76	0.67	0.8	0.76	0.9	0.0669104	0.0669104	0.146969	0.0793725	0.132	0.151046
TwiceLogged	Logged forest	Bird	Chestnut-breasted malkoha	Phaenicophaeus curvirostris	1.00162	1.17723	0.507314	Arboreal Insectivore	Data	Point count	180	Bird4_100-316 g	17.3041	0.833676	51.4759	0.9	0	0.1	0	0	0	0.78	0.78	0.63	0.75	0.44	0.94	0.0928655	0.0928655	0.168	0.139427	0.149923	0.106489
TwiceLogged	Logged forest	Bird	Chestnut-naped forktail	Enicurus ruficapillus	0.559285	0.881884	0.32317	Arboreal Omnivore	Data	Point count	27	Bird2_10-32 g	2.6611	0.108728	7.89918	1	0	0	0	0	0	0.76	0.76	0.67	0.8	0.76	0.9	0.0669104	0.0669104	0.146969	0.0793725	0.132	0.151046
TwiceLogged	Logged forest	Bird	Chestnut-necklaced partridge	Arborophila charltonii	1.00197	1.19945	0.507797	Terrestrial Omivore	Data	Point count	275	Bird4_100-316 g	26.6771	1.43887	93.2543	0.6	0	0.2	0.2	0	0	0.7	0.7	0.57	0.65	0.42	0.94	0.169741	0.169741	0.19799	0.182	0.122589	0.106489
TwiceLogged	Logged forest	Bird	Chestnut-rumped babbler	Stachyris maculata	5.25328	3.27487	0.969975	Arboreal Insectivore	Data	Point count	30	Bird2_10-32 g	26.8546	2.39343	75.6465	1	0	0	0	0	0	0.76	0.76	0.67	0.8	0.76	0.9	0.0669104	0.0669104	0.146969	0.0793725	0.132	0.151046
TwiceLogged	Logged forest	Bird	Chestnut-winged babbler	Stachyris erythroptera	6.43298	3.76557	0.977789	Arboreal Insectivore	Data	Point count	12	Bird2_10-32 g	17.6199	1.48437	48.8501	1	0	0	0	0	0	0.76	0.76	0.67	0.8	0.76	0.9	0.0669104	0.0669104	0.146969	0.0793725	0.132	0.151046
TwiceLogged	Logged forest	Bird	Collared kingfisher	Todiramphus chloris	0.171937	0.513201	0.112725	Arboreal Omnivore	Data	Point count	80	Bird3_32-100 g	1.67018	0.0706482	4.95302	0.3	0.7	0	0	0	0	0.78	0.78	0.63	0.75	0.44	0.94	0.0928655	0.0928655	0.168	0.139427	0.149923	0.106489
TwiceLogged	Logged forest	Bird	Cream-vented bulbul	Pycnonotus simplex	1.02818	1.20825	0.512619	Arboreal Omnivore	Data	Point count	29	Bird2_10-32 g	5.61902	0.317601	17.5626	0.3	0	0.7	0	0	0	0.76	0.76	0.67	0.8	0.76	0.9	0.0669104	0.0669104	0.146969	0.0793725	0.132	0.151046
TwiceLogged	Logged forest	Bird	Crested jay	Platylophus galericulatus	0.82052	1.07084	0.421034	Arboreal Omnivore	Data	Point count	100	Bird4_100-316 g	9.9064	0.499272	29.6607	0.7	0	0.3	0	0	0	0.76	0.76	0.67	0.8	0.76	0.9	0.0669104	0.0669104	0.146969	0.0793725	0.132	0.151046
TwiceLogged	Logged forest	Bird	Crested serpent-eagle	Spilornis cheela	0.176039	0.528718	0.113725	Raptor	Data	Point count	800	Bird5_316-1000 g	7.80337	0.355219	22.7991	0	1	0	0	0	0	0.82	0.82	0.63	0.75	0.44	0.94	0.0797371	0.0797371	0.168	0.139427	0.149923	0.106489
TwiceLogged	Logged forest	Bird	Crimson sunbird	Aethopyga siparaja	1.48769	1.51042	0.649305	Nectivore	Data	Point count	6	Bird1_<10 g	2.25943	0.125635	7.10632	0.1	0	0.1	0	0	0.8	0.76	0.76	0.67	0.8	0.76	0.9	0.0669104	0.0669104	0.146969	0.0793725	0.132	0.151046
TwiceLogged	Logged forest	Bird	Dark-necked tailorbird	Orthotomus atrogularis	2.46162	1.96392	0.817481	Arboreal Insectivore	Data	Point count	7	Bird1_<10 g	4.6709	0.309138	13.3416	1	0	0	0	0	0	0.76	0.76	0.67	0.8	0.76	0.9	0.0669104	0.0669104	0.146969	0.0793725	0.132	0.151046
TwiceLogged	Logged forest	Bird	Dark-throated oriole	Oriolus xanthonotus	0.771571	1.01484	0.426705	Arboreal Insectivore	Data	Point count	42	Bird3_32-100 g	5.02657	0.260633	14.6505	0.9	0	0.1	0	0	0	0.76	0.76	0.67	0.8	0.76	0.9	0.0669104	0.0669104	0.146969	0.0793725	0.132	0.151046
TwiceLogged	Logged forest	Bird	Diards trogon	Harpactes diardii	2.04181	1.7945	0.759976	Arboreal Insectivore	Data	Point count	101	Bird4_100-316 g	23.2458	1.56922	67.3803	1	0	0	0	0	0	0.78	0.78	0.63	0.75	0.44	0.94	0.0928655	0.0928655	0.168	0.139427	0.149923	0.106489
TwiceLogged	Logged forest	Bird	Dusky broadbill	Corydon sumatranus	1.26312	1.36695	0.577323	Arboreal Insectivore	Data	Point count	140	Bird4_100-316 g	18.4343	1.04539	52.2126	1	0	0	0	0	0	0.76	0.76	0.67	0.8	0.76	0.9	0.0669104	0.0669104	0.146969	0.0793725	0.132	0.151046
TwiceLogged	Logged forest	Bird	Dusky munia	Lonchura fuscans	0.177619	0.529553	0.114529	Terrestrial Granivore	Data	Point count	10	Bird2_10-32 g	0.408207	0.0193319	1.25009	0	0	0	1	0	0	0.76	0.76	0.67	0.8	0.76	0.9	0.0669104	0.0669104	0.146969	0.0793725	0.132	0.151046
TwiceLogged	Logged forest	Bird	Emerald dove	Chalcophaps indica	2.04747	1.97529	0.754055	Terrestrial Granivore	Data	Point count	130	Bird4_100-316 g	28.4106	1.60367	82.371	0	0	0	1	0	0	0.78	0.78	0.63	0.76	0.44	0.94	0.0928655	0.0928655	0.168	0.054	0.149923	0.106489
TwiceLogged	Logged forest	Bird	Ferruginous babbler	Trichastoma bicolor	6.14327	3.72449	0.983031	Arboreal Insectivore	Data	Point count	30	Bird2_10-32 g	31.4042	3.27105	86.7755	1	0	0	0	0	0	0.76	0.76	0.67	0.8	0.76	0.9	0.0669104	0.0669104	0.146969	0.0793725	0.132	0.151046
TwiceLogged	Logged forest	Bird	Fiery minivet	Pericrocotus igneus	0.178187	0.523019	0.112564	Arboreal Insectivore	Data	Point count	15	Bird2_10-32 g	0.568149	0.025719	1.69825	1	0	0	0	0	0	0.76	0.76	0.67	0.8	0.76	0.9	0.0669104	0.0669104	0.146969	0.0793725	0.132	0.151046
TwiceLogged	Logged forest	Bird	Finschs bulbul	Alophoixus finschii	0.804158	1.05668	0.423222	Arboreal Omnivore	Data	Point count	23	Bird2_10-32 g	3.75298	0.205552	11.7536	0.3	0	0.7	0	0	0	0.76	0.76	0.67	0.8	0.76	0.9	0.0669104	0.0669104	0.146969	0.0793725	0.132	0.151046
TwiceLogged	Logged forest	Bird	Fluffy-backed tit-babbler	Macronous ptilosus	5.34059	3.39967	0.969716	Arboreal Insectivore	Data	Point count	25	Bird2_10-32 g	24.1132	2.14435	68.4728	1	0	0	0	0	0	0.76	0.76	0.67	0.8	0.76	0.9	0.0669104	0.0669104	0.146969	0.0793725	0.132	0.151046
TwiceLogged	Logged forest	Bird	Glossy swiftlet	Collocalia esculenta	0.180777	0.529487	0.11059	Arboreal Insectivore	Data	Point count	7	Bird1_<10 g	0.334229	0.0140756	0.98188	1	0	0	0	0	0	0.78	0.78	0.63	0.75	0.44	0.94	0.0928655	0.0928655	0.168	0.139427	0.149923	0.106489
TwiceLogged	Logged forest	Bird	Golden-bellied gerygone	Gerygone sulphurea	0.356783	0.697277	0.218063	Arboreal Insectivore	Data	Point count	8	Bird1_<10 g	0.741441	0.0330217	2.22495	1	0	0	0	0	0	0.76	0.76	0.67	0.8	0.76	0.9	0.0669104	0.0669104	0.146969	0.0793725	0.132	0.151046
TwiceLogged	Logged forest	Bird	Golden-whiskered barbet	Megalaima chrysopogon	0.99314	1.17739	0.510306	Arboreal Insectivore	Data	Point count	160	Bird4_100-316 g	19.0597	1.01399	63.2037	0.3	0	0.7	0	0	0	0.64	0.78	0.63	0.75	0.61	0.94	0.0928655	0.0928655	0.168	0.139427	0.0831384	0.106489
TwiceLogged	Logged forest	Bird	Greater coucal	Centropus sinensis	0.35801	0.706533	0.220921	Terrestrial Insectivore	Data	Point count	230	Bird4_100-316 g	6.65266	0.315343	19.9503	0.6	0	0	0	0	0.4	0.78	0.78	0.63	0.75	0.44	0.94	0.0928655	0.0928655	0.168	0.139427	0.149923	0.106489
TwiceLogged	Logged forest	Bird	Greater green leafbird	Chloropsis sonnerati	0.352647	0.695269	0.223083	Arboreal Frugivore	Data	Point count	45	Bird3_32-100 g	2.63133	0.135373	8.44962	0.2	0	0.8	0	0	0	0.76	0.76	0.67	0.8	0.76	0.9	0.0669104	0.0669104	0.146969	0.0793725	0.132	0.151046
TwiceLogged	Logged forest	Bird	Greater racquet-tailed drongo	Dicrurus paradiseus	1.53112	1.52506	0.64977	Arboreal Insectivore	Data	Point count	105	Bird4_100-316 g	18.3699	0.982586	52.4657	1	0	0	0	0	0	0.76	0.76	0.67	0.8	0.76	0.9	0.0669104	0.0669104	0.146969	0.0793725	0.132	0.151046
TwiceLogged	Logged forest	Bird	Green broadbill	Calyptomena viridis	1.76464	1.69105	0.709517	Arboreal Frugivore	Data	Point count	60	Bird3_32-100 g	15.2397	0.890433	45.9932	0.6	0	0.4	0	0	0	0.76	0.76	0.67	0.8	0.76	0.9	0.0669104	0.0669104	0.146969	0.0793725	0.132	0.151046
TwiceLogged	Logged forest	Bird	Green iora	Aegithina viridissima	3.39825	2.39096	0.894447	Arboreal Insectivore	Data	Point count	12	Bird2_10-32 g	9.30779	0.746978	27.0332	1	0	0	0	0	0	0.76	0.76	0.67	0.8	0.76	0.9	0.0669104	0.0669104	0.146969	0.0793725	0.132	0.151046
TwiceLogged	Logged forest	Bird	Grey-and-buff woodpecker	Hemicircus concretus	0.358953	0.700095	0.222341	Arboreal Insectivore	Data	Point count	30	Bird2_10-32 g	2.17901	0.0874826	6.67985	1	0	0	0	0	0	0.64	0.78	0.63	0.75	0.61	0.94	0.0928655	0.0928655	0.168	0.139427	0.0831384	0.106489
TwiceLogged	Logged forest	Bird	Grey-cheeked bulbul	Alophoixus bres	2.54747	2.0467	0.831717	Arboreal Omnivore	Data	Point count	48	Bird3_32-100 g	19.3806	1.38528	59.4094	0.4	0	0.6	0	0	0	0.76	0.76	0.67	0.8	0.76	0.9	0.0669104	0.0669104	0.146969	0.0793725	0.132	0.151046
TwiceLogged	Logged forest	Bird	Grey-chested jungle-flycatcher	Rhinomyias umbratilis	1.77411	1.62111	0.711133	Arboreal Insectivore	Data	Point count	18	Bird2_10-32 g	6.40456	0.406709	18.1839	1	0	0	0	0	0	0.76	0.76	0.67	0.8	0.76	0.9	0.0669104	0.0669104	0.146969	0.0793725	0.132	0.151046
TwiceLogged	Logged forest	Bird	Grey-headed babbler	Stachyris poliocephala	3.6244	2.49298	0.918471	Arboreal Insectivore	Data	Point count	25	Bird2_10-32 g	16.3645	1.33597	46.5645	1	0	0	0	0	0	0.76	0.76	0.67	0.8	0.76	0.9	0.0669104	0.0669104	0.146969	0.0793725	0.132	0.151046
TwiceLogged	Logged forest	Bird	Grey-headed canary-flycatcher	Culicicapa ceylonensis	0.624597	0.903836	0.353374	Arboreal Insectivore	Data	Point count	8	Bird1_<10 g	1.29799	0.0665446	3.747	1	0	0	0	0	0	0.76	0.76	0.67	0.8	0.76	0.9	0.0669104	0.0669104	0.146969	0.0793725	0.132	0.151046
TwiceLogged	Logged forest	Bird	Hairy-backed bulbul	Tricholestes criniger	5.47398	3.4913	0.97528	Arboreal Omnivore	Data	Point count	18	Bird2_10-32 g	21.8847	1.84991	68.2636	0.2	0	0.8	0	0	0	0.76	0.76	0.67	0.8	0.76	0.9	0.0669104	0.0669104	0.146969	0.0793725	0.132	0.151046
TwiceLogged	Logged forest	Bird	Helmeted hornbill	Rhinoplax vigil	0.556467	0.861967	0.325287	Arboreal Frugivore	Data	Point count	2800	Bird6_>1000 g	71.0049	3.47195	239.712	0.1	0.2	0.7	0	0	0	0.78	0.78	0.63	0.75	0.44	0.94	0.0928655	0.0928655	0.168	0.139427	0.149923	0.106489
TwiceLogged	Logged forest	Bird	Hill myna	Gracula religiosa	1.2531	1.35548	0.579698	Arboreal Frugivore	Data	Point count	200	Bird4_100-316 g	26.4481	1.65619	86.1992	0	0	1	0	0	0	0.76	0.76	0.67	0.8	0.76	0.9	0.0669104	0.0669104	0.146969	0.0793725	0.132	0.151046
TwiceLogged	Logged forest	Bird	Hooded pitta	Pitta sordida	0.171971	0.508399	0.117565	Terrestrial Insectivore	Data	Point count	60	Bird3_32-100 g	1.40944	0.0633311	4.08391	1	0	0	0	0	0	0.76	0.76	0.67	0.8	0.76	0.9	0.0669104	0.0669104	0.146969	0.0793725	0.132	0.151046
TwiceLogged	Logged forest	Bird	Horsfields babbler	Malacocincla sepiaria	1.23348	1.33197	0.58311	Terrestrial Insectivore	Data	Point count	30	Bird2_10-32 g	6.30551	0.305984	18.2687	1	0	0	0	0	0	0.76	0.76	0.67	0.8	0.76	0.9	0.0669104	0.0669104	0.146969	0.0793725	0.132	0.151046
TwiceLogged	Logged forest	Bird	Large woodshrike	Tephrodornis gularis	0.173778	0.519341	0.113118	Arboreal Insectivore	Data	Point count	38	Bird3_32-100 g	1.04351	0.0471541	3.03893	1	0	0	0	0	0	0.76	0.76	0.67	0.8	0.76	0.9	0.0669104	0.0669104	0.146969	0.0793725	0.132	0.151046
TwiceLogged	Logged forest	Bird	Lesser coucal	Centropus bengalensis	0.169642	0.506804	0.111322	Terrestrial Insectivore	Data	Point count	140	Bird4_100-316 g	2.41232	0.104928	7.14297	0.8	0.2	0	0	0	0	0.78	0.78	0.63	0.75	0.44	0.94	0.0928655	0.0928655	0.168	0.139427	0.149923	0.106489
TwiceLogged	Logged forest	Bird	Lesser green leafbird	Chloropsis cyanopogon	1.77623	1.66375	0.708918	Arboreal Frugivore	Data	Point count	21	Bird2_10-32 g	7.12196	0.419376	20.1744	1	0	0	0	0	0	0.76	0.76	0.67	0.8	0.76	0.9	0.0669104	0.0669104	0.146969	0.0793725	0.132	0.151046
TwiceLogged	Logged forest	Bird	Little spiderhunter	Arachnothera longirostra	15.368	7.71285	0.999839	Nectivore	Data	Point count	12	Bird2_10-32 g	36.8546	4.51837	112.374	0.2	0	0	0	0	0.8	0.76	0.76	0.67	0.8	0.76	0.9	0.0669104	0.0669104	0.146969	0.0793725	0.132	0.151046
TwiceLogged	Logged forest	Bird	Long-tailed parakeet	Psittacula longicauda	0.176278	0.521152	0.112394	Arboreal Frugivore	Data	Point count	175	Bird4_100-316 g	3.54336	0.174983	12.5004	0.1	0	0.9	0	0	0	0.78	0.78	0.63	0.75	0.44	0.94	0.0928655	0.0928655	0.168	0.139427	0.149923	0.106489
TwiceLogged	Logged forest	Bird	Malaysian blue flycatcher	Cyornis turcosus	0.179516	0.532506	0.114296	Arboreal Insectivore	Data	Point count	12	Bird2_10-32 g	0.491694	0.0221021	1.44801	1	0	0	0	0	0	0.76	0.76	0.67	0.8	0.76	0.9	0.0669104	0.0669104	0.146969	0.0793725	0.132	0.151046
TwiceLogged	Logged forest	Bird	Maroon woodpecker	Blythipicus rubiginosus	0.769969	1.03792	0.423972	Arboreal Insectivore	Data	Point count	80	Bird3_32-100 g	9.11548	0.458654	27.2221	1	0	0	0	0	0	0.64	0.78	0.63	0.75	0.61	0.94	0.0928655	0.0928655	0.168	0.139427	0.0831384	0.106489
TwiceLogged	Logged forest	Bird	Maroon-breasted philentoma	Philentoma pyrhoptera	1.24165	1.38739	0.578109	Arboreal Insectivore	Data	Point count	32	Bird3_32-100 g	6.63246	0.343539	19.1176	1	0	0	0	0	0	0.76	0.76	0.67	0.8	0.76	0.9	0.0669104	0.0669104	0.146969	0.0793725	0.132	0.151046
TwiceLogged	Logged forest	Bird	Moustached babbler	Malacopteron magnirostre	1.26892	1.36487	0.589379	Arboreal Insectivore	Data	Point count	23	Bird2_10-32 g	5.41301	0.35552	15.6358	1	0	0	0	0	0	0.76	0.76	0.67	0.8	0.76	0.9	0.0669104	0.0669104	0.146969	0.0793725	0.132	0.151046
TwiceLogged	Logged forest	Bird	Nest swiftlet sp.	Aerodramus sp.	0.345591	0.68062	0.219778	Arboreal Insectivore	Data	Point count	13	Bird2_10-32 g	0.973968	0.0487671	2.90395	1	0	0	0	0	0	0.78	0.78	0.63	0.75	0.44	0.94	0.0928655	0.0928655	0.168	0.139427	0.149923	0.106489
TwiceLogged	Logged forest	Bird	Olive-backed woodpecker	Dinopium rafflesii	0.17746	0.528169	0.113269	Arboreal Insectivore	Data	Point count	70	Bird3_32-100 g	1.91829	0.082586	5.91573	1	0	0	0	0	0	0.64	0.78	0.63	0.75	0.61	0.94	0.0928655	0.0928655	0.168	0.139427	0.0831384	0.106489
TwiceLogged	Logged forest	Bird	Olive-winged bulbul	Pycnonotus plumosus	0.167052	0.498799	0.111778	Arboreal Omnivore	Data	Point count	30	Bird2_10-32 g	0.956055	0.0397587	3.19973	0.11	0	0.89	0	0	0	0.76	0.76	0.67	0.8	0.76	0.9	0.0669104	0.0669104	0.146969	0.0793725	0.132	0.151046
TwiceLogged	Logged forest	Bird	Orange-bellied flowerpecker	Dicaeum trigonostigma	5.49925	3.44043	0.971064	Arboreal Frugivore	Data	Point count	8	Bird1_<10 g	12.9633	1.10656	41.6042	0	0	1	0	0	0	0.76	0.76	0.67	0.8	0.76	0.9	0.0669104	0.0669104	0.146969	0.0793725	0.132	0.151046
TwiceLogged	Logged forest	Bird	Oriental dwarf-kingfisher	Ceyx erithaca	1.47376	1.46495	0.649511	Arboreal Omnivore	Data	Point count	17	Bird2_10-32 g	4.98598	0.285891	14.4579	0.5	0.5	0	0	0	0	0.78	0.78	0.63	0.75	0.44	0.94	0.0928655	0.0928655	0.168	0.139427	0.149923	0.106489
TwiceLogged	Logged forest	Bird	Oriental magpie-robin	Copsychus saularis	0.180323	0.523109	0.117163	Arboreal Insectivore	Data	Point count	40	Bird3_32-100 g	1.1213	0.0498417	3.25464	1	0	0	0	0	0	0.76	0.76	0.67	0.8	0.76	0.9	0.0669104	0.0669104	0.146969	0.0793725	0.132	0.151046
TwiceLogged	Logged forest	Bird	Pacific swallow	Hirundo tahitica	0.176823	0.525254	0.114154	Arboreal Insectivore	Data	Point count	15	Bird2_10-32 g	0.563801	0.0212567	1.67753	1	0	0	0	0	0	0.76	0.76	0.67	0.8	0.76	0.9	0.0669104	0.0669104	0.146969	0.0793725	0.132	0.151046
TwiceLogged	Logged forest	Bird	Pied fantail	Rhipidura javanica	0.582783	0.882034	0.327698	Arboreal Insectivore	Data	Point count	15	Bird2_10-32 g	1.8582	0.101683	5.54416	1	0	0	0	0	0	0.76	0.76	0.67	0.8	0.76	0.9	0.0669104	0.0669104	0.146969	0.0793725	0.132	0.151046
TwiceLogged	Logged forest	Bird	Plain sunbird	Anthreptes simplex	6.64121	3.805	0.987059	Nectivore	Data	Point count	12	Bird2_10-32 g	15.9266	1.60755	48.847	0.2	0	0	0	0	0.8	0.76	0.76	0.67	0.8	0.76	0.9	0.0669104	0.0669104	0.146969	0.0793725	0.132	0.151046
TwiceLogged	Logged forest	Bird	Plaintive cuckoo	Cacomantis merulinus	0.783297	1.04133	0.42257	Arboreal Insectivore	Data	Point count	30	Bird2_10-32 g	3.90152	0.236753	11.4963	1	0	0	0	0	0	0.78	0.78	0.63	0.75	0.44	0.94	0.0928655	0.0928655	0.168	0.139427	0.149923	0.106489
TwiceLogged	Logged forest	Bird	Puff-backed bulbul	Pycnonotus eutilotus	0.17688	0.517271	0.114466	Arboreal Omnivore	Data	Point count	35	Bird3_32-100 g	1.11221	0.0514392	3.60464	0.2	0	0.8	0	0	0	0.76	0.76	0.67	0.8	0.76	0.9	0.0669104	0.0669104	0.146969	0.0793725	0.132	0.151046
TwiceLogged	Logged forest	Bird	Purple-naped sunbird	Hypogramma hypogrammicum	7.25165	4.5326	0.990578	Nectivore	Data	Point count	12	Bird2_10-32 g	17.6994	1.54017	52.7676	0.3	0	0	0	0	0.7	0.76	0.76	0.67	0.8	0.76	0.9	0.0669104	0.0669104	0.146969	0.0793725	0.132	0.151046
TwiceLogged	Logged forest	Bird	Raffles's malkoha	Phaenicophaeus chlorophaeus	1.03293	1.20957	0.51328	Arboreal Insectivore	Data	Point count	55	Bird3_32-100 g	7.77402	0.495814	23.1486	1	0	0	0	0	0	0.78	0.78	0.63	0.75	0.44	0.94	0.0928655	0.0928655	0.168	0.139427	0.149923	0.106489
TwiceLogged	Logged forest	Bird	Red-bearded bee-eater	Nyctyornis amictus	2.30093	2.00348	0.796378	Arboreal Insectivore	Data	Point count	70	Bird3_32-100 g	20.4081	1.36167	59.1786	0.8	0.2	0	0	0	0	0.78	0.78	0.63	0.75	0.44	0.94	0.0928655	0.0928655	0.168	0.139427	0.149923	0.106489
TwiceLogged	Logged forest	Bird	Red-eyed bulbul	Pycnonotus brunneus	1.59603	1.52901	0.664229	Arboreal Omnivore	Data	Point count	28	Bird2_10-32 g	8.62094	0.595926	27.7536	0.2	0	0.8	0	0	0	0.76	0.76	0.67	0.8	0.76	0.9	0.0669104	0.0669104	0.146969	0.0793725	0.132	0.151046
TwiceLogged	Logged forest	Bird	Red-naped trogon	Harpactes kasumba	0.803397	1.02533	0.434153	Arboreal Insectivore	Data	Point count	75	Bird3_32-100 g	7.46852	0.385832	22.2982	1	0	0	0	0	0	0.78	0.78	0.63	0.75	0.44	0.94	0.0928655	0.0928655	0.168	0.139427	0.149923	0.106489
TwiceLogged	Logged forest	Bird	Red-throated barbet	Megalaima mystacophanos	0.781763	1.02871	0.419337	Arboreal Omnivore	Data	Point count	80	Bird3_32-100 g	9.37263	0.477543	32.2655	0.2	0	0.8	0	0	0	0.64	0.78	0.63	0.75	0.61	0.94	0.0928655	0.0928655	0.168	0.139427	0.0831384	0.106489
TwiceLogged	Logged forest	Bird	Rhinoceros hornbill	Buceros rhinoceros	0.355669	0.700082	0.222681	Arboreal Frugivore	Data	Point count	2300	Bird6_>1000 g	40.5034	1.96144	140.687	0.1	0.1	0.8	0	0	0	0.78	0.78	0.63	0.75	0.44	0.94	0.0928655	0.0928655	0.168	0.139427	0.149923	0.106489
TwiceLogged	Logged forest	Bird	Ruby-cheeked sunbird	Anthreptes singalensis	0.562648	0.871743	0.32568	Nectivore	Data	Point count	8	Bird1_<10 g	1.07335	0.0505873	3.50929	0.1	0	0.2	0	0	0.7	0.76	0.76	0.67	0.8	0.76	0.9	0.0669104	0.0669104	0.146969	0.0793725	0.132	0.151046
TwiceLogged	Logged forest	Bird	Rufous piculet	Sasia abnormis	2.03885	1.73807	0.765307	Arboreal Insectivore	Data	Point count	10	Bird2_10-32 g	5.85717	0.37132	17.3852	1	0	0	0	0	0	0.64	0.78	0.63	0.75	0.61	0.94	0.0928655	0.0928655	0.168	0.139427	0.0831384	0.106489
TwiceLogged	Logged forest	Bird	Rufous woodpecker	Celeus brachyurus	0.167358	0.497175	0.114395	Arboreal Insectivore	Data	Point count	90	Bird3_32-100 g	2.14679	0.0902387	6.45162	1	0	0	0	0	0	0.64	0.78	0.63	0.75	0.61	0.94	0.0928655	0.0928655	0.168	0.139427	0.0831384	0.106489
TwiceLogged	Logged forest	Bird	Rufous-crowned babbler	Malacopteron magnum	1.2913	1.34316	0.590826	Arboreal Insectivore	Data	Point count	28	Bird2_10-32 g	6.29813	0.37578	18.6553	1	0	0	0	0	0	0.76	0.76	0.67	0.8	0.76	0.9	0.0669104	0.0669104	0.146969	0.0793725	0.132	0.151046
TwiceLogged	Logged forest	Bird	Rufous-fronted babbler	Stachyris rufifrons	5.85495	3.5265	0.977575	Arboreal Insectivore	Data	Point count	11	Bird2_10-32 g	15.114	1.48881	42.4255	1	0	0	0	0	0	0.76	0.76	0.67	0.8	0.76	0.9	0.0669104	0.0669104	0.146969	0.0793725	0.132	0.151046
TwiceLogged	Logged forest	Bird	Rufous-tailed shama	Trichixos pyrropygus	1.22941	1.31837	0.580261	Arboreal Insectivore	Data	Point count	43	Bird3_32-100 g	8.03078	0.456499	23.2427	1	0	0	0	0	0	0.76	0.76	0.67	0.8	0.76	0.9	0.0669104	0.0669104	0.146969	0.0793725	0.132	0.151046
TwiceLogged	Logged forest	Bird	Rufous-tailed tailorbird	Orthotomus sericeus	1.00354	1.18965	0.506269	Arboreal Insectivore	Data	Point count	7	Bird1_<10 g	1.9042	0.0835657	5.52186	1	0	0	0	0	0	0.76	0.76	0.67	0.8	0.76	0.9	0.0669104	0.0669104	0.146969	0.0793725	0.132	0.151046
TwiceLogged	Logged forest	Bird	Rufous-winged philentoma	Philentoma velata	2.79443	2.21748	0.846176	Arboreal Insectivore	Data	Point count	20	Bird2_10-32 g	10.8383	0.755387	31.4285	1	0	0	0	0	0	0.76	0.76	0.67	0.8	0.76	0.9	0.0669104	0.0669104	0.146969	0.0793725	0.132	0.151046
TwiceLogged	Logged forest	Bird	Scaly-crowned babbler	Malacopteron cinereum	2.39473	2.00458	0.807291	Arboreal Insectivore	Data	Point count	18	Bird2_10-32 g	8.645	0.520465	25.2183	1	0	0	0	0	0	0.76	0.76	0.67	0.8	0.76	0.9	0.0669104	0.0669104	0.146969	0.0793725	0.132	0.151046
TwiceLogged	Logged forest	Bird	Scarlet minivet	Pericrocotus flammeus	0.357294	0.693109	0.22051	Arboreal Insectivore	Data	Point count	22	Bird2_10-32 g	1.47871	0.0725931	4.23048	1	0	0	0	0	0	0.76	0.76	0.67	0.8	0.76	0.9	0.0669104	0.0669104	0.146969	0.0793725	0.132	0.151046
TwiceLogged	Logged forest	Bird	Scarlet rumped trogon	Harpactes duvaucelii	2.33322	1.93898	0.798101	Arboreal Insectivore	Data	Point count	40	Bird3_32-100 g	14.1366	0.915637	41.1987	1	0	0	0	0	0	0.78	0.78	0.63	0.75	0.44	0.94	0.0928655	0.0928655	0.168	0.139427	0.149923	0.106489
TwiceLogged	Logged forest	Bird	Short-tailed babbler	Malacocincla malaccensis	8.56405	4.61709	0.990203	Terrestrial Insectivore	Data	Point count	23	Bird2_10-32 g	36.5329	3.87381	100.84	1	0	0	0	0	0	0.76	0.76	0.67	0.8	0.76	0.9	0.0669104	0.0669104	0.146969	0.0793725	0.132	0.151046
TwiceLogged	Logged forest	Bird	Short-toed coucal	Centropus rectunguis	0.174892	0.517357	0.112939	Arboreal Insectivore	Data	Point count	200	Bird4_100-316 g	3.17072	0.136795	9.36677	0.8	0.2	0	0	0	0	0.78	0.78	0.63	0.75	0.44	0.94	0.0928655	0.0928655	0.168	0.139427	0.149923	0.106489
TwiceLogged	Logged forest	Bird	Silver-rumped needletail	Rhaphidura leucopygialis	0.178596	0.520177	0.11335	Arboreal Insectivore	Data	Point count	20	Bird2_10-32 g	0.674932	0.0269004	2.00602	1	0	0	0	0	0	0.78	0.78	0.63	0.75	0.44	0.94	0.0928655	0.0928655	0.168	0.139427	0.149923	0.106489
TwiceLogged	Logged forest	Bird	Slender-billed crow	Corvus enca	0.35559	0.691228	0.216822	Arboreal Omnivore	Data	Point count	240	Bird4_100-316 g	7.61737	0.344974	22.6707	0.4	0.2	0.2	0.2	0	0	0.76	0.76	0.67	0.8	0.76	0.9	0.0669104	0.0669104	0.146969	0.0793725	0.132	0.151046
TwiceLogged	Logged forest	Bird	Sooty-capped babbler	Malacopteron affine	4.85313	3.07075	0.961767	Arboreal Insectivore	Data	Point count	18	Bird2_10-32 g	17.5199	1.62409	48.896	1	0	0	0	0	0	0.76	0.76	0.67	0.8	0.76	0.9	0.0669104	0.0669104	0.146969	0.0793725	0.132	0.151046
TwiceLogged	Logged forest	Bird	Spectacled bulbul	Pycnonotus erythropthalmos	14.4637	7.11183	0.999705	Arboreal Omnivore	Data	Point count	20	Bird2_10-32 g	62.1269	7.52929	192.634	0.2	0	0.8	0	0	0	0.76	0.76	0.67	0.8	0.76	0.9	0.0669104	0.0669104	0.146969	0.0793725	0.132	0.151046
TwiceLogged	Logged forest	Bird	Spectacled spiderhunter	Arachnothera flavigaster	0.553149	0.856966	0.323116	Nectivore	Data	Point count	42	Bird3_32-100 g	3.11335	0.158101	9.82669	0.2	0	0	0	0	0.8	0.76	0.76	0.67	0.8	0.76	0.9	0.0669104	0.0669104	0.146969	0.0793725	0.132	0.151046
TwiceLogged	Logged forest	Bird	Spotted dove	Stigmatopelia chinensis	0.178073	0.534256	0.114555	Terrestrial Granivore	Data	Point count	150	Bird4_100-316 g	2.72386	0.130427	8.00151	0	0	0	1	0	0	0.78	0.78	0.63	0.76	0.44	0.94	0.0928655	0.0928655	0.168	0.054	0.149923	0.106489
TwiceLogged	Logged forest	Bird	Spotted fantail	Rhipidura perlata	0.175221	0.512044	0.116118	Arboreal Insectivore	Data	Point count	15	Bird2_10-32 g	0.558693	0.0230644	1.62352	1	0	0	0	0	0	0.76	0.76	0.67	0.8	0.76	0.9	0.0669104	0.0669104	0.146969	0.0793725	0.132	0.151046
TwiceLogged	Logged forest	Bird	Streaked bulbul	Ixos malaccensis	0.171915	0.510467	0.110117	Arboreal Omnivore	Data	Point count	38	Bird3_32-100 g	1.12939	0.0504428	3.52892	0.3	0	0.7	0	0	0	0.76	0.76	0.67	0.8	0.76	0.9	0.0669104	0.0669104	0.146969	0.0793725	0.132	0.151046
TwiceLogged	Logged forest	Bird	Streaky-breasted spiderhunter	Arachnothera affinis	1.98145	1.76115	0.754778	Nectivore	Data	Point count	40	Bird3_32-100 g	10.7879	0.660744	33.5264	0.2	0	0	0	0	0.8	0.76	0.76	0.67	0.8	0.76	0.9	0.0669104	0.0669104	0.146969	0.0793725	0.132	0.151046
TwiceLogged	Logged forest	Bird	Striped wren-babbler	Kenopia striata	1.24329	1.3396	0.585914	Terrestrial Insectivore	Data	Point count	20	Bird2_10-32 g	4.82215	0.290123	13.8983	1	0	0	0	0	0	0.76	0.76	0.67	0.8	0.76	0.9	0.0669104	0.0669104	0.146969	0.0793725	0.132	0.151046
TwiceLogged	Logged forest	Bird	Van Hassalt's sunbird	Leptocoma brasiliana	0.176085	0.514931	0.115216	Nectivore	Data	Point count	8	Bird1_<10 g	0.320389	0.0141224	1.02565	0.2	0	0	0	0	0.8	0.76	0.76	0.67	0.8	0.76	0.9	0.0669104	0.0669104	0.146969	0.0793725	0.132	0.151046
TwiceLogged	Logged forest	Bird	Verditer flycatcher	Eumyias thalassinus	0.357089	0.698096	0.221073	Arboreal Insectivore	Data	Point count	18	Bird2_10-32 g	1.2891	0.0639504	3.7715	1	0	0	0	0	0	0.76	0.76	0.67	0.8	0.76	0.9	0.0669104	0.0669104	0.146969	0.0793725	0.132	0.151046
TwiceLogged	Logged forest	Bird	Violet cuckoo	Chrysococcyx xanthorhynchus	0.794137	1.05538	0.425553	Arboreal Insectivore	Data	Point count	21	Bird2_10-32 g	3.10252	0.147662	9.11811	1	0	0	0	0	0	0.78	0.78	0.63	0.75	0.44	0.94	0.0928655	0.0928655	0.168	0.139427	0.149923	0.106489
TwiceLogged	Logged forest	Bird	Whiskered treeswift	Hemiprocne comata	0.174778	0.51337	0.113216	Arboreal Insectivore	Data	Point count	23	Bird2_10-32 g	0.726459	0.0329265	2.24789	1	0	0	0	0	0	0.78	0.78	0.63	0.75	0.44	0.94	0.0928655	0.0928655	0.168	0.139427	0.149923	0.106489
TwiceLogged	Logged forest	Bird	White-chested babbler	Trichastoma rostratum	1.56982	1.51261	0.664068	Terrestrial Insectivore	Data	Point count	22	Bird2_10-32 g	6.49693	0.381398	18.3277	1	0	0	0	0	0	0.76	0.76	0.67	0.8	0.76	0.9	0.0669104	0.0669104	0.146969	0.0793725	0.132	0.151046
TwiceLogged	Logged forest	Bird	White-crowned forktail	Enicurus leschenaulti	0.79792	1.07107	0.421802	Terrestrial Insectivore	Data	Point count	32	Bird3_32-100 g	4.26221	0.209977	12.5002	1	0	0	0	0	0	0.76	0.76	0.67	0.8	0.76	0.9	0.0669104	0.0669104	0.146969	0.0793725	0.132	0.151046
TwiceLogged	Logged forest	Bird	White-crowned shama	Copsychus stricklandii	3.9859	2.66684	0.933135	Arboreal Insectivore	Data	Point count	35	Bird3_32-100 g	22.6311	1.96664	63.4522	1	0	0	0	0	0	0.76	0.76	0.67	0.8	0.76	0.9	0.0669104	0.0669104	0.146969	0.0793725	0.132	0.151046
TwiceLogged	Logged forest	Bird	Wreathed hornbill	Aceros undulatus	0.785819	1.04174	0.423463	Arboreal Frugivore	Data	Point count	2000	Bird6_>1000 g	84.6186	4.47258	310.072	0	0	1	0	0	0	0.78	0.78	0.63	0.75	0.44	0.94	0.0928655	0.0928655	0.168	0.139427	0.149923	0.106489
TwiceLogged	Logged forest	Bird	Yellow-bellied bulbul	Alophoixus phaeocephalus	1.27296	1.35402	0.589397	Arboreal Omnivore	Data	Point count	30	Bird2_10-32 g	6.857	0.37574	21.0107	0.6	0	0.4	0	0	0	0.76	0.76	0.67	0.8	0.76	0.9	0.0669104	0.0669104	0.146969	0.0793725	0.132	0.151046
TwiceLogged	Logged forest	Bird	Yellow-bellied prinia	Prinia flaviventris	0.563319	0.879702	0.323322	Arboreal Insectivore	Data	Point count	9	Bird1_<10 g	1.26842	0.0585294	3.73202	1	0	0	0	0	0	0.76	0.76	0.67	0.8	0.76	0.9	0.0669104	0.0669104	0.146969	0.0793725	0.132	0.151046
TwiceLogged	Logged forest	Bird	Yellow-breasted flowerpecker	Prionochilus maculatus	5.6113	3.45142	0.97594	Arboreal Omnivore	Data	Point count	8	Bird1_<10 g	13.2274	1.31894	42.8638	0	0	1	0	0	0	0.76	0.76	0.67	0.8	0.76	0.9	0.0669104	0.0669104	0.146969	0.0793725	0.132	0.151046
TwiceLogged	Logged forest	Bird	Yellow-crowned barbet	Megalaima henricii	0.17338	0.516946	0.111894	Arboreal Frugivore	Data	Point count	70	Bird3_32-100 g	1.74787	0.0785713	5.69037	0.2	0	0.8	0	0	0	0.76	0.76	0.67	0.8	0.76	0.9	0.0669104	0.0669104	0.146969	0.0793725	0.132	0.151046
TwiceLogged	Logged forest	Bird	Yellow-rumped flowerpecker	Prionochilus xanthopygius	3.71256	2.72604	0.918328	Arboreal Frugivore	Data	Point count	8	Bird1_<10 g	8.75156	0.624099	27.5822	0	0	1	0	0	0	0.76	0.76	0.67	0.8	0.76	0.9	0.0669104	0.0669104	0.146969	0.0793725	0.132	0.151046
TwiceLogged	Logged forest	Bird	Yellow-vented bulbul	Pycnonotus goiavier	0.182561	0.527105	0.113832	Arboreal Omnivore	Data	Point count	30	Bird2_10-32 g	0.983392	0.0479692	2.94636	0.6	0	0.4	0	0	0	0.76	0.76	0.67	0.8	0.76	0.9	0.0669104	0.0669104	0.146969	0.0793725	0.132	0.151046
TwiceLogged	Logged forest	Mammal	Acuminate horseshoe bat	Rhinolophus acuminatus	0.0631567	NA	1	Flying Insectivore	Data	Harp traps	13.5	Mammal2_10-100 g	0.0822488	0.0196212	0.235178	1	0	0	0	0	0	0.88	0.85	0.83	0.83	0.46	0.94	0.059	0.058	0.085	0.085	0.107	0.018
TwiceLogged	Logged forest	Mammal	Banded civet	Hemigalus derbyanus	0.00632	NA	1	Terrestrial Insectivore	Data	Camera traps	1266.35	Mammal4_1000-10,000 g	0.274145	0.0586326	0.845077	1	0	0	0	0	0	0.88	0.85	0.83	0.83	0.32	0.94	0.059	0.058	0.085	0.085	0.084	0.018
TwiceLogged	Logged forest	Mammal	Banteng	Bos javanicus	0.00029	NA	1	Terrestrial Herbivore	Data	Camera traps	631487	Mammal6_10^5-10^6 g	4.18509	0	24.4615	0	0	0	0	1	0	0.88	0.85	0.83	0.83	0.32	0.94	0.059	0.058	0.085	0.085	0.084	0.018
TwiceLogged	Logged forest	Mammal	Bay cat	Catopuma badia	0	NA	0	Terrestrial Carnivore	Data	Camera traps	3429.52	Mammal4_1000-10,000 g	0	0	0	0	1	0	0	0	0	0.88	0.85	0.83	0.83	0.32	0.94	0.059	0.058	0.085	0.085	0.084	0.018
TwiceLogged	Logged forest	Mammal	Bearded pig	Sus barbatus	0.049949	NA	1	Terrestrial Omivore	Data	Camera traps	135806	Mammal6_10^5-10^6 g	83.4009	20.0846	242.12	0.3	0	0.3	0.4	0	0	0.88	0.85	0.83	0.83	0.32	0.94	0.059	0.058	0.085	0.085	0.084	0.018
TwiceLogged	Logged forest	Mammal	Binturong	Arctictis binturong	0.000151	NA	1	Arboreal Frugivore	Data	Camera traps	13000	Mammal5_10^4-10^5 g	0.0414452	0	0.428038	0.2	0	0.8	0	0	0	0.88	0.85	0.83	0.83	0.32	0.94	0.059	0.058	0.085	0.085	0.084	0.018
TwiceLogged	Logged forest	Mammal	Blanford's bat	Hesperoptenus blanfordi	0	NA	0	Flying Insectivore	Data	Harp traps	5	Mammal1_<10 g	0	0	0	1	0	0	0	0	0	0.88	0.85	0.83	0.83	0.46	0.94	0.059	0.058	0.085	0.085	0.107	0.018
TwiceLogged	Logged forest	Mammal	Bornean horseshoe bat	Rhinolophus borneensis	1.76839	NA	1	Flying Insectivore	Data	Harp traps	8.5	Mammal1_<10 g	1.61132	0.394719	4.71853	1	0	0	0	0	0	0.88	0.85	0.83	0.83	0.46	0.94	0.059	0.058	0.085	0.085	0.107	0.018
TwiceLogged	Logged forest	Mammal	Bornean orangutan	Pongo pygmaeus	0.00108	NA	1	Arboreal Omnivore	Data	Camera traps	52754.1	Mammal5_10^4-10^5 g	0.858986	0	3.26102	0.5	0	0.5	0	0	0	0.88	0.85	0.83	0.83	0.32	0.94	0.059	0.058	0.085	0.085	0.084	0.018
TwiceLogged	Logged forest	Mammal	Borneo roundleaf bat	Hipposideros doriae	0.18947	NA	1	Flying Insectivore	Data	Harp traps	4	Mammal1_<10 g	0.0964769	0.0234089	0.284495	1	0	0	0	0	0	0.88	0.85	0.83	0.83	0.46	0.94	0.059	0.058	0.085	0.085	0.107	0.018
TwiceLogged	Logged forest	Mammal	Bronze tube-nosed bat	Murina aenea	0.0631567	NA	1	Flying Insectivore	Data	Harp traps	8.5	Mammal1_<10 g	0.0575471	0.0132935	0.170438	1	0	0	0	0	0	0.88	0.85	0.83	0.83	0.46	0.94	0.059	0.058	0.085	0.085	0.107	0.018
TwiceLogged	Logged forest	Mammal	Brown tube-nosed bat	Murina suilla	0.694724	NA	1	Flying Insectivore	Data	Harp traps	5	Mammal1_<10 g	0.420252	0.100291	1.22522	1	0	0	0	0	0	0.88	0.85	0.83	0.83	0.46	0.94	0.059	0.058	0.085	0.085	0.107	0.018
TwiceLogged	Logged forest	Mammal	Cantor's roundleaf bat	Hipposideros galeritus	0.18947	NA	1	Flying Insectivore	Data	Harp traps	8.5	Mammal1_<10 g	0.172641	0.0404395	0.512425	1	0	0	0	0	0	0.88	0.85	0.83	0.83	0.46	0.94	0.059	0.058	0.085	0.085	0.107	0.018
TwiceLogged	Logged forest	Mammal	Clear-winged woolly bat	Kerivoula pellucida	1.07366	NA	1	Flying Insectivore	Data	Harp traps	4.8	Mammal1_<10 g	0.629331	0.145431	1.78434	1	0	0	0	0	0	0.88	0.85	0.83	0.83	0.46	0.94	0.059	0.058	0.085	0.085	0.107	0.018
TwiceLogged	Logged forest	Mammal	Collared mongoose	Herpestes semitorquatus	0	NA	0	Terrestrial Carnivore	Data	Camera traps	1396.16	Mammal4_1000-10,000 g	0	0	0	0.4	0.6	0	0	0	0	0.88	0.85	0.83	0.83	0.32	0.94	0.059	0.058	0.085	0.085	0.084	0.018
TwiceLogged	Logged forest	Mammal	Common palm civet	Paradoxurus hermaphroditus	0.000764	NA	1	Terrestrial Omivore	Data	Camera traps	3200	Mammal4_1000-10,000 g	0.0698312	0	0.618672	0.5	0	0.5	0	0	0	0.88	0.85	0.83	0.83	0.32	0.94	0.059	0.058	0.085	0.085	0.084	0.018
TwiceLogged	Logged forest	Mammal	Creagh's horseshoe bat	Rhinolophus creaghi	4.6736	NA	1	Flying Insectivore	Data	Harp traps	12	Mammal2_10-100 g	5.5574	1.28896	16.2101	1	0	0	0	0	0	0.88	0.85	0.83	0.83	0.46	0.94	0.059	0.058	0.085	0.085	0.107	0.018
TwiceLogged	Logged forest	Mammal	Dayak roundleaf bat	Hipposideros dyacorum	0.505254	NA	1	Flying Insectivore	Data	Harp traps	7.5	Mammal1_<10 g	0.417974	0.0986994	1.25162	1	0	0	0	0	0	0.88	0.85	0.83	0.83	0.46	0.94	0.059	0.058	0.085	0.085	0.107	0.018
TwiceLogged	Logged forest	Mammal	Diadem leaf-nosed bat	Hipposideros diadema	0.126313	NA	1	Flying Insectivore	Data	Harp traps	47	Mammal2_10-100 g	0.430925	0.104195	1.2802	1	0	0	0	0	0	0.88	0.85	0.83	0.83	0.46	0.94	0.059	0.058	0.085	0.085	0.107	0.018
TwiceLogged	Logged forest	Mammal	Domestic dog	Canis familiaris	8.43e-05	NA	1	Terrestrial Carnivore	Data	Camera traps	4000	Mammal4_1000-10,000 g	0.00919971	0	0.116742	0	1	0	0	0	0	0.88	0.85	0.83	0.83	0.32	0.94	0.059	0.058	0.085	0.085	0.084	0.018
TwiceLogged	Logged forest	Mammal	Dusky leaf-nosed bat	Hipposideros ater	0	NA	0	Flying Insectivore	Data	Harp traps	7.5	Mammal1_<10 g	0	0	0	1	0	0	0	0	0	0.88	0.85	0.83	0.83	0.46	0.94	0.059	0.058	0.085	0.085	0.107	0.018
TwiceLogged	Logged forest	Mammal	Fawn leaf-nosed bat	Hipposideros cervinus	5.99989	NA	1	Flying Insectivore	Data	Harp traps	10	Mammal2_10-100 g	6.19777	1.4966	18.4818	1	0	0	0	0	0	0.88	0.85	0.83	0.83	0.46	0.94	0.059	0.058	0.085	0.085	0.107	0.018
TwiceLogged	Logged forest	Mammal	Francis's woolly bat	Rhinolophus francisi	0	NA	0	Flying Insectivore	Data	Harp traps	22	Mammal2_10-100 g	0	0	0	1	0	0	0	0	0	0.88	0.85	0.83	0.83	0.46	0.94	0.059	0.058	0.085	0.085	0.107	0.018
TwiceLogged	Logged forest	Mammal	Gilded tube-nosed bat	Murina rozendaali	0.126313	NA	1	Flying Insectivore	Data	Harp traps	10	Mammal2_10-100 g	0.130479	0.0306761	0.379229	1	0	0	0	0	0	0.88	0.85	0.83	0.83	0.46	0.94	0.059	0.058	0.085	0.085	0.107	0.018
TwiceLogged	Logged forest	Mammal	Greater mouse-deer	Tragulus napu	0.0147257	NA	1	Terrestrial Frugivore / Granivore	Data	Camera traps	4791.22	Mammal4_1000-10,000 g	3.39934	0.647909	11.7803	0	0	0.5	0	0.5	0	0.88	0.85	0.83	0.83	0.32	0.94	0.059	0.058	0.085	0.085	0.084	0.018
TwiceLogged	Logged forest	Mammal	Groove-toothed bat	Phoniscus atrox	0	NA	0	Flying Insectivore	Data	Harp traps	6.5	Mammal1_<10 g	0	0	0	1	0	0	0	0	0	0.88	0.85	0.83	0.83	0.46	0.94	0.059	0.058	0.085	0.085	0.107	0.018
TwiceLogged	Logged forest	Mammal	Hardwicke's woolly bat	Kerivoula hardwickii	1.51576	NA	1	Flying Insectivore	Data	Harp traps	4.2	Mammal1_<10 g	0.801441	0.191838	2.30332	1	0	0	0	0	0	0.88	0.85	0.83	0.83	0.46	0.94	0.059	0.058	0.085	0.085	0.107	0.018
TwiceLogged	Logged forest	Mammal	Horsfield's bat	Myotis horsefieldi	0	NA	0	Flying Insectivore	Data	Harp traps	6.5	Mammal1_<10 g	0	0	0	1	0	0	0	0	0	0.88	0.85	0.83	0.83	0.46	0.94	0.059	0.058	0.085	0.085	0.107	0.018
TwiceLogged	Logged forest	Mammal	Hose's civet	Diplogale hosei	0	NA	0	Terrestrial Omivore	Data	Camera traps	1500	Mammal4_1000-10,000 g	0	0	0	0.3	0.4	0.3	0	0	0	0.88	0.85	0.83	0.83	0.32	0.94	0.059	0.058	0.085	0.085	0.084	0.018
TwiceLogged	Logged forest	Mammal	Least woolly bat	Kerivoula minuta	0.0631567	NA	1	Flying Insectivore	Data	Harp traps	2	Mammal1_<10 g	0.0188325	0.00449035	0.0562839	1	0	0	0	0	0	0.88	0.85	0.83	0.83	0.46	0.94	0.059	0.058	0.085	0.085	0.107	0.018
TwiceLogged	Logged forest	Mammal	Lesser hairy-winged bat	Harpiocephalus harpia	0	NA	0	Flying Insectivore	Data	Harp traps	21	Mammal2_10-100 g	0	0	0	1	0	0	0	0	0	0.88	0.85	0.83	0.83	0.46	0.94	0.059	0.058	0.085	0.085	0.107	0.018
TwiceLogged	Logged forest	Mammal	Lesser mouse-deer	Tragulus kanchil	0.0820945	NA	1	Terrestrial Frugivore / Granivore	Data	Camera traps	3000	Mammal4_1000-10,000 g	7.34765	1.26525	25.7746	0	0	1	0	0	0	0.88	0.85	0.83	0.83	0.32	0.94	0.059	0.058	0.085	0.085	0.084	0.018
TwiceLogged	Logged forest	Mammal	Lesser sheath-tailed bat	Emballanura monticola	0.0631567	NA	1	Flying Insectivore	Data	Harp traps	6.5	Mammal1_<10 g	0.0467822	0.010933	0.141559	1	0	0	0	0	0	0.88	0.85	0.83	0.83	0.46	0.94	0.059	0.058	0.085	0.085	0.107	0.018
TwiceLogged	Logged forest	Mammal	Little bent-wing bat	Miniopterus australis	0.0631567	NA	1	Flying Insectivore	Data	Harp traps	6	Mammal1_<10 g	0.0439789	0.0107071	0.12946	1	0	0	0	0	0	0.88	0.85	0.83	0.83	0.46	0.94	0.059	0.058	0.085	0.085	0.107	0.018
TwiceLogged	Logged forest	Mammal	Long-tailed macaque	Macaca fascicularis	0.000236	NA	1	Arboreal Frugivore	Data	Camera traps	4579.66	Mammal4_1000-10,000 g	0.0284483	0	0.261294	0.5	0	0.5	0	0	0	0.88	0.85	0.83	0.83	0.32	0.94	0.059	0.058	0.085	0.085	0.084	0.018
TwiceLogged	Logged forest	Mammal	Long-tailed porcupine	Trichys fasciculata	0.00727	NA	1	Terrestrial Frugivore / Granivore	Data	Camera traps	4549.99	Mammal4_1000-10,000 g	0.897461	0.156519	2.92733	0	0	0.5	0.5	0	0	0.88	0.85	0.83	0.83	0.32	0.94	0.059	0.058	0.085	0.085	0.084	0.018
TwiceLogged	Logged forest	Mammal	Malay civet	Viverra tangalunga	0.0458709	NA	1	Terrestrial Carnivore	Data	Camera traps	7349.99	Mammal4_1000-10,000 g	7.98293	1.93107	22.6372	0.3	0.4	0.3	0	0	0	0.88	0.85	0.83	0.83	0.32	0.94	0.059	0.058	0.085	0.085	0.084	0.018
TwiceLogged	Logged forest	Mammal	Malay porcupine	Hystrix brachyura	0.0211831	NA	1	Terrestrial Frugivore / Granivore	Data	Camera traps	8000	Mammal4_1000-10,000 g	4.0427	0.927829	11.6477	0	0	0.5	0.5	0	0	0.88	0.85	0.83	0.83	0.32	0.94	0.059	0.058	0.085	0.085	0.084	0.018
TwiceLogged	Logged forest	Mammal	Malay weasel	Mustela nudipes	0	NA	0	Terrestrial Carnivore	Data	Camera traps	570	Mammal3_100-1000 g	0	0	0	0.4	0.6	0	0	0	0	0.88	0.85	0.83	0.83	0.32	0.94	0.059	0.058	0.085	0.085	0.084	0.018
TwiceLogged	Logged forest	Mammal	Malayan slit-faced bat	Nycteris tragata	0.126313	NA	1	Flying Insectivore	Data	Harp traps	17	Mammal2_10-100 g	0.196539	0.0452888	0.584506	1	0	0	0	0	0	0.88	0.85	0.83	0.83	0.46	0.94	0.059	0.058	0.085	0.085	0.107	0.018
TwiceLogged	Logged forest	Mammal	Marbled cat	Pardofelis marmorata	0.000424	NA	1	Terrestrial Carnivore	Data	Camera traps	2828.34	Mammal4_1000-10,000 g	0.0354082	0	0.310314	0	1	0	0	0	0	0.88	0.85	0.83	0.83	0.32	0.94	0.059	0.058	0.085	0.085	0.084	0.018
TwiceLogged	Logged forest	Mammal	Masked palm civet	Paguma larvata	0.000582	NA	1	Arboreal Frugivore	Data	Camera traps	4300	Mammal4_1000-10,000 g	0.0679977	0	0.266148	0.2	0	0.8	0	0	0	0.88	0.85	0.83	0.83	0.32	0.94	0.059	0.058	0.085	0.085	0.084	0.018
TwiceLogged	Logged forest	Mammal	Moon rat	Echinosorex gymnura	0.00276	NA	1	Terrestrial Insectivore	Data	Camera traps	787.265	Mammal3_100-1000 g	0.0829482	0.00577703	0.708338	1	0	0	0	0	0	0.88	0.85	0.83	0.83	0.32	0.94	0.059	0.058	0.085	0.085	0.084	0.018
TwiceLogged	Logged forest	Mammal	Oriental small-clawed otter	Aonyx cinereus	0	NA	0	Terrestrial Carnivore	Data	Camera traps	3100	Mammal4_1000-10,000 g	0	0	0	0	1	0	0	0	0	0.88	0.85	0.83	0.83	0.32	0.94	0.059	0.058	0.085	0.085	0.084	0.018
TwiceLogged	Logged forest	Mammal	Papillose woolly bat	Kerivoula papillosa	0.947351	NA	1	Flying Insectivore	Data	Harp traps	13	Mammal2_10-100 g	1.19831	0.280919	3.52062	1	0	0	0	0	0	0.88	0.85	0.83	0.83	0.46	0.94	0.059	0.058	0.085	0.085	0.107	0.018
TwiceLogged	Logged forest	Mammal	Pig-tailed macaque	Macaca nemestrina	0.120104	NA	1	Arboreal Frugivore	Data	Camera traps	7845.39	Mammal4_1000-10,000 g	22.151	5.04307	66.7128	0.333333	0	0.333333	0.333333	0	0	0.88	0.85	0.83	0.83	0.32	0.94	0.059	0.058	0.085	0.085	0.084	0.018
TwiceLogged	Logged forest	Mammal	Red muntjac	Muntiacus muntjak	0.0419696	NA	1	Terrestrial Herbivore	Data	Camera traps	17505.8	Mammal5_10^4-10^5 g	22.4497	5.37741	70.2467	0	0	0.33333	0.33333	0.33333	0	0.88	0.85	0.83	0.83	0.32	0.94	0.059	0.058	0.085	0.085	0.084	0.018
TwiceLogged	Logged forest	Mammal	Ridley's bat	Myotis ridleyi	0.0631567	NA	1	Flying Insectivore	Data	Harp traps	5	Mammal1_<10 g	0.0382047	0.00911867	0.10987	1	0	0	0	0	0	0.88	0.85	0.83	0.83	0.46	0.94	0.059	0.058	0.085	0.085	0.107	0.018
TwiceLogged	Logged forest	Mammal	Ridley's leaf-nosed bat	Hipposideros ridleyi	1.13682	NA	1	Flying Insectivore	Data	Harp traps	9.5	Mammal1_<10 g	1.12872	0.271957	3.28545	1	0	0	0	0	0	0.88	0.85	0.83	0.83	0.46	0.94	0.059	0.058	0.085	0.085	0.107	0.018
TwiceLogged	Logged forest	Mammal	Round-eared tube-nosed bat	Murina cyclotis	0.126313	NA	1	Flying Insectivore	Data	Harp traps	10	Mammal2_10-100 g	0.130479	0.030446	0.389318	1	0	0	0	0	0	0.88	0.85	0.83	0.83	0.46	0.94	0.059	0.058	0.085	0.085	0.107	0.018
TwiceLogged	Logged forest	Mammal	Sambar deer	Rusa unicolor	0.0448568	NA	1	Terrestrial Herbivore	Data	Camera traps	177523	Mammal6_10^5-10^6 g	168.371	33.6445	573.946	0	0	0.5	0	0.5	0	0.88	0.85	0.83	0.83	0.32	0.94	0.059	0.058	0.085	0.085	0.084	0.018
TwiceLogged	Logged forest	Mammal	Short-tailed mongoose	Herpestes brachyurus	0.00143	NA	1	Terrestrial Carnivore	Data	Camera traps	1398.08	Mammal4_1000-10,000 g	0.0683722	0	0.499512	0.4	0.6	0	0	0	0	0.88	0.85	0.83	0.83	0.32	0.94	0.059	0.058	0.085	0.085	0.084	0.018
TwiceLogged	Logged forest	Mammal	Small woolly bat	Kerivoula intermedia	3.91572	NA	1	Flying Insectivore	Data	Harp traps	4.2	Mammal1_<10 g	2.07039	0.492527	6.19599	1	0	0	0	0	0	0.88	0.85	0.83	0.83	0.46	0.94	0.059	0.058	0.085	0.085	0.107	0.018
TwiceLogged	Logged forest	Mammal	Sun bear	Helarctos malayanus	0.0089	NA	1	Terrestrial Omivore	Data	Camera traps	57037.9	Mammal5_10^4-10^5 g	7.46383	1.09607	25.9623	0.5	0.3	0.2	0	0	0	0.88	0.85	0.83	0.83	0.32	0.94	0.059	0.058	0.085	0.085	0.084	0.018
TwiceLogged	Logged forest	Mammal	Sunda clouded leopard	Neofelis diardi	0.00223	NA	1	Terrestrial Carnivore	Data	Camera traps	15022.5	Mammal5_10^4-10^5 g	0.675937	0.0458982	3.9952	0	1	0	0	0	0	0.88	0.85	0.83	0.83	0.32	0.94	0.059	0.058	0.085	0.085	0.084	0.018
TwiceLogged	Logged forest	Mammal	Sunda leopard cat	Prionailurus javanensis	0.00193	NA	1	Terrestrial Carnivore	Data	Camera traps	2785.49	Mammal4_1000-10,000 g	0.159286	0	0.641836	0	1	0	0	0	0	0.88	0.85	0.83	0.83	0.32	0.94	0.059	0.058	0.085	0.085	0.084	0.018
TwiceLogged	Logged forest	Mammal	Sunda pangolin	Manis javanica	0.000488	NA	1	Terrestrial Insectivore	Data	Camera traps	4860.85	Mammal4_1000-10,000 g	0.0597935	0	0.33243	1	0	0	0	0	0	0.88	0.85	0.83	0.83	0.32	0.94	0.059	0.058	0.085	0.085	0.084	0.018
TwiceLogged	Logged forest	Mammal	Sunda stink badger	Mydaus javanensis	0	NA	0	Terrestrial Insectivore	Data	Camera traps	2500	Mammal4_1000-10,000 g	0	0	0	1	0	0	0	0	0	0.88	0.85	0.83	0.83	0.32	0.94	0.059	0.058	0.085	0.085	0.084	0.018
TwiceLogged	Logged forest	Mammal	Thick-spined porcupine	Hystrix crassispinis	0.000416	NA	1	Terrestrial Frugivore / Granivore	Data	Camera traps	4587.3	Mammal4_1000-10,000 g	0.0516788	0	0.458215	0	0	0.5	0.5	0	0	0.88	0.85	0.83	0.83	0.32	0.94	0.059	0.058	0.085	0.085	0.084	0.018
TwiceLogged	Logged forest	Mammal	Trefoil horseshoe bat	Rhinolophus trifoliatus	0.757881	NA	1	Flying Insectivore	Data	Harp traps	18	Mammal2_10-100 g	1.23243	0.284173	3.51715	1	0	0	0	0	0	0.88	0.85	0.83	0.83	0.46	0.94	0.059	0.058	0.085	0.085	0.107	0.018
TwiceLogged	Logged forest	Mammal	Tufted ground squirrel	Rheithrosciurus macrotis	0.0004	NA	1	Arboreal Frugivore	Data	Camera traps	1351.63	Mammal4_1000-10,000 g	0.0193455	0	0.208786	0	0	0.5	0.5	0	0	0.88	0.85	0.83	0.83	0.32	0.94	0.059	0.058	0.085	0.085	0.084	0.018
TwiceLogged	Logged forest	Mammal	Wall-roosting mouse-eared bat	Myotis muricola	0	NA	0	Flying Insectivore	Data	Harp traps	5	Mammal1_<10 g	0	0	0	1	0	0	0	0	0	0.88	0.85	0.83	0.83	0.46	0.94	0.059	0.058	0.085	0.085	0.107	0.018
TwiceLogged	Logged forest	Mammal	Woolly horseshoe bat	Rhinolophus luctus	1.4526	NA	1	Flying Insectivore	Data	Harp traps	37	Mammal2_10-100 g	4.11995	0.992085	12.0356	1	0	0	0	0	0	0.88	0.85	0.83	0.83	0.46	0.94	0.059	0.058	0.085	0.085	0.107	0.018
TwiceLogged	Logged forest	Mammal	Yellow muntjac	Muntiacus atherodes	0.0785649	NA	1	Terrestrial Frugivore / Granivore	Data	Camera traps	18869.5	Mammal5_10^4-10^5 g	29.0813	6.78331	88.4534	0	0	0.5	0.5	0	0	0.88	0.85	0.83	0.83	0.32	0.94	0.059	0.058	0.085	0.085	0.084	0.018
TwiceLogged	Logged forest	Mammal	Yellow-throated marten	Martes flavigula	0.00127	NA	1	Terrestrial Carnivore	Data	Camera traps	2502.32	Mammal4_1000-10,000 g	0.0948449	0	0.384053	0.5	0.5	0	0	0	0	0.88	0.85	0.83	0.83	0.32	0.94	0.059	0.058	0.085	0.085	0.084	0.018

## Sheet: Density_999BootstrapEstim_REM
Habitat	Habitat_OriginalDataset	AnimalGroup	Species	Species_ScientificName	Rep001	Rep002	Rep003	Rep004	Rep005	Rep006	Rep007	Rep008	Rep009	Rep010	Rep011	Rep012	Rep013	Rep014	Rep015	Rep016	Rep017	Rep018	Rep019	Rep020	Rep021	Rep022	Rep023	Rep024	Rep025	Rep026	Rep027	Rep028	Rep029	Rep030	Rep031	Rep032	Rep033	Rep034	Rep035	Rep036	Rep037	Rep038	Rep039	Rep040	Rep041	Rep042	Rep043	Rep044	Rep045
OG_Maliau	Old-growth forest	Mammal	Banded civet	Hemigalus derbyanus	0.0131586	0.0159951	0.0169045	0.0167689	0.0156123	0.0125361	0.0135258	0.0121264	0.0100064	0.00892356	0.0154067	0.0123741	0.0201849	0.0130226	0.0158937	0.0111837	0.0170594	0.0127148	0.0154573	0.0111986	0.0152322	0.0137058	0.011964	0.013483	0.015521	0.0115352	0.011366	0.0130629	0.0101978	0.0138328	0.0120924	0.0108818	0.0114476	0.0162476	0.0129892	0.0151243	0.013624	0.0130034	0.0164396	0.0132511	0.0178695	0.019109	0.0130651	0.0159499	0.0181409
OG_Maliau	Old-growth forest	Mammal	Banteng	Bos javanicus	0	0	0	0	0	0	0	0	0	0	0	0	0	0	0	0	0	0	0	0	0	0	0	0	0	0	0	0	0	0	0	0	0	0	0	0	0	0	0	0	0	0	0	0	0
OG_Maliau	Old-growth forest	Mammal	Bay cat	Catopuma badia	0	0	0	0	0	0	0	0	0	0	0	0	0	0	0	0	0	0	0	0	0	0	0	0	0	0	0	0	0	0	0	0	0	0	0	0	0	0	0	0	0	0	0	0	0
OG_Maliau	Old-growth forest	Mammal	Bearded pig	Sus barbatus	0.0180961	0.0126092	0.00849979	0.00891727	0.00947056	0.0130541	0.00905058	0.0137428	0.00885298	0.0104191	0.00738995	0.0111343	0.00851404	0.00954333	0.0115703	0.0075203	0.0150212	0.0123619	0.00674974	0.0111366	0.00764855	0.0127398	0.00788477	0.0115493	0.007075	0.0122053	0.0106942	0.0151064	0.0128214	0.00857767	0.0112507	0.0095958	0.00837036	0.0151078	0.0101155	0.00864134	0.0118001	0.0110288	0.0136248	0.0163853	0.00865681	0.0155256	0.00937525	0.00915701	0.0108143
OG_Maliau	Old-growth forest	Mammal	Binturong	Arctictis binturong	0.000693625	0.00107361	0.000780916	0.000805289	0.000882404	0.000600588	0.000541673	0.000336894	0.00081702	0.000564303	0.000969057	0.000967498	0.000677297	0.000377784	0.000593665	0.000175628	0.000897707	0.000541287	0.000446073	0.000690837	0.000287111	0.0006461	0.00075891	0.000155132	0.0009946	0.000831363	0.000577504	0.000875063	0.000604876	0.00061718	0.000606183	0.00117039	0.00061694	0.000422515	0.000797938	0.000502093	0.00107787	0.00156696	0.00101061	0.00154734	0.00066623	0.000351051	0.000540496	0.000456147	0.00126586
OG_Maliau	Old-growth forest	Mammal	Bornean orangutan	Pongo pygmaeus	0	0	0	0	0	0	0	0	0	0	0	0	0	0	0	0	0	0	0	0	0	0	0	0	0	0	0	0	0	0	0	0	0	0	0	0	0	0	0	0	0	0	0	0	0
OG_Maliau	Old-growth forest	Mammal	Collared mongoose	Herpestes semitorquatus	0	0.000374064	0.000230759	0.000162267	0.000143737	0	0.000155584	0.000212203	0.000272863	7.88e-05	0	0.000202739	7.28e-05	0	0	5.72e-05	0.000128858	0.000187333	0.000272647	6.53e-05	0	0	0	0.000115926	0.000136033	0.000444279	6.09e-05	0.000547186	0	3e-05	5.87e-05	0.000295422	0.000386982	0	0.000263694	0.000119264	0	0.000209808	3.65e-05	0.000241998	0	0.000654271	0.000151174	5.09e-05	0.000187007
OG_Maliau	Old-growth forest	Mammal	Common palm civet	Paradoxurus hermaphroditus	0	0	0	0	0	0	0	0	0	0	0	0	0	0	0	0	0	0	0	0	0	0	0	0	0	0	0	0	0	0	0	0	0	0	0	0	0	0	0	0	0	0	0	0	0
OG_Maliau	Old-growth forest	Mammal	Domestic dog	Canis familiaris	0	0	0	0	0	0	0	0	0	0	0	0	0	0	0	0	0	0	0	0	0	0	0	0	0	0	0	0	0	0	0	0	0	0	0	0	0	0	0	0	0	0	0	0	0
OG_Maliau	Old-growth forest	Mammal	Greater mouse-deer	Tragulus napu	0.165147	0.214137	0.210231	0.217917	0.160854	0.181316	0.21947	0.289866	0.193778	0.191398	0.189058	0.19554	0.205009	0.201695	0.209982	0.185398	0.193697	0.21175	0.220837	0.248888	0.188087	0.222933	0.212549	0.211188	0.188456	0.174699	0.229214	0.211179	0.207111	0.219702	0.178101	0.221227	0.207124	0.161503	0.170903	0.204848	0.215703	0.187179	0.169031	0.229219	0.187934	0.215995	0.217699	0.192307	0.224657
OG_Maliau	Old-growth forest	Mammal	Hose's civet	Diplogale hosei	0.00069711	7.32e-05	0	0.000312184	0.00104625	0.000163381	0.000856931	0.000206162	0.00011456	0.000212818	0.000944638	0.00101692	0.00148869	0.000176902	0.00068498	0.000290014	0.000744366	0.000524481	0	0.00157053	0.000224455	0.0009142	0.000810421	0.000187932	0.000448384	0.000453917	0	0.000288295	0.00026591	0.000337308	3.77e-05	0.000266068	0.000376575	0.000735551	0.00065639	0.00027068	0	8.55e-05	0.000124467	0.000534168	0.000867979	0.000802863	0.000210116	0.000777654	0.000617847
OG_Maliau	Old-growth forest	Mammal	Lesser mouse-deer	Tragulus kanchil	0.0209936	0.0155274	0.0232232	0.0212125	0.0220008	0.0202046	0.031228	0.0216754	0.0118686	0.0242627	0.0217074	0.0330767	0.0167006	0.0176223	0.0135416	0.0128507	0.033858	0.0150683	0.0271162	0.0223042	0.0232024	0.0240204	0.0236201	0.0220104	0.0208673	0.0330503	0.0230568	0.0151792	0.017758	0.0203138	0.0228039	0.0189786	0.0341204	0.0389712	0.0271765	0.0424061	0.0243407	0.0299371	0.0326319	0.015803	0.0463133	0.0234574	0.0426298	0.0198282	0.0292811
OG_Maliau	Old-growth forest	Mammal	Long-tailed macaque	Macaca fascicularis	0.00142053	0.000222489	0.000432287	0.000517516	0.000388238	0.000125234	0.000204508	0.000542834	0.000369622	0.000522526	8.51e-05	0.000157301	0.000165587	0.000844408	0.000499595	6.84e-05	0.00010637	9.09e-05	3.68e-05	0.000213945	0.000364955	0.00025506	4.21e-05	0	0.000203831	9.37e-05	2.91e-05	0.00024314	0.000245338	0.000480153	0.000104827	0.000346893	0.000235676	0.000193889	0.00114433	0.000392997	0.000165728	0.000764252	0.000117774	0.000257357	0.000472828	0.00025065	0.000220334	0.000340108	0.000328348
OG_Maliau	Old-growth forest	Mammal	Long-tailed porcupine	Trichys fasciculata	0.0135443	0.0128634	0.0149317	0.0158913	0.0123037	0.0137505	0.0124222	0.0106582	0.0233238	0.0103741	0.0113055	0.0150134	0.0153008	0.0124071	0.0132953	0.0226403	0.0101244	0.0112064	0.016397	0.0153359	0.0140061	0.0109508	0.0116967	0.0127692	0.0122057	0.0124043	0.0124414	0.015012	0.00910566	0.0154459	0.0100633	0.016033	0.0100121	0.0155223	0.0204386	0.0137357	0.0122818	0.0159973	0.015193	0.0138405	0.0117321	0.0144223	0.0111483	0.0143558	0.016343
OG_Maliau	Old-growth forest	Mammal	Malay civet	Viverra tangalunga	0.00956184	0.00598251	0.00836564	0.00900033	0.00745361	0.00625217	0.00463646	0.00832076	0.00950731	0.00901379	0.00786909	0.00904438	0.00761653	0.00827848	0.00563212	0.00749979	0.00797556	0.00750828	0.00697077	0.00682383	0.0100953	0.00960619	0.00634213	0.00511137	0.0182018	0.00855256	0.00882532	0.00984884	0.0089186	0.00624229	0.0100734	0.00591852	0.00689707	0.00570074	0.00797505	0.00556915	0.00739506	0.00693388	0.00811342	0.00936999	0.00704116	0.00809591	0.00631698	0.00790176	0.00812077
OG_Maliau	Old-growth forest	Mammal	Malay porcupine	Hystrix brachyura	0.00640063	0.0075127	0.00641917	0.00521543	0.0084836	0.00520112	0.00482636	0.00766333	0.00642165	0.00688829	0.00964912	0.00969488	0.00688673	0.00669985	0.00517484	0.00630148	0.00448455	0.00642356	0.00783559	0.00599506	0.00647171	0.00585212	0.00501084	0.00514223	0.00449074	0.0061907	0.0100014	0.00858638	0.00594738	0.00673816	0.00611123	0.0092669	0.00694293	0.00915869	0.00883949	0.00699938	0.00814324	0.00527793	0.00769237	0.00763611	0.00611804	0.00480284	0.0104121	0.00676647	0.00586455
OG_Maliau	Old-growth forest	Mammal	Malay weasel	Mustela nudipes	0	0	0	0	0	0	0	0	0	0	0	0	0	0	0	0	0	0	0	0	0	0	0	0	0	0	0	0	0	0	0	0	0	0	0	0	0	0	0	0	0	0	0	0	0
OG_Maliau	Old-growth forest	Mammal	Marbled cat	Pardofelis marmorata	8.62e-05	0.00096784	0.0002854	0.000651415	0.000768189	0.00197581	0.000547832	0.00251981	0.000730847	0	0.000278423	0.000503091	0.00065932	0.000943851	0.000283892	6.05e-05	0.000109342	0.000173668	0.000831027	0.000458443	0.00111346	0.000460055	0.000585037	0.000318736	0.000460118	0.000923398	0.00065727	0.00035462	0.000318573	0.000472289	0.000320897	0.000125393	0	0.00141664	0.000451623	0.000376429	0.000703827	0.00180355	0.00050094	0.000357574	0.000335917	0.000551812	0.000630729	0.000444644	0.000301208
OG_Maliau	Old-growth forest	Mammal	Masked palm civet	Paguma larvata	0.00121583	0.00113955	0.00124238	0.00137091	0.00143492	0.00207262	0.00206883	0.000894201	0.000724864	0.00150837	0.00142017	0.000989206	0.000903994	0.00182579	0.000840405	0.00104228	0.0011761	0.00118005	0.00114703	0.000915971	0.00106186	0.00137784	0.00191075	0.00140972	0.00104633	0.00135864	0.00168569	0.00188872	0.00319419	0.00173664	0.00132437	0.000613344	0.00123548	0.000860068	0.00129748	0.00105049	0.00142232	0.00138795	0.00187632	0.00124702	0.00112262	0.00173225	0.00227561	0.0021405	0.00111479
OG_Maliau	Old-growth forest	Mammal	Moon rat	Echinosorex gymnura	0.000802138	0.000325039	0.000343265	0.000327454	0.000843998	0.000872317	0.000748413	0.00024426	0.000847772	0.000255054	0.000486228	0.000609037	0.000525097	0.00041506	0.00088038	0.000444393	0.000456286	0.000358544	0.000677573	0.00082329	0.00112658	0.000931864	0.000530556	0.000449966	0.000524838	0.000436612	0.00067797	0.000909434	0.000214374	0.000399049	0.0012355	0.000337175	0.000151036	0.00177857	0.000340669	0.000307968	0.000503334	0.00023699	0.000455595	0.000166151	0.000261144	0.000200261	0.000577177	0.000504035	0.000144365
OG_Maliau	Old-growth forest	Mammal	Oriental small-clawed otter	Aonyx cinereus	0	0	0	0	0	0	0	0	0	0	0	0	0	0	0	0	0	0	0	0	0	0	0	0	0	0	0	0	0	0	0	0	0	0	0	0	0	0	0	0	0	0	0	0	0
OG_Maliau	Old-growth forest	Mammal	Pig-tailed macaque	Macaca nemestrina	0.0261161	0.0207406	0.0266273	0.0333654	0.024217	0.0245465	0.0274224	0.0279755	0.0212368	0.0184735	0.0250348	0.0224865	0.0246202	0.0221333	0.0246577	0.0268419	0.0250821	0.0271998	0.021569	0.0238343	0.02737	0.0307555	0.0335343	0.0256846	0.0221493	0.0227468	0.0310494	0.0253234	0.0260619	0.019573	0.0260446	0.0275851	0.026898	0.0212863	0.0371532	0.0156568	0.0228438	0.0241474	0.0187334	0.0321189	0.0190688	0.0266754	0.0253122	0.0262266	0.0176609
OG_Maliau	Old-growth forest	Mammal	Red muntjac	Muntiacus muntjak	0.0360218	0.0369764	0.0392194	0.0343238	0.0373457	0.0407033	0.0398768	0.0393234	0.0411903	0.0445936	0.0397123	0.0327924	0.0336066	0.0415952	0.0446571	0.0447253	0.0353028	0.0515794	0.0410626	0.0357479	0.036193	0.0375213	0.03964	0.0366118	0.0385789	0.0390924	0.0294145	0.0474146	0.0374604	0.0465604	0.0423121	0.0386048	0.0445132	0.0409312	0.0294462	0.0339427	0.0416251	0.0374464	0.0407615	0.0408965	0.0439293	0.0342014	0.0531167	0.0387685	0.0506869
OG_Maliau	Old-growth forest	Mammal	Sambar deer	Rusa unicolor	0.00875604	0.0020544	0.00631794	0.00738855	0.00456729	0.00360468	0.00292434	0.00491415	0.00479452	0.00964743	0.00242772	0.00372019	0.00385471	0.00574425	0.00749483	0.0073757	0.00885343	0.00459212	0.00481485	0.00534499	0.00742085	0.00530941	0.00625391	0.00452358	0.00405977	0.00247242	0.00271089	0.0023901	0.00465622	0.00450787	0.00359976	0.0024591	0.00568872	0.00344134	0.00837718	0.00512015	0.00356393	0.00951841	0.0024747	0.00355684	0.00798783	0.00534865	0.00289325	0.00459363	0.00404801
OG_Maliau	Old-growth forest	Mammal	Short-tailed mongoose	Herpestes brachyurus	0.00237853	0.00228569	0.00227903	0.00141831	0.002448	0.00228472	0.00209597	0.00486132	0.00238157	0.00257314	0.00405278	0.00127452	0.00329651	0.0025833	0.00170126	0.00251742	0.00201697	0.00211817	0.00360722	0.00165827	0.00245462	0.00257422	0.0036953	0.00262758	0.00197514	0.00350943	0.00252629	0.00248416	0.00217067	0.00199024	0.0027773	0.00176755	0.00254521	0.00231087	0.00341158	0.0021297	0.00261648	0.00206913	0.00287077	0.00151623	0.00352667	0.00239313	0.00130989	0.00255247	0.00308335
OG_Maliau	Old-growth forest	Mammal	Sun bear	Helarctos malayanus	0.000563864	0.00042366	0.000446505	0.000492698	0.000330743	0.000597617	0.000409175	0.00024371	0.000370766	0.000441928	0.000374692	0.000415467	0.000453951	0.000377297	0.000841617	0.000379558	0.000349876	0.000536471	0.00045419	0.000449125	0.000356493	0.000461033	0.000496321	0.000501545	0.000438225	0.000322404	0.000536285	0.000509542	0.000206327	0.000414527	0.000506564	0.000670122	0.000415353	0.0007074	0.000290453	0.000779058	0.000290361	0.000460436	0.000491155	0.000417325	0.00034064	0.0004676	0.000456939	0.000465856	0.000481231
OG_Maliau	Old-growth forest	Mammal	Sunda clouded leopard	Neofelis diardi	0	1.59e-05	0	2.28e-05	7.7e-05	8.21e-05	6.89e-05	0.000218016	0	8.49e-05	0	6.69e-05	0	0	6.1e-05	2.15e-05	2.66e-05	2.29e-05	1.34e-05	3.27e-05	6.33e-05	2.94e-05	3.78e-05	0	3.88e-05	4.71e-05	3.76e-05	8.53e-05	3.05e-05	5.84e-05	2.27e-05	0	2.34e-05	9.12e-05	0	0	0	6.82e-05	5.23e-05	0.000144359	0	0	0	1.86e-05	6.92e-05
OG_Maliau	Old-growth forest	Mammal	Sunda leopard cat	Prionailurus javanensis	0.00221781	0.0036296	0.00172547	0.0026934	0.00143395	0.00136786	0.00115748	0.00187825	0.00167709	0.00173162	0.00274072	0.00467127	0.00108994	0.00140535	0.00242529	0.000915547	0.00165033	0.00243437	0.0010015	0.00122915	0.00183811	0.00104779	0.00138793	0.00222354	0.00337804	0.00140007	0.00368077	0.00236007	0.00195514	0.0020356	0.00170268	0.00303573	0.000910098	0.00161265	0.00284193	0.0019205	0.00142128	0.00267787	0.00219703	0.000661185	0.00281492	0.00221504	0.000562637	0.00376431	0.00207768
OG_Maliau	Old-growth forest	Mammal	Sunda pangolin	Manis javanica	0.00104346	0.00074372	0.000529688	0.000730476	0.000714516	0.000504669	0.000369094	0.000785613	0.000654651	0.000447438	0.00148861	0.00141628	0.00064891	0.000493123	0.000852343	0.000698332	0.000404492	0.000438275	0.00063637	0.000528842	0.00110053	0.000478558	0.00163194	0.00109144	0.00055722	0.000601727	0.000477276	0.000955699	0.000458469	0.000366922	0.00059262	0.000380757	0.000909325	0.000431736	0.000569515	0.00116186	0.00037903	0.000779933	0.000261417	0.000434545	0.000336575	0.000966273	0.000622362	0.000290945	0.000611339
OG_Maliau	Old-growth forest	Mammal	Sunda stink badger	Mydaus javanensis	0.000198426	9.02e-05	0.000112776	6.81e-05	2.9e-05	0.000218206	3.94e-05	0	0.00018385	0.000103347	9.43e-05	0.000132942	0	7.11e-05	0	0.000263802	7.36e-05	0	0.000267837	0.000174989	0.000104974	4.53e-05	0.000372112	5.72e-05	0.00021584	6.06e-05	3.28e-05	0	0	4.22e-05	0.000108129	5.99e-05	9.04e-05	0.000103436	4.7e-05	8.23e-05	8.48e-05	0.000116713	7.88e-05	0.000101705	0.000154487	5.31e-05	5.47e-05	0.000106611	9.6e-05
OG_Maliau	Old-growth forest	Mammal	Thick-spined porcupine	Hystrix crassispinis	0.0109286	0.00590503	0.00329915	0.00161988	0.00195522	0.00290383	0.00302022	0.00564443	0.00246426	0.000933065	0.00218709	0.00463583	0.00170952	0.00142926	0.0022863	0.00235555	0.00309573	0.00496746	0.00217518	0.00240745	0.00305802	0.00171123	0.00147423	0.00226733	0.0034475	0.00213772	0.00187062	0.00182451	0.00228632	0.00283613	0.00445707	0.00184567	0.00227472	0.00207313	0.0022567	0.00218064	0.00267488	0.00164697	0.00176924	0.00648298	0.00314309	0.00512468	0.00390916	0.00151292	0.00259422
OG_Maliau	Old-growth forest	Mammal	Tufted ground squirrel	Rheithrosciurus macrotis	6.46e-05	0.000603842	0.000204753	0.000118214	5.43e-05	0.00028854	0.00030511	0.000108138	0.000138412	0.000148056	0.00028895	0.00012289	6.29e-05	0.000153993	6.38e-05	0.000317238	0.000225856	0.000134531	5.42e-05	0.000144329	0.000100491	0.000517324	0.000167723	0.000109098	0.00015505	3.52e-05	6.21e-05	0.000109051	0.000105141	0.000536007	0.000125182	0.000317503	9.94e-05	0.00047526	0.000118224	0.000372835	0.000224811	0.000327287	0.000137565	0.000449896	0.000353995	0.000181216	0.00015342	0.000150124	0.000634159
[truncated: 138 more rows]
[truncated: 954 more columns]

## Sheet: Energetics_bySite
AnimalGroup	Habitat_OriginalDataset	Habitat_bySite	AnimalGroup_Habitat	NumberOfSpecies	BodyMass_g.m-2	BodyMass_CI95.lower	BodyMass_CI95.upper	EnergeticIntake_kJ.m-2.year-1	EnergeticIntake_CI95.lower	EnergeticIntake_CI95.upper
Bird	Old-growth forest	OG_Danum	Bird_OG_Danum	55.8037	0.961545	0.673885	1.28479	940.123	763.191	1356.05
[truncated: 13 more rows]
